# Supplementary material for: Histones and histone variant families in prokaryotes
Source: Nat Commun. 2024 Sep 11;15:7950. doi: 10.1038/s41467-024-52337-y (PMC11390915; doi:10.1038/s41467-024-52337-y)
Supplement: Supplementary file 4 — Source Data [file 41467_2024_52337_MOESM4_ESM.zip]

Archive with 6 entries (6 files):
- Source Data Supplementary Figure 1.json
- Source Data Supplementary Figure 13.xlsx
- Source Data Supplementary Figure 2.json
- Source Data Supplementary Figure 25b.csv
- Source Data Supplementary Figure 3.json
- Source Data Supplementary Figure 4.zip
