# Supplementary material for: Histones and histone variant families in prokaryotes
Source: Nat Commun. 2024 Sep 11;15:7950. doi: 10.1038/s41467-024-52337-y (PMC11390915; doi:10.1038/s41467-024-52337-y)
Supplement: Supplementary file 4 — Source Data [file 41467_2024_52337_MOESM4_ESM.zip › Source Data Supplementary Figure 1.json]

{
    "A0A060HNU7": {
        "msa_length": 5247,
        "category": "Nucleosomal"
    },
    "A0A062VBD0": {
        "msa_length": 8192,
        "category": "Nucleosomal"
    },
    "A0A063ZDV2": {
        "msa_length": 8561,
        "category": "Nucleosomal"
    },
    "A0A063ZF05": {
        "msa_length": 8269,
        "category": "Nucleosomal"
    },
    "A0A063ZN12": {
        "msa_length": 1626,
        "category": "Halo double"
    },
    "A0A063ZTS2": {
        "msa_length": 2073,
        "category": "Face-to-face"
    },
    "A0A075FMJ7": {
        "msa_length": 5105,
        "category": "Nucleosomal"
    },
    "A0A075FYG5": {
        "msa_length": 5074,
        "category": "Undefined"
    },
    "A0A075G8I3": {
        "msa_length": 4223,
        "category": "Undefined"
    },
    "A0A075GDY3": {
        "msa_length": 4579,
        "category": "Nucleosomal"
    },
    "A0A075GE50": {
        "msa_length": 5485,
        "category": "Nucleosomal"
    },
    "A0A075GFR2": {
        "msa_length": 5146,
        "category": "Undefined"
    },
    "A0A075GP06": {
        "msa_length": 4926,
        "category": "Nucleosomal"
    },
    "A0A075GV55": {
        "msa_length": 5146,
        "category": "Undefined"
    },
    "A0A075H298": {
        "msa_length": 5485,
        "category": "Nucleosomal"
    },
    "A0A075H2Z3": {
        "msa_length": 5485,
        "category": "Nucleosomal"
    },
    "A0A075H4C9": {
        "msa_length": 4905,
        "category": "Nucleosomal"
    },
    "A0A075HC69": {
        "msa_length": 4460,
        "category": "Undefined"
    },
    "A0A075HM24": {
        "msa_length": 5268,
        "category": "Nucleosomal"
    },
    "A0A075HM52": {
        "msa_length": 4579,
        "category": "Nucleosomal"
    },
    "A0A075I2V9": {
        "msa_length": 4571,
        "category": "Undefined"
    },
    "A0A075IAM6": {
        "msa_length": 4210,
        "category": "Undefined"
    },
    "A0A075LSE8": {
        "msa_length": 8774,
        "category": "Nucleosomal"
    },
    "A0A075LTS7": {
        "msa_length": 8688,
        "category": "Nucleosomal"
    },
    "A0A075MS86": {
        "msa_length": 6397,
        "category": "Nucleosomal"
    },
    "A0A075WHX9": {
        "msa_length": 8540,
        "category": "Nucleosomal"
    },
    "A0A075WLU9": {
        "msa_length": 8753,
        "category": "Nucleosomal"
    },
    "A0A076LD81": {
        "msa_length": 8650,
        "category": "Nucleosomal"
    },
    "A0A076LDI7": {
        "msa_length": 672,
        "category": "Methanococcales histone"
    },
    "A0A076LER7": {
        "msa_length": 8057,
        "category": "Nucleosomal"
    },
    "A0A076LGZ1": {
        "msa_length": 8895,
        "category": "Nucleosomal"
    },
    "A0A081ES94": {
        "msa_length": 2058,
        "category": "Face-to-face"
    },
    "A0A081EXK6": {
        "msa_length": 2332,
        "category": "Halo double"
    },
    "A0A081RNK8": {
        "msa_length": 4310,
        "category": "Nucleosomal"
    },
    "A0A081S5T2": {
        "msa_length": 4310,
        "category": "Nucleosomal"
    },
    "A0A087RPB5": {
        "msa_length": 4381,
        "category": "Nucleosomal"
    },
    "A0A087RPT5": {
        "msa_length": 4310,
        "category": "Nucleosomal"
    },
    "A0A087RTC7": {
        "msa_length": 4310,
        "category": "Nucleosomal"
    },
    "A0A087S1Q8": {
        "msa_length": 4280,
        "category": "Nucleosomal"
    },
    "A0A089ZGW8": {
        "msa_length": 8804,
        "category": "Nucleosomal"
    },
    "A0A089ZI94": {
        "msa_length": 7188,
        "category": "Nucleosomal"
    },
    "A0A090I773": {
        "msa_length": 7908,
        "category": "Nucleosomal"
    },
    "A0A090JU23": {
        "msa_length": 8525,
        "category": "Nucleosomal"
    },
    "A0A097QQZ5": {
        "msa_length": 8612,
        "category": "Nucleosomal"
    },
    "A0A097QTQ8": {
        "msa_length": 9172,
        "category": "Nucleosomal"
    },
    "A0A097QUY8": {
        "msa_length": 602,
        "category": "DUF1931"
    },
    "A0A097QWD9": {
        "msa_length": 2911,
        "category": "Face-to-face"
    },
    "A0A099T1S2": {
        "msa_length": 7377,
        "category": "Nucleosomal"
    },
    "A0A0A7GF90": {
        "msa_length": 8722,
        "category": "Nucleosomal"
    },
    "A0A0A7GFH1": {
        "msa_length": 8849,
        "category": "Nucleosomal"
    },
    "A0A0A7UZZ0": {
        "msa_length": 4286,
        "category": "Nucleosomal"
    },
    "A0A0B3A1U3": {
        "msa_length": 5272,
        "category": "Nucleosomal"
    },
    "A0A0B3A5A2": {
        "msa_length": 2289,
        "category": "Undefined"
    },
    "A0A0B3AAJ7": {
        "msa_length": 2427,
        "category": "Face-to-face"
    },
    "A0A0B3AB04": {
        "msa_length": 5371,
        "category": "Nucleosomal"
    },
    "A0A0B3ADP2": {
        "msa_length": 4780,
        "category": "Nucleosomal"
    },
    "A0A0B3AFF2": {
        "msa_length": 3927,
        "category": "Nucleosomal"
    },
    "A0A0B3AFK0": {
        "msa_length": 4620,
        "category": "Nucleosomal"
    },
    "A0A0B3AHA4": {
        "msa_length": 2021,
        "category": "Face-to-face"
    },
    "A0A0B3AHZ0": {
        "msa_length": 4375,
        "category": "Nucleosomal"
    },
    "A0A0B3AMP7": {
        "msa_length": 3068,
        "category": "Face-to-face"
    },
    "A0A0B3AT26": {
        "msa_length": 6098,
        "category": "Nucleosomal"
    },
    "A0A0B3ATL0": {
        "msa_length": 6301,
        "category": "Nucleosomal"
    },
    "A0A0B3AVR6": {
        "msa_length": 7418,
        "category": "Nucleosomal"
    },
    "A0A0B3AXW7": {
        "msa_length": 2378,
        "category": "Face-to-face"
    },
    "A0A0B3AZ98": {
        "msa_length": 5621,
        "category": "Nucleosomal"
    },
    "A0A0B3B0U1": {
        "msa_length": 8252,
        "category": "Nucleosomal"
    },
    "A0A0B3B1K8": {
        "msa_length": 59,
        "category": "Undefined"
    },
    "A0A0B3B4K7": {
        "msa_length": 3123,
        "category": "Face-to-face"
    },
    "A0A0B5GLL0": {
        "msa_length": 2204,
        "category": "Halo double"
    },
    "A0A0B5GM27": {
        "msa_length": 2069,
        "category": "Face-to-face"
    },
    "A0A0B5HVV8": {
        "msa_length": 8623,
        "category": "Nucleosomal"
    },
    "A0A0B5HW46": {
        "msa_length": 7885,
        "category": "Nucleosomal"
    },
    "A0A0B5HZ25": {
        "msa_length": 2600,
        "category": "Face-to-face"
    },
    "A0A0B5I1L7": {
        "msa_length": 2826,
        "category": "Face-to-face"
    },
    "A0A0C5BU64": {
        "msa_length": 4280,
        "category": "Nucleosomal"
    },
    "A0A0D5C0N6": {
        "msa_length": 4215,
        "category": "Nucleosomal"
    },
    "A0A0D6JND7": {
        "msa_length": 2193,
        "category": "Face-to-face"
    },
    "A0A0D6JSX7": {
        "msa_length": 3198,
        "category": "Halo double"
    },
    "A0A0E3H9F0": {
        "msa_length": 8240,
        "category": "Nucleosomal"
    },
    "A0A0E3LHX2": {
        "msa_length": 8204,
        "category": "Nucleosomal"
    },
    "A0A0E3NG37": {
        "msa_length": 8392,
        "category": "Nucleosomal"
    },
    "A0A0E3NHW5": {
        "msa_length": 8242,
        "category": "Nucleosomal"
    },
    "A0A0E3NPC9": {
        "msa_length": 8242,
        "category": "Nucleosomal"
    },
    "A0A0E3NZ12": {
        "msa_length": 8598,
        "category": "Nucleosomal"
    },
    "A0A0E3P1N3": {
        "msa_length": 8203,
        "category": "Nucleosomal"
    },
    "A0A0E3PAS7": {
        "msa_length": 8203,
        "category": "Nucleosomal"
    },
    "A0A0E3PKD3": {
        "msa_length": 8203,
        "category": "Nucleosomal"
    },
    "A0A0E3PYN2": {
        "msa_length": 4476,
        "category": "Nucleosomal"
    },
    "A0A0E3QE78": {
        "msa_length": 8204,
        "category": "Nucleosomal"
    },
    "A0A0E3QQD1": {
        "msa_length": 8204,
        "category": "Nucleosomal"
    },
    "A0A0E3QYE2": {
        "msa_length": 8204,
        "category": "Nucleosomal"
    },
    "A0A0E3R6J3": {
        "msa_length": 8204,
        "category": "Nucleosomal"
    },
    "A0A0E3RAL4": {
        "msa_length": 8480,
        "category": "Nucleosomal"
    },
    "A0A0E3RIW4": {
        "msa_length": 8480,
        "category": "Nucleosomal"
    },
    "A0A0E3RQE2": {
        "msa_length": 8480,
        "category": "Nucleosomal"
    },
    "A0A0E3RVX7": {
        "msa_length": 4476,
        "category": "Nucleosomal"
    },
    "A0A0E3S3N4": {
        "msa_length": 8480,
        "category": "Nucleosomal"
    },
    "A0A0E3SIV7": {
        "msa_length": 8350,
        "category": "Nucleosomal"
    },
    "A0A0E3SKR9": {
        "msa_length": 8204,
        "category": "Nucleosomal"
    },
    "A0A0E3X0P2": {
        "msa_length": 7256,
        "category": "Nucleosomal"
    },
    "A0A0F7FKG7": {
        "msa_length": 5579,
        "category": "Nucleosomal"
    },
    "A0A0F7IIG8": {
        "msa_length": 8849,
        "category": "Nucleosomal"
    },
    "A0A0F7IJ02": {
        "msa_length": 8647,
        "category": "Nucleosomal"
    },
    "A0A0F7P9V9": {
        "msa_length": 2935,
        "category": "Halo double"
    },
    "A0A0F7PG32": {
        "msa_length": 2136,
        "category": "Face-to-face"
    },
    "A0A0F8C434": {
        "msa_length": 8168,
        "category": "Nucleosomal"
    },
    "A0A0F8CI72": {
        "msa_length": 8168,
        "category": "Nucleosomal"
    },
    "A0A0F8E8R4": {
        "msa_length": 8168,
        "category": "Nucleosomal"
    },
    "A0A0F8FA02": {
        "msa_length": 8168,
        "category": "Nucleosomal"
    },
    "A0A0F8FW05": {
        "msa_length": 8168,
        "category": "Nucleosomal"
    },
    "A0A0F8JNF8": {
        "msa_length": 8480,
        "category": "Nucleosomal"
    },
    "A0A0F8NBH6": {
        "msa_length": 8168,
        "category": "Nucleosomal"
    },
    "A0A0F8RXN7": {
        "msa_length": 8168,
        "category": "Nucleosomal"
    },
    "A0A0F8V827": {
        "msa_length": 1405,
        "category": "Undefined"
    },
    "A0A0F8VAR7": {
        "msa_length": 2076,
        "category": "Undefined"
    },
    "A0A0F8VMC0": {
        "msa_length": 2873,
        "category": "Nucleosomal"
    },
    "A0A0F8XIL9": {
        "msa_length": 1976,
        "category": "Nucleosomal"
    },
    "A0A0F8XS92": {
        "msa_length": 2488,
        "category": "Nucleosomal"
    },
    "A0A0G3CDC7": {
        "msa_length": 8204,
        "category": "Nucleosomal"
    },
    "A0A0H1QWJ6": {
        "msa_length": 8269,
        "category": "Nucleosomal"
    },
    "A0A0H1R895": {
        "msa_length": 8561,
        "category": "Nucleosomal"
    },
    "A0A0K1IPY9": {
        "msa_length": 2193,
        "category": "Face-to-face"
    },
    "A0A0K1IQR2": {
        "msa_length": 2923,
        "category": "Halo double"
    },
    "A0A0M0BHQ3": {
        "msa_length": 3834,
        "category": "Nucleosomal"
    },
    "A0A0M0BP59": {
        "msa_length": 3998,
        "category": "Undefined"
    },
    "A0A0M0BRN9": {
        "msa_length": 4471,
        "category": "Nucleosomal"
    },
    "A0A0M0BXM3": {
        "msa_length": 4574,
        "category": "Nucleosomal"
    },
    "A0A0M9AJQ8": {
        "msa_length": 2324,
        "category": "Halo double"
    },
    "A0A0M9AMB6": {
        "msa_length": 2069,
        "category": "Face-to-face"
    },
    "A0A0M9AS20": {
        "msa_length": 2058,
        "category": "Face-to-face"
    },
    "A0A0N0BQL8": {
        "msa_length": 2020,
        "category": "Face-to-face"
    },
    "A0A0N0BRX7": {
        "msa_length": 2457,
        "category": "Halo double"
    },
    "A0A0N8KQP7": {
        "msa_length": 7786,
        "category": "Nucleosomal"
    },
    "A0A0N8W8F9": {
        "msa_length": 7281,
        "category": "Nucleosomal"
    },
    "A0A0P7GMZ7": {
        "msa_length": 2033,
        "category": "Face-to-face"
    },
    "A0A0P7GTE8": {
        "msa_length": 2857,
        "category": "Halo double"
    },
    "A0A0P8X8L7": {
        "msa_length": 8677,
        "category": "Nucleosomal"
    },
    "A0A0P8X8R6": {
        "msa_length": 9192,
        "category": "Nucleosomal"
    },
    "A0A0P9FXB0": {
        "msa_length": 5298,
        "category": "Nucleosomal"
    },
    "A0A0Q0VKW9": {
        "msa_length": 8271,
        "category": "Nucleosomal"
    },
    "A0A0Q1AMB5": {
        "msa_length": 8200,
        "category": "Nucleosomal"
    },
    "A0A0Q1FHD1": {
        "msa_length": 7970,
        "category": "Nucleosomal"
    },
    "A0A0Q2QRD6": {
        "msa_length": 2631,
        "category": "Face-to-face"
    },
    "A0A0Q2QSA7": {
        "msa_length": 8595,
        "category": "Nucleosomal"
    },
    "A0A0R2NVJ9": {
        "msa_length": 2390,
        "category": "Undefined"
    },
    "A0A0R2P0N4": {
        "msa_length": 2390,
        "category": "Undefined"
    },
    "A0A0S1X8W5": {
        "msa_length": 8824,
        "category": "Nucleosomal"
    },
    "A0A0S1XAX1": {
        "msa_length": 8728,
        "category": "Nucleosomal"
    },
    "A0A0S1XDX6": {
        "msa_length": 688,
        "category": "DUF1931"
    },
    "A0A0T5ZFJ0": {
        "msa_length": 3694,
        "category": "Undefined"
    },
    "A0A0U3E1D5": {
        "msa_length": 8328,
        "category": "Undefined"
    },
    "A0A0U3E3M3": {
        "msa_length": 8559,
        "category": "Nucleosomal"
    },
    "A0A0U3E656": {
        "msa_length": 336,
        "category": "Coiled-coil histone"
    },
    "A0A0U3ED39": {
        "msa_length": 8492,
        "category": "Nucleosomal"
    },
    "A0A0U3RZF1": {
        "msa_length": 8430,
        "category": "Nucleosomal"
    },
    "A0A0U3SZY8": {
        "msa_length": 8829,
        "category": "Nucleosomal"
    },
    "A0A0U5D191": {
        "msa_length": 2138,
        "category": "Face-to-face"
    },
    "A0A0U5D251": {
        "msa_length": 2160,
        "category": "Face-to-face"
    },
    "A0A0U5H3H7": {
        "msa_length": 2951,
        "category": "Halo double"
    },
    "A0A0U5H5P3": {
        "msa_length": 1988,
        "category": "Face-to-face"
    },
    "A0A0W1R3Z6": {
        "msa_length": 2126,
        "category": "Face-to-face"
    },
    "A0A0W1RCD3": {
        "msa_length": 3063,
        "category": "Halo double"
    },
    "A0A0W1SDL0": {
        "msa_length": 2340,
        "category": "Halo double"
    },
    "A0A0W1STI9": {
        "msa_length": 2087,
        "category": "Face-to-face"
    },
    "A0A0X1KIH5": {
        "msa_length": 9103,
        "category": "Nucleosomal"
    },
    "A0A0X1KKM7": {
        "msa_length": 8621,
        "category": "Nucleosomal"
    },
    "A0A0X1KKW0": {
        "msa_length": 2853,
        "category": "Face-to-face"
    },
    "A0A0X1KML7": {
        "msa_length": 485,
        "category": "DUF1931"
    },
    "A0A0X3BK74": {
        "msa_length": 8329,
        "category": "Nucleosomal"
    },
    "A0A0X3BM55": {
        "msa_length": 8561,
        "category": "Nucleosomal"
    },
    "A0A100XXV4": {
        "msa_length": 8840,
        "category": "Nucleosomal"
    },
    "A0A101DBV4": {
        "msa_length": 8540,
        "category": "Nucleosomal"
    },
    "A0A101DNZ9": {
        "msa_length": 8598,
        "category": "Nucleosomal"
    },
    "A0A101DPW6": {
        "msa_length": 8703,
        "category": "Nucleosomal"
    },
    "A0A101DRU7": {
        "msa_length": 8596,
        "category": "Nucleosomal"
    },
    "A0A101E0F8": {
        "msa_length": 8753,
        "category": "Nucleosomal"
    },
    "A0A101EMM8": {
        "msa_length": 8459,
        "category": "Nucleosomal"
    },
    "A0A101F003": {
        "msa_length": 8908,
        "category": "Nucleosomal"
    },
    "A0A101F1E2": {
        "msa_length": 327,
        "category": "DUF1931"
    },
    "A0A101F2M8": {
        "msa_length": 8459,
        "category": "Nucleosomal"
    },
    "A0A101FUX7": {
        "msa_length": 8541,
        "category": "Nucleosomal"
    },
    "A0A101J068": {
        "msa_length": 8269,
        "category": "Nucleosomal"
    },
    "A0A101WZH0": {
        "msa_length": 4841,
        "category": "Nucleosomal"
    },
    "A0A101X6Q6": {
        "msa_length": 5507,
        "category": "Nucleosomal"
    },
    "A0A101XB78": {
        "msa_length": 4806,
        "category": "Nucleosomal"
    },
    "A0A101XF49": {
        "msa_length": 5923,
        "category": "Nucleosomal"
    },
    "A0A117L0W9": {
        "msa_length": 8908,
        "category": "Nucleosomal"
    },
    "A0A117LQN1": {
        "msa_length": 8229,
        "category": "Nucleosomal"
    },
    "A0A117SWT0": {
        "msa_length": 4841,
        "category": "Nucleosomal"
    },
    "A0A120JZY5": {
        "msa_length": 8571,
        "category": "Nucleosomal"
    },
    "A0A124EAZ7": {
        "msa_length": 8992,
        "category": "Nucleosomal"
    },
    "A0A124EBG8": {
        "msa_length": 2474,
        "category": "Face-to-face"
    },
    "A0A124F9F0": {
        "msa_length": 692,
        "category": "DUF1931"
    },
    "A0A124F9F5": {
        "msa_length": 8734,
        "category": "Nucleosomal"
    },
    "A0A124FF31": {
        "msa_length": 327,
        "category": "DUF1931"
    },
    "A0A124G5Y5": {
        "msa_length": 6071,
        "category": "Nucleosomal"
    },
    "A0A125RA37": {
        "msa_length": 8485,
        "category": "Nucleosomal"
    },
    "A0A125RD40": {
        "msa_length": 8606,
        "category": "Nucleosomal"
    },
    "A0A126R090": {
        "msa_length": 8671,
        "category": "Nucleosomal"
    },
    "A0A126R0E6": {
        "msa_length": 8794,
        "category": "Nucleosomal"
    },
    "A0A126R110": {
        "msa_length": 7802,
        "category": "Nucleosomal"
    },
    "A0A126R1A0": {
        "msa_length": 8454,
        "category": "Undefined"
    },
    "A0A127BCF9": {
        "msa_length": 8707,
        "category": "Nucleosomal"
    },
    "A0A127BDW6": {
        "msa_length": 9014,
        "category": "Nucleosomal"
    },
    "A0A128A571": {
        "msa_length": 3662,
        "category": "Nucleosomal"
    },
    "A0A133U2U7": {
        "msa_length": 2420,
        "category": "Undefined"
    },
    "A0A133U381": {
        "msa_length": 7077,
        "category": "Undefined"
    },
    "A0A133U3G2": {
        "msa_length": 8730,
        "category": "Nucleosomal"
    },
    "A0A133U478": {
        "msa_length": 8735,
        "category": "Nucleosomal"
    },
    "A0A133U594": {
        "msa_length": 5119,
        "category": "Undefined"
    },
    "A0A133U5M3": {
        "msa_length": 8494,
        "category": "Nucleosomal"
    },
    "A0A133U7S2": {
        "msa_length": 3152,
        "category": "Nucleosomal"
    },
    "A0A133U8Y3": {
        "msa_length": 8366,
        "category": "Nucleosomal"
    },
    "A0A133U906": {
        "msa_length": 8414,
        "category": "Nucleosomal"
    },
    "A0A133UAN6": {
        "msa_length": 3556,
        "category": "Undefined"
    },
    "A0A133UCH2": {
        "msa_length": 7243,
        "category": "Nucleosomal"
    },
    "A0A133UDQ8": {
        "msa_length": 3674,
        "category": "Undefined"
    },
    "A0A133UDS1": {
        "msa_length": 7502,
        "category": "Nucleosomal"
    },
    "A0A133UFA0": {
        "msa_length": 6699,
        "category": "Undefined"
    },
    "A0A133UFZ4": {
        "msa_length": 8725,
        "category": "Nucleosomal"
    },
    "A0A133UG88": {
        "msa_length": 8403,
        "category": "Nucleosomal"
    },
    "A0A133UHB0": {
        "msa_length": 6803,
        "category": "Nucleosomal"
    },
    "A0A133UHU1": {
        "msa_length": 7077,
        "category": "Undefined"
    },
    "A0A133UK51": {
        "msa_length": 3674,
        "category": "Undefined"
    },
    "A0A133UMZ1": {
        "msa_length": 8414,
        "category": "Nucleosomal"
    },
    "A0A133UNB9": {
        "msa_length": 8297,
        "category": "Nucleosomal"
    },
    "A0A133UNN0": {
        "msa_length": 8725,
        "category": "Nucleosomal"
    },
    "A0A133US98": {
        "msa_length": 7515,
        "category": "Nucleosomal"
    },
    "A0A133USZ1": {
        "msa_length": 8791,
        "category": "Nucleosomal"
    },
    "A0A133UT36": {
        "msa_length": 6355,
        "category": "Nucleosomal"
    },
    "A0A133UVM9": {
        "msa_length": 8494,
        "category": "Nucleosomal"
    },
    "A0A133UVQ9": {
        "msa_length": 8735,
        "category": "Nucleosomal"
    },
    "A0A133UWE3": {
        "msa_length": 3674,
        "category": "Undefined"
    },
    "A0A133UXA2": {
        "msa_length": 8953,
        "category": "Nucleosomal"
    },
    "A0A133UXT9": {
        "msa_length": 6699,
        "category": "Undefined"
    },
    "A0A133UYP5": {
        "msa_length": 8259,
        "category": "Nucleosomal"
    },
    "A0A133V0K3": {
        "msa_length": 8877,
        "category": "Nucleosomal"
    },
    "A0A133V334": {
        "msa_length": 8735,
        "category": "Nucleosomal"
    },
    "A0A133V410": {
        "msa_length": 7500,
        "category": "Nucleosomal"
    },
    "A0A133V5Q9": {
        "msa_length": 8725,
        "category": "Nucleosomal"
    },
    "A0A133V6P2": {
        "msa_length": 8839,
        "category": "Nucleosomal"
    },
    "A0A133V7X4": {
        "msa_length": 3437,
        "category": "Nucleosomal"
    },
    "A0A133V8K5": {
        "msa_length": 8834,
        "category": "Nucleosomal"
    },
    "A0A133VCG6": {
        "msa_length": 6335,
        "category": "Undefined"
    },
    "A0A133VDP5": {
        "msa_length": 8777,
        "category": "Nucleosomal"
    },
    "A0A133VEP5": {
        "msa_length": 8481,
        "category": "Nucleosomal"
    },
    "A0A133VF25": {
        "msa_length": 8549,
        "category": "Nucleosomal"
    },
    "A0A133VHF9": {
        "msa_length": 3890,
        "category": "Nucleosomal"
    },
    "A0A133VIH5": {
        "msa_length": 6107,
        "category": "Nucleosomal"
    },
    "A0A133VJ83": {
        "msa_length": 5861,
        "category": "Undefined"
    },
    "A0A133VJM0": {
        "msa_length": 3063,
        "category": "Undefined"
    },
    "A0A133VJV1": {
        "msa_length": 6694,
        "category": "Nucleosomal"
    },
    "A0A133VKQ4": {
        "msa_length": 2977,
        "category": "Face-to-face"
    },
    "A0A133VQC7": {
        "msa_length": 5205,
        "category": "Nucleosomal"
    },
    "A0A133VS39": {
        "msa_length": 3407,
        "category": "Nucleosomal"
    },
    "A0A133VSJ4": {
        "msa_length": 6335,
        "category": "Undefined"
    },
    "A0A133VST3": {
        "msa_length": 8481,
        "category": "Nucleosomal"
    },
    "A0A133VT98": {
        "msa_length": 6335,
        "category": "Undefined"
    },
    "A0A135VEF4": {
        "msa_length": 4380,
        "category": "Nucleosomal"
    },
    "A0A135VIL6": {
        "msa_length": 2068,
        "category": "Face-to-face"
    },
    "A0A135VRW9": {
        "msa_length": 2222,
        "category": "Face-to-face"
    },
    "A0A139CGA5": {
        "msa_length": 5841,
        "category": "Nucleosomal"
    },
    "A0A139CVI3": {
        "msa_length": 8021,
        "category": "Nucleosomal"
    },
    "A0A142CT04": {
        "msa_length": 617,
        "category": "DUF1931"
    },
    "A0A142CUD0": {
        "msa_length": 8522,
        "category": "Nucleosomal"
    },
    "A0A142CWH3": {
        "msa_length": 8896,
        "category": "Nucleosomal"
    },
    "A0A142CXH1": {
        "msa_length": 3011,
        "category": "Face-to-face"
    },
    "A0A147JRI3": {
        "msa_length": 3123,
        "category": "Undefined"
    },
    "A0A147JRK3": {
        "msa_length": 5429,
        "category": "Undefined"
    },
    "A0A147JRS5": {
        "msa_length": 4364,
        "category": "Nucleosomal"
    },
    "A0A147JUX3": {
        "msa_length": 7309,
        "category": "Nucleosomal"
    },
    "A0A147JVZ3": {
        "msa_length": 7329,
        "category": "Nucleosomal"
    },
    "A0A147JW97": {
        "msa_length": 8155,
        "category": "Nucleosomal"
    },
    "A0A147JWG4": {
        "msa_length": 8719,
        "category": "Nucleosomal"
    },
    "A0A147JY92": {
        "msa_length": 6888,
        "category": "Nucleosomal"
    },
    "A0A147JZI9": {
        "msa_length": 3326,
        "category": "Undefined"
    },
    "A0A147K0Q6": {
        "msa_length": 3211,
        "category": "Undefined"
    },
    "A0A147K3G9": {
        "msa_length": 5643,
        "category": "Undefined"
    },
    "A0A150IHS7": {
        "msa_length": 332,
        "category": "Coiled-coil histone"
    },
    "A0A150IVM8": {
        "msa_length": 325,
        "category": "Coiled-coil histone"
    },
    "A0A150IXE6": {
        "msa_length": 7008,
        "category": "Nucleosomal"
    },
    "A0A150J7Z8": {
        "msa_length": 7952,
        "category": "Nucleosomal"
    },
    "A0A150JGX6": {
        "msa_length": 335,
        "category": "Coiled-coil histone"
    },
    "A0A150JIP2": {
        "msa_length": 8172,
        "category": "Nucleosomal"
    },
    "A0A151A8D9": {
        "msa_length": 2065,
        "category": "Face-to-face"
    },
    "A0A151A8F6": {
        "msa_length": 2166,
        "category": "Face-to-face"
    },
    "A0A151A9H5": {
        "msa_length": 2116,
        "category": "Face-to-face"
    },
    "A0A151AAS1": {
        "msa_length": 1884,
        "category": "Face-to-face"
    },
    "A0A151AGZ3": {
        "msa_length": 2029,
        "category": "Face-to-face"
    },
    "A0A151AJZ1": {
        "msa_length": 2680,
        "category": "Halo double"
    },
    "A0A151B8U5": {
        "msa_length": 8389,
        "category": "Nucleosomal"
    },
    "A0A151B8X3": {
        "msa_length": 3074,
        "category": "Undefined"
    },
    "A0A151BBP6": {
        "msa_length": 6766,
        "category": "Nucleosomal"
    },
    "A0A151BJ84": {
        "msa_length": 3938,
        "category": "Nucleosomal"
    },
    "A0A151BL46": {
        "msa_length": 3979,
        "category": "Nucleosomal"
    },
    "A0A151BRZ6": {
        "msa_length": 4483,
        "category": "Nucleosomal"
    },
    "A0A151E7M7": {
        "msa_length": 4142,
        "category": "Nucleosomal"
    },
    "A0A151EA25": {
        "msa_length": 2751,
        "category": "Undefined"
    },
    "A0A151EH72": {
        "msa_length": 6290,
        "category": "Nucleosomal"
    },
    "A0A151EM82": {
        "msa_length": 5364,
        "category": "Nucleosomal"
    },
    "A0A151EQV4": {
        "msa_length": 6088,
        "category": "Nucleosomal"
    },
    "A0A151F2L7": {
        "msa_length": 5230,
        "category": "Nucleosomal"
    },
    "A0A151F3W7": {
        "msa_length": 6311,
        "category": "Nucleosomal"
    },
    "A0A151F470": {
        "msa_length": 336,
        "category": "Coiled-coil histone"
    },
    "A0A151F702": {
        "msa_length": 7928,
        "category": "Nucleosomal"
    },
    "A0A151F7S4": {
        "msa_length": 4107,
        "category": "Nucleosomal"
    },
    "A0A151F9P9": {
        "msa_length": 5926,
        "category": "Nucleosomal"
    },
    "A0A151FAR6": {
        "msa_length": 5490,
        "category": "Nucleosomal"
    },
    "A0A151FBT0": {
        "msa_length": 4540,
        "category": "Undefined"
    },
    "A0A151FCK3": {
        "msa_length": 8462,
        "category": "Nucleosomal"
    },
    "A0A151FD80": {
        "msa_length": 5942,
        "category": "Nucleosomal"
    },
    "A0A161ZNN7": {
        "msa_length": 2043,
        "category": "Face-to-face"
    },
    "A0A162FK86": {
        "msa_length": 7178,
        "category": "Nucleosomal"
    },
    "A0A165L5R7": {
        "msa_length": 2042,
        "category": "Face-to-face"
    },
    "A0A165LI09": {
        "msa_length": 2069,
        "category": "Face-to-face"
    },
    "A0A165LMI9": {
        "msa_length": 2204,
        "category": "Halo double"
    },
    "A0A165YUY4": {
        "msa_length": 7628,
        "category": "Nucleosomal"
    },
    "A0A165ZGR7": {
        "msa_length": 8536,
        "category": "Nucleosomal"
    },
    "A0A166A494": {
        "msa_length": 8490,
        "category": "Nucleosomal"
    },
    "A0A166A9E0": {
        "msa_length": 8398,
        "category": "Nucleosomal"
    },
    "A0A166BCA0": {
        "msa_length": 7017,
        "category": "Undefined"
    },
    "A0A166BDG4": {
        "msa_length": 8477,
        "category": "Nucleosomal"
    },
    "A0A166BFF0": {
        "msa_length": 8692,
        "category": "Nucleosomal"
    },
    "A0A166BMX3": {
        "msa_length": 8571,
        "category": "Nucleosomal"
    },
    "A0A166BVE0": {
        "msa_length": 5560,
        "category": "Nucleosomal"
    },
    "A0A166CK19": {
        "msa_length": 9005,
        "category": "Nucleosomal"
    },
    "A0A166CPM2": {
        "msa_length": 8357,
        "category": "Nucleosomal"
    },
    "A0A166CVN8": {
        "msa_length": 6307,
        "category": "Nucleosomal"
    },
    "A0A166CWZ9": {
        "msa_length": 8820,
        "category": "Nucleosomal"
    },
    "A0A166G4L7": {
        "msa_length": 1909,
        "category": "Face-to-face"
    },
    "A0A166RM48": {
        "msa_length": 2096,
        "category": "Face-to-face"
    },
    "A0A166SWP2": {
        "msa_length": 3183,
        "category": "Halo double"
    },
    "A0A170SU38": {
        "msa_length": 8707,
        "category": "Nucleosomal"
    },
    "A0A170SYI5": {
        "msa_length": 9014,
        "category": "Nucleosomal"
    },
    "A0A172WF87": {
        "msa_length": 8556,
        "category": "Nucleosomal"
    },
    "A0A172WHT6": {
        "msa_length": 8868,
        "category": "Nucleosomal"
    },
    "A0A1B1TAZ0": {
        "msa_length": 224,
        "category": "Poseidoniia double"
    },
    "A0A1B8X0S4": {
        "msa_length": 5841,
        "category": "Nucleosomal"
    },
    "A0A1D2Q8Q6": {
        "msa_length": 2013,
        "category": "Face-to-face"
    },
    "A0A1D2Q9K1": {
        "msa_length": 2063,
        "category": "Halo double"
    },
    "A0A1D2QB17": {
        "msa_length": 2136,
        "category": "Face-to-face"
    },
    "A0A1D2QBN8": {
        "msa_length": 1610,
        "category": "Face-to-face"
    },
    "A0A1D2QII9": {
        "msa_length": 2008,
        "category": "Face-to-face"
    },
    "A0A1D2QK59": {
        "msa_length": 2055,
        "category": "Face-to-face"
    },
    "A0A1D2R4V2": {
        "msa_length": 8522,
        "category": "Nucleosomal"
    },
    "A0A1D2RA51": {
        "msa_length": 7582,
        "category": "Nucleosomal"
    },
    "A0A1D2RFK9": {
        "msa_length": 6497,
        "category": "Nucleosomal"
    },
    "A0A1D2UYK1": {
        "msa_length": 5841,
        "category": "Nucleosomal"
    },
    "A0A1D2W468": {
        "msa_length": 8129,
        "category": "Nucleosomal"
    },
    "A0A1D2WAA9": {
        "msa_length": 8558,
        "category": "Nucleosomal"
    },
    "A0A1D2WAU0": {
        "msa_length": 8762,
        "category": "Nucleosomal"
    },
    "A0A1D2WAX3": {
        "msa_length": 5119,
        "category": "Undefined"
    },
    "A0A1D2WC67": {
        "msa_length": 8897,
        "category": "Nucleosomal"
    },
    "A0A1D2WCH3": {
        "msa_length": 8985,
        "category": "Nucleosomal"
    },
    "A0A1D2WD20": {
        "msa_length": 8281,
        "category": "Nucleosomal"
    },
    "A0A1D2WD29": {
        "msa_length": 8840,
        "category": "Nucleosomal"
    },
    "A0A1D2WG49": {
        "msa_length": 8614,
        "category": "Nucleosomal"
    },
    "A0A1D2WH40": {
        "msa_length": 8889,
        "category": "Nucleosomal"
    },
    "A0A1D2WHC1": {
        "msa_length": 7713,
        "category": "Nucleosomal"
    },
    "A0A1D2WJA3": {
        "msa_length": 5297,
        "category": "Nucleosomal"
    },
    "A0A1D2WJL4": {
        "msa_length": 8620,
        "category": "Nucleosomal"
    },
    "A0A1D2WML4": {
        "msa_length": 8571,
        "category": "Nucleosomal"
    },
    "A0A1D2WNF3": {
        "msa_length": 8204,
        "category": "Nucleosomal"
    },
    "A0A1D2WQ08": {
        "msa_length": 8664,
        "category": "Nucleosomal"
    },
    "A0A1D2WS93": {
        "msa_length": 8568,
        "category": "Nucleosomal"
    },
    "A0A1D2WVU9": {
        "msa_length": 8379,
        "category": "Nucleosomal"
    },
    "A0A1D2WVW6": {
        "msa_length": 8233,
        "category": "Nucleosomal"
    },
    "A0A1D2X1F6": {
        "msa_length": 8490,
        "category": "Nucleosomal"
    },
    "A0A1D2X1S2": {
        "msa_length": 7790,
        "category": "Nucleosomal"
    },
    "A0A1D2X2B9": {
        "msa_length": 5409,
        "category": "Nucleosomal"
    },
    "A0A1D2X2I6": {
        "msa_length": 4509,
        "category": "Nucleosomal"
    },
    "A0A1D2X334": {
        "msa_length": 7081,
        "category": "Undefined"
    },
    "A0A1D2X3F1": {
        "msa_length": 8835,
        "category": "Nucleosomal"
    },
    "A0A1D3L0V3": {
        "msa_length": 8661,
        "category": "Nucleosomal"
    },
    "A0A1D3L3N0": {
        "msa_length": 8995,
        "category": "Nucleosomal"
    },
    "A0A1D3L3U5": {
        "msa_length": 8072,
        "category": "Nucleosomal"
    },
    "A0A1D8MQW2": {
        "msa_length": 2748,
        "category": "Face-to-face"
    },
    "A0A1D8MR63": {
        "msa_length": 4246,
        "category": "Nucleosomal"
    },
    "A0A1D8MR91": {
        "msa_length": 8781,
        "category": "Nucleosomal"
    },
    "A0A1D8MSG8": {
        "msa_length": 28,
        "category": "Nanohalo coiled-coil"
    },
    "A0A1D8MTE2": {
        "msa_length": 8300,
        "category": "Nucleosomal"
    },
    "A0A1D8S6H7": {
        "msa_length": 2463,
        "category": "Halo double"
    },
    "A0A1D8S744": {
        "msa_length": 2387,
        "category": "Face-to-face"
    },
    "A0A1E7GEG3": {
        "msa_length": 8412,
        "category": "Nucleosomal"
    },
    "A0A1F2P6L7": {
        "msa_length": 7887,
        "category": "Nucleosomal"
    },
    "A0A1F2P867": {
        "msa_length": 8385,
        "category": "Nucleosomal"
    },
    "A0A1F5CQ56": {
        "msa_length": 3144,
        "category": "Undefined"
    },
    "A0A1F5CQV8": {
        "msa_length": 5382,
        "category": "Nucleosomal"
    },
    "A0A1F5CTV2": {
        "msa_length": 5264,
        "category": "Nucleosomal"
    },
    "A0A1F5CYU9": {
        "msa_length": 5218,
        "category": "Nucleosomal"
    },
    "A0A1F5DGN0": {
        "msa_length": 5218,
        "category": "Nucleosomal"
    },
    "A0A1F5DGT1": {
        "msa_length": 6158,
        "category": "Nucleosomal"
    },
    "A0A1F5DM47": {
        "msa_length": 5184,
        "category": "Nucleosomal"
    },
    "A0A1F6QVP6": {
        "msa_length": 6767,
        "category": "Nucleosomal"
    },
    "A0A1F6QVX6": {
        "msa_length": 6899,
        "category": "Undefined"
    },
    "A0A1F6QW03": {
        "msa_length": 5766,
        "category": "Nucleosomal"
    },
    "A0A1F6R5J3": {
        "msa_length": 6976,
        "category": "Nucleosomal"
    },
    "A0A1F6R5M8": {
        "msa_length": 6790,
        "category": "Nucleosomal"
    },
    "A0A1F6Z251": {
        "msa_length": 2170,
        "category": "Face-to-face"
    },
    "A0A1F6ZC06": {
        "msa_length": 2170,
        "category": "Face-to-face"
    },
    "A0A1F6ZPJ3": {
        "msa_length": 712,
        "category": "Undefined"
    },
    "A0A1G3XSU2": {
        "msa_length": 4334,
        "category": "Nucleosomal"
    },
    "A0A1G5UUZ6": {
        "msa_length": 8716,
        "category": "Nucleosomal"
    },
    "A0A1G5WDR0": {
        "msa_length": 8289,
        "category": "Undefined"
    },
    "A0A1G6NUX2": {
        "msa_length": 2108,
        "category": "Face-to-face"
    },
    "A0A1G7GE93": {
        "msa_length": 1369,
        "category": "RdgC histone"
    },
    "A0A1G7GY70": {
        "msa_length": 2133,
        "category": "Face-to-face"
    },
    "A0A1G7PXY2": {
        "msa_length": 2457,
        "category": "Halo double"
    },
    "A0A1G7QV68": {
        "msa_length": 3202,
        "category": "Halo double"
    },
    "A0A1G7RI57": {
        "msa_length": 2058,
        "category": "Face-to-face"
    },
    "A0A1G8TKY1": {
        "msa_length": 2110,
        "category": "Face-to-face"
    },
    "A0A1G8XDT3": {
        "msa_length": 2409,
        "category": "Halo double"
    },
    "A0A1G8XEC1": {
        "msa_length": 8561,
        "category": "Nucleosomal"
    },
    "A0A1G8XZT9": {
        "msa_length": 8170,
        "category": "Nucleosomal"
    },
    "A0A1G9BZA5": {
        "msa_length": 2436,
        "category": "Halo double"
    },
    "A0A1G9GB26": {
        "msa_length": 2073,
        "category": "Face-to-face"
    },
    "A0A1G9PJQ8": {
        "msa_length": 2069,
        "category": "Face-to-face"
    },
    "A0A1G9PRC4": {
        "msa_length": 1780,
        "category": "Halo double"
    },
    "A0A1G9SIM0": {
        "msa_length": 2107,
        "category": "Face-to-face"
    },
    "A0A1G9XAI3": {
        "msa_length": 2270,
        "category": "Halo double"
    },
    "A0A1H0YYW0": {
        "msa_length": 2344,
        "category": "Halo double"
    },
    "A0A1H1DPN0": {
        "msa_length": 2769,
        "category": "Halo double"
    },
    "A0A1H1EAJ6": {
        "msa_length": 2061,
        "category": "Face-to-face"
    },
    "A0A1H1HWW5": {
        "msa_length": 2073,
        "category": "Face-to-face"
    },
    "A0A1H2S1I9": {
        "msa_length": 2120,
        "category": "Halo double"
    },
    "A0A1H2SGR0": {
        "msa_length": 2069,
        "category": "Face-to-face"
    },
    "A0A1H3ABB9": {
        "msa_length": 2075,
        "category": "Face-to-face"
    },
    "A0A1H3DAY7": {
        "msa_length": 3043,
        "category": "Halo double"
    },
    "A0A1H3EK51": {
        "msa_length": 2071,
        "category": "Face-to-face"
    },
    "A0A1H3FXI0": {
        "msa_length": 1966,
        "category": "Face-to-face"
    },
    "A0A1H3G2K8": {
        "msa_length": 2372,
        "category": "Halo double"
    },
    "A0A1H3J092": {
        "msa_length": 2194,
        "category": "Face-to-face"
    },
    "A0A1H3NXB2": {
        "msa_length": 2142,
        "category": "Face-to-face"
    },
    "A0A1H3Z6Q1": {
        "msa_length": 2069,
        "category": "Face-to-face"
    },
    "A0A1H3ZCK2": {
        "msa_length": 2463,
        "category": "Halo double"
    },
    "A0A1H3ZW45": {
        "msa_length": 2160,
        "category": "Face-to-face"
    },
    "A0A1H4AA03": {
        "msa_length": 2177,
        "category": "Face-to-face"
    },
    "A0A1H4ACZ2": {
        "msa_length": 70,
        "category": "RdgC histone"
    },
    "A0A1H5WDE9": {
        "msa_length": 2054,
        "category": "Face-to-face"
    },
    "A0A1H6C5S0": {
        "msa_length": 3112,
        "category": "Halo double"
    },
    "A0A1H6CCZ6": {
        "msa_length": 2105,
        "category": "Face-to-face"
    },
    "A0A1H6FT22": {
        "msa_length": 1977,
        "category": "Halo double"
    },
    "A0A1H6G4T3": {
        "msa_length": 2073,
        "category": "Face-to-face"
    },
    "A0A1H6HNP7": {
        "msa_length": 2614,
        "category": "Halo double"
    },
    "A0A1H6HSI5": {
        "msa_length": 1966,
        "category": "Face-to-face"
    },
    "A0A1H6RCI3": {
        "msa_length": 2006,
        "category": "Face-to-face"
    },
    "A0A1H6SH10": {
        "msa_length": 2976,
        "category": "Halo double"
    },
    "A0A1H7F5F4": {
        "msa_length": 8620,
        "category": "Nucleosomal"
    },
    "A0A1H7FW61": {
        "msa_length": 2984,
        "category": "Halo double"
    },
    "A0A1H7H240": {
        "msa_length": 8664,
        "category": "Nucleosomal"
    },
    "A0A1H7JA67": {
        "msa_length": 8571,
        "category": "Nucleosomal"
    },
    "A0A1H7L5E4": {
        "msa_length": 2073,
        "category": "Face-to-face"
    },
    "A0A1H8HBM6": {
        "msa_length": 3282,
        "category": "Halo double"
    },
    "A0A1H8IL87": {
        "msa_length": 2126,
        "category": "Face-to-face"
    },
    "A0A1H8MQB7": {
        "msa_length": 2213,
        "category": "Face-to-face"
    },
    "A0A1H8QLS1": {
        "msa_length": 2113,
        "category": "Face-to-face"
    },
    "A0A1H8VL74": {
        "msa_length": 2132,
        "category": "Face-to-face"
    },
    "A0A1H8VZ52": {
        "msa_length": 2325,
        "category": "Halo double"
    },
    "A0A1H9IX86": {
        "msa_length": 2058,
        "category": "Face-to-face"
    },
    "A0A1H9KBE2": {
        "msa_length": 1812,
        "category": "Halo double"
    },
    "A0A1H9PRW3": {
        "msa_length": 1515,
        "category": "RdgC histone"
    },
    "A0A1H9Y5W9": {
        "msa_length": 8580,
        "category": "Nucleosomal"
    },
    "A0A1I0FAQ4": {
        "msa_length": 1746,
        "category": "Halo double"
    },
    "A0A1I0P614": {
        "msa_length": 1640,
        "category": "Halo double"
    },
    "A0A1I0P664": {
        "msa_length": 8841,
        "category": "Nucleosomal"
    },
    "A0A1I0PU93": {
        "msa_length": 2135,
        "category": "Face-to-face"
    },
    "A0A1I0Q266": {
        "msa_length": 2648,
        "category": "Halo double"
    },
    "A0A1I0QGT7": {
        "msa_length": 2108,
        "category": "Face-to-face"
    },
    "A0A1I1CYU1": {
        "msa_length": 2388,
        "category": "Halo double"
    },
    "A0A1I1H7F4": {
        "msa_length": 2073,
        "category": "Face-to-face"
    },
    "A0A1I1L4Q6": {
        "msa_length": 2160,
        "category": "Face-to-face"
    },
    "A0A1I2LLW9": {
        "msa_length": 2060,
        "category": "Face-to-face"
    },
    "A0A1I2M9D2": {
        "msa_length": 3176,
        "category": "Halo double"
    },
    "A0A1I2WB69": {
        "msa_length": 2160,
        "category": "Face-to-face"
    },
    "A0A1I3B8U1": {
        "msa_length": 2050,
        "category": "Face-to-face"
    },
    "A0A1I3CYY7": {
        "msa_length": 2203,
        "category": "Halo double"
    },
    "A0A1I3KWG9": {
        "msa_length": 1809,
        "category": "Halo double"
    },
    "A0A1I3NNZ6": {
        "msa_length": 2073,
        "category": "Face-to-face"
    },
    "A0A1I4FYS5": {
        "msa_length": 2389,
        "category": "Halo double"
    },
    "A0A1I4G9M3": {
        "msa_length": 2039,
        "category": "Face-to-face"
    },
    "A0A1I4UAB6": {
        "msa_length": 8427,
        "category": "Nucleosomal"
    },
    "A0A1I5TDW4": {
        "msa_length": 3027,
        "category": "Halo double"
    },
    "A0A1I6FK86": {
        "msa_length": 2058,
        "category": "Face-to-face"
    },
    "A0A1I6FRX7": {
        "msa_length": 2676,
        "category": "Halo double"
    },
    "A0A1I6FUI6": {
        "msa_length": 2094,
        "category": "Face-to-face"
    },
    "A0A1I6G030": {
        "msa_length": 2094,
        "category": "Face-to-face"
    },
    "A0A1I6G0J3": {
        "msa_length": 2331,
        "category": "Halo double"
    },
    "A0A1I6G8J2": {
        "msa_length": 2701,
        "category": "Halo double"
    },
    "A0A1I6KB96": {
        "msa_length": 2026,
        "category": "Face-to-face"
    },
    "A0A1I6KZG2": {
        "msa_length": 2524,
        "category": "Halo double"
    },
    "A0A1I6P7E5": {
        "msa_length": 2073,
        "category": "Face-to-face"
    },
    "A0A1I6RPE6": {
        "msa_length": 1888,
        "category": "Halo double"
    },
    "A0A1I6YLZ9": {
        "msa_length": 8392,
        "category": "Nucleosomal"
    },
    "A0A1J4LPZ6": {
        "msa_length": 2050,
        "category": "Face-to-face"
    },
    "A0A1J4LVD0": {
        "msa_length": 1704,
        "category": "Halo double"
    },
    "A0A1J4REA8": {
        "msa_length": 336,
        "category": "Coiled-coil histone"
    },
    "A0A1J4RKY2": {
        "msa_length": 7089,
        "category": "Nucleosomal"
    },
    "A0A1J4RM28": {
        "msa_length": 6834,
        "category": "Nucleosomal"
    },
    "A0A1J4UFM0": {
        "msa_length": 8522,
        "category": "Nucleosomal"
    },
    "A0A1J4UIX7": {
        "msa_length": 8610,
        "category": "Nucleosomal"
    },
    "A0A1J4UJF4": {
        "msa_length": 1793,
        "category": "Face-to-face"
    },
    "A0A1J4UMG5": {
        "msa_length": 2550,
        "category": "Nucleosomal"
    },
    "A0A1J4UNF5": {
        "msa_length": 2505,
        "category": "Nucleosomal"
    },
    "A0A1J4UPZ8": {
        "msa_length": 8675,
        "category": "Nucleosomal"
    },
    "A0A1J4URK5": {
        "msa_length": 2624,
        "category": "Nucleosomal"
    },
    "A0A1J4UV50": {
        "msa_length": 8939,
        "category": "Nucleosomal"
    },
    "A0A1J4UWG2": {
        "msa_length": 8792,
        "category": "Nucleosomal"
    },
    "A0A1J4UZT7": {
        "msa_length": 4149,
        "category": "Nucleosomal"
    },
    "A0A1J4VTS9": {
        "msa_length": 3214,
        "category": "Nucleosomal"
    },
    "A0A1J4VUR1": {
        "msa_length": 2289,
        "category": "Undefined"
    },
    "A0A1J4VXJ4": {
        "msa_length": 3121,
        "category": "Face-to-face"
    },
    "A0A1J4VZC2": {
        "msa_length": 257,
        "category": "Undefined"
    },
    "A0A1J4W1A3": {
        "msa_length": 2933,
        "category": "Face-to-face"
    },
    "A0A1J4W298": {
        "msa_length": 2968,
        "category": "Face-to-face"
    },
    "A0A1J4W3V9": {
        "msa_length": 7647,
        "category": "Nucleosomal"
    },
    "A0A1J4XNT1": {
        "msa_length": 6140,
        "category": "Nucleosomal"
    },
    "A0A1J4XSR9": {
        "msa_length": 8199,
        "category": "Nucleosomal"
    },
    "A0A1J4XXG0": {
        "msa_length": 2976,
        "category": "Face-to-face"
    },
    "A0A1J4XZE5": {
        "msa_length": 5677,
        "category": "Nucleosomal"
    },
    "A0A1J4Y1A1": {
        "msa_length": 2961,
        "category": "Undefined"
    },
    "A0A1J4Y2R3": {
        "msa_length": 2475,
        "category": "Nucleosomal"
    },
    "A0A1J4ZF27": {
        "msa_length": 3051,
        "category": "Face-to-face"
    },
    "A0A1J5CKR2": {
        "msa_length": 5930,
        "category": "Nucleosomal"
    },
    "A0A1J5CPR6": {
        "msa_length": 1576,
        "category": "Nucleosomal"
    },
    "A0A1L3Q2D9": {
        "msa_length": 6848,
        "category": "Nucleosomal"
    },
    "A0A1L9C3E0": {
        "msa_length": 6546,
        "category": "Nucleosomal"
    },
    "A0A1L9GTC7": {
        "msa_length": 7153,
        "category": "Nucleosomal"
    },
    "A0A1L9GUI6": {
        "msa_length": 1587,
        "category": "Nucleosomal"
    },
    "A0A1L9GXN9": {
        "msa_length": 1650,
        "category": "Undefined"
    },
    "A0A1M2YGQ6": {
        "msa_length": 7153,
        "category": "Nucleosomal"
    },
    "A0A1M2YH21": {
        "msa_length": 1650,
        "category": "Undefined"
    },
    "A0A1M2YIC3": {
        "msa_length": 1587,
        "category": "Nucleosomal"
    },
    "A0A1M4MHQ6": {
        "msa_length": 8561,
        "category": "Nucleosomal"
    },
    "A0A1M4MJL2": {
        "msa_length": 8269,
        "category": "Nucleosomal"
    },
    "A0A1M5KA00": {
        "msa_length": 2567,
        "category": "Halo double"
    },
    "A0A1M5QHD7": {
        "msa_length": 2063,
        "category": "Face-to-face"
    },
    "A0A1M6ZY81": {
        "msa_length": 2074,
        "category": "Face-to-face"
    },
    "A0A1M7B0G7": {
        "msa_length": 2008,
        "category": "Face-to-face"
    },
    "A0A1N6V6A3": {
        "msa_length": 2412,
        "category": "Halo double"
    },
    "A0A1N7BQP2": {
        "msa_length": 2085,
        "category": "Face-to-face"
    },
    "A0A1N7CJQ4": {
        "msa_length": 2091,
        "category": "Face-to-face"
    },
    "A0A1N7EKD4": {
        "msa_length": 2263,
        "category": "Halo double"
    },
    "A0A1N7ELE7": {
        "msa_length": 2173,
        "category": "Face-to-face"
    },
    "A0A1N7EMX5": {
        "msa_length": 2110,
        "category": "Face-to-face"
    },
    "A0A1N7EWW1": {
        "msa_length": 2055,
        "category": "Face-to-face"
    },
    "A0A1N7EYK6": {
        "msa_length": 2004,
        "category": "Face-to-face"
    },
    "A0A1N7EZX5": {
        "msa_length": 2073,
        "category": "Face-to-face"
    },
    "A0A1N7F9P1": {
        "msa_length": 2073,
        "category": "Face-to-face"
    },
    "A0A1N7FFA6": {
        "msa_length": 2021,
        "category": "Face-to-face"
    },
    "A0A1N7GG59": {
        "msa_length": 1860,
        "category": "Halo double"
    },
    "A0A1N7H292": {
        "msa_length": 1518,
        "category": "RdgC histone"
    },
    "A0A1Q1FI08": {
        "msa_length": 2991,
        "category": "Halo double"
    },
    "A0A1Q1FJI3": {
        "msa_length": 2154,
        "category": "Face-to-face"
    },
    "A0A1Q6DU18": {
        "msa_length": 8618,
        "category": "Nucleosomal"
    },
    "A0A1Q6DUK2": {
        "msa_length": 5018,
        "category": "Undefined"
    },
    "A0A1Q6DVQ6": {
        "msa_length": 8774,
        "category": "Nucleosomal"
    },
    "A0A1Q7B955": {
        "msa_length": 7370,
        "category": "Nucleosomal"
    },
    "A0A1Q7CVK5": {
        "msa_length": 3558,
        "category": "Nucleosomal"
    },
    "A0A1Q7G412": {
        "msa_length": 3558,
        "category": "Nucleosomal"
    },
    "A0A1Q7IAN6": {
        "msa_length": 7370,
        "category": "Nucleosomal"
    },
    "A0A1Q7KZN7": {
        "msa_length": 3558,
        "category": "Nucleosomal"
    },
    "A0A1Q7LTN1": {
        "msa_length": 5772,
        "category": "Nucleosomal"
    },
    "A0A1Q7MCX9": {
        "msa_length": 7631,
        "category": "Nucleosomal"
    },
    "A0A1Q7MFX0": {
        "msa_length": 7631,
        "category": "Nucleosomal"
    },
    "A0A1Q7NB28": {
        "msa_length": 3862,
        "category": "Nucleosomal"
    },
    "A0A1Q7NLU4": {
        "msa_length": 3558,
        "category": "Nucleosomal"
    },
    "A0A1Q7P4N1": {
        "msa_length": 7631,
        "category": "Nucleosomal"
    },
    "A0A1Q7PX21": {
        "msa_length": 7370,
        "category": "Nucleosomal"
    },
    "A0A1Q7ZL40": {
        "msa_length": 7631,
        "category": "Nucleosomal"
    },
    "A0A1Q9MSL6": {
        "msa_length": 2694,
        "category": "Nucleosomal"
    },
    "A0A1Q9N0A2": {
        "msa_length": 2683,
        "category": "Nucleosomal"
    },
    "A0A1Q9N0B3": {
        "msa_length": 1660,
        "category": "Undefined"
    },
    "A0A1Q9N0H4": {
        "msa_length": 3438,
        "category": "Nucleosomal"
    },
    "A0A1Q9N2V2": {
        "msa_length": 4003,
        "category": "Undefined"
    },
    "A0A1Q9N418": {
        "msa_length": 4030,
        "category": "Nucleosomal"
    },
    "A0A1Q9N877": {
        "msa_length": 4955,
        "category": "Nucleosomal"
    },
    "A0A1Q9N8N6": {
        "msa_length": 2775,
        "category": "Nucleosomal"
    },
    "A0A1Q9NAM9": {
        "msa_length": 3852,
        "category": "Nucleosomal"
    },
    "A0A1Q9NIV9": {
        "msa_length": 3745,
        "category": "Undefined"
    },
    "A0A1Q9NJ58": {
        "msa_length": 3324,
        "category": "Face-to-face"
    },
    "A0A1Q9NJR1": {
        "msa_length": 2319,
        "category": "Nucleosomal"
    },
    "A0A1Q9NJV8": {
        "msa_length": 2393,
        "category": "Nucleosomal"
    },
    "A0A1Q9NR84": {
        "msa_length": 2809,
        "category": "Nucleosomal"
    },
    "A0A1Q9NRJ0": {
        "msa_length": 3303,
        "category": "Nucleosomal"
    },
    "A0A1Q9NRY6": {
        "msa_length": 3895,
        "category": "Nucleosomal"
    },
    "A0A1Q9NVH8": {
        "msa_length": 3737,
        "category": "Nucleosomal"
    },
    "A0A1Q9P034": {
        "msa_length": 1816,
        "category": "Face-to-face"
    },
    "A0A1Q9PF12": {
        "msa_length": 3253,
        "category": "Face-to-face"
    },
    "A0A1S6GXX4": {
        "msa_length": 2600,
        "category": "Face-to-face"
    },
    "A0A1S6GZG5": {
        "msa_length": 7885,
        "category": "Nucleosomal"
    },
    "A0A1S6H1E5": {
        "msa_length": 2163,
        "category": "Face-to-face"
    },
    "A0A1S6H9N7": {
        "msa_length": 3022,
        "category": "Face-to-face"
    },
    "A0A1S6HAZ0": {
        "msa_length": 5997,
        "category": "Nucleosomal"
    },
    "A0A1S6HDW0": {
        "msa_length": 8097,
        "category": "Nucleosomal"
    },
    "A0A1S6HEP4": {
        "msa_length": 3169,
        "category": "Face-to-face"
    },
    "A0A1S8AYW4": {
        "msa_length": 1829,
        "category": "Halo double"
    },
    "A0A1S8B0B8": {
        "msa_length": 2050,
        "category": "Face-to-face"
    },
    "A0A1U7ETK8": {
        "msa_length": 2085,
        "category": "Halo double"
    },
    "A0A1U7EU63": {
        "msa_length": 2154,
        "category": "Face-to-face"
    },
    "A0A1V4TAU5": {
        "msa_length": 8372,
        "category": "Nucleosomal"
    },
    "A0A1V4TAW0": {
        "msa_length": 8905,
        "category": "Nucleosomal"
    },
    "A0A1V4TI62": {
        "msa_length": 6483,
        "category": "Nucleosomal"
    },
    "A0A1V4TPJ7": {
        "msa_length": 8264,
        "category": "Nucleosomal"
    },
    "A0A1V4TWG7": {
        "msa_length": 5952,
        "category": "Nucleosomal"
    },
    "A0A1V4TZ27": {
        "msa_length": 8253,
        "category": "Nucleosomal"
    },
    "A0A1V4U1C6": {
        "msa_length": 6484,
        "category": "Nucleosomal"
    },
    "A0A1V4U1K5": {
        "msa_length": 5602,
        "category": "Undefined"
    },
    "A0A1V4U231": {
        "msa_length": 8114,
        "category": "Nucleosomal"
    },
    "A0A1V4U7M9": {
        "msa_length": 8115,
        "category": "Nucleosomal"
    },
    "A0A1V4U8H4": {
        "msa_length": 8114,
        "category": "Nucleosomal"
    },
    "A0A1V4UB28": {
        "msa_length": 7961,
        "category": "Nucleosomal"
    },
    "A0A1V4UCH6": {
        "msa_length": 4132,
        "category": "Undefined"
    },
    "A0A1V4UD94": {
        "msa_length": 7858,
        "category": "Nucleosomal"
    },
    "A0A1V4UDR7": {
        "msa_length": 5560,
        "category": "Nucleosomal"
    },
    "A0A1V4UG65": {
        "msa_length": 8114,
        "category": "Nucleosomal"
    },
    "A0A1V4UHU9": {
        "msa_length": 5667,
        "category": "Undefined"
    },
    "A0A1V4UL24": {
        "msa_length": 8165,
        "category": "Nucleosomal"
    },
    "A0A1V4UN50": {
        "msa_length": 2713,
        "category": "Undefined"
    },
    "A0A1V4UPZ5": {
        "msa_length": 8095,
        "category": "Nucleosomal"
    },
    "A0A1V4UQ44": {
        "msa_length": 7817,
        "category": "Nucleosomal"
    },
    "A0A1V4UVH4": {
        "msa_length": 8441,
        "category": "Nucleosomal"
    },
    "A0A1V4V0G8": {
        "msa_length": 8563,
        "category": "Nucleosomal"
    },
    "A0A1V4V526": {
        "msa_length": 8468,
        "category": "Nucleosomal"
    },
    "A0A1V4V585": {
        "msa_length": 8320,
        "category": "Nucleosomal"
    },
    "A0A1V4Y6S9": {
        "msa_length": 7989,
        "category": "Nucleosomal"
    },
    "A0A1V4YHG5": {
        "msa_length": 8532,
        "category": "Nucleosomal"
    },
    "A0A1V4YIQ6": {
        "msa_length": 8628,
        "category": "Nucleosomal"
    },
    "A0A1V4YK42": {
        "msa_length": 8367,
        "category": "Nucleosomal"
    },
    "A0A1V4YMI9": {
        "msa_length": 6484,
        "category": "Nucleosomal"
    },
    "A0A1V4YQP3": {
        "msa_length": 5410,
        "category": "Nucleosomal"
    },
    "A0A1V4YRS3": {
        "msa_length": 6214,
        "category": "Nucleosomal"
    },
    "A0A1V4YST8": {
        "msa_length": 8985,
        "category": "Nucleosomal"
    },
    "A0A1V4YYR5": {
        "msa_length": 8619,
        "category": "Nucleosomal"
    },
    "A0A1V4Z5X7": {
        "msa_length": 7594,
        "category": "Nucleosomal"
    },
    "A0A1V4Z7V1": {
        "msa_length": 7198,
        "category": "Nucleosomal"
    },
    "A0A1V4ZC95": {
        "msa_length": 8264,
        "category": "Nucleosomal"
    },
    "A0A1V4ZG01": {
        "msa_length": 5952,
        "category": "Nucleosomal"
    },
    "A0A1V4ZQK9": {
        "msa_length": 2726,
        "category": "Undefined"
    },
    "A0A1V4ZVF1": {
        "msa_length": 8114,
        "category": "Nucleosomal"
    },
    "A0A1V4ZVZ5": {
        "msa_length": 7925,
        "category": "Nucleosomal"
    },
    "A0A1V4ZWX6": {
        "msa_length": 7961,
        "category": "Nucleosomal"
    },
    "A0A1V4ZXA3": {
        "msa_length": 7817,
        "category": "Nucleosomal"
    },
    "A0A1V4ZXH5": {
        "msa_length": 7555,
        "category": "Nucleosomal"
    },
    "A0A1V5A0M7": {
        "msa_length": 8253,
        "category": "Nucleosomal"
    },
    "A0A1V5A1X1": {
        "msa_length": 8115,
        "category": "Nucleosomal"
    },
    "A0A1V5A3V0": {
        "msa_length": 4132,
        "category": "Undefined"
    },
    "A0A1V5A6D1": {
        "msa_length": 8095,
        "category": "Nucleosomal"
    },
    "A0A1V5A9A2": {
        "msa_length": 5560,
        "category": "Nucleosomal"
    },
    "A0A1V5AEC3": {
        "msa_length": 8165,
        "category": "Nucleosomal"
    },
    "A0A1V5APV4": {
        "msa_length": 5587,
        "category": "Undefined"
    },
    "A0A1V5AQ29": {
        "msa_length": 8441,
        "category": "Nucleosomal"
    },
    "A0A1V5B3I1": {
        "msa_length": 8453,
        "category": "Nucleosomal"
    },
    "A0A1V5B8F6": {
        "msa_length": 8468,
        "category": "Nucleosomal"
    },
    "A0A1V5BA76": {
        "msa_length": 8217,
        "category": "Nucleosomal"
    },
    "A0A1V5IG55": {
        "msa_length": 7844,
        "category": "Nucleosomal"
    },
    "A0A1V5IKR2": {
        "msa_length": 7985,
        "category": "Nucleosomal"
    },
    "A0A1V5QLU4": {
        "msa_length": 6451,
        "category": "Nucleosomal"
    },
    "A0A1V5SMG1": {
        "msa_length": 5599,
        "category": "Nucleosomal"
    },
    "A0A1V5SP42": {
        "msa_length": 8100,
        "category": "Nucleosomal"
    },
    "A0A1V5SZX8": {
        "msa_length": 7929,
        "category": "Nucleosomal"
    },
    "A0A1V5TQF5": {
        "msa_length": 2548,
        "category": "Face-to-face"
    },
    "A0A1V5XWP6": {
        "msa_length": 8273,
        "category": "Undefined"
    },
    "A0A1V5Z9I9": {
        "msa_length": 8045,
        "category": "Nucleosomal"
    },
    "A0A1V6IPL5": {
        "msa_length": 8172,
        "category": "Nucleosomal"
    },
    "A0A1V6K4B5": {
        "msa_length": 8022,
        "category": "Nucleosomal"
    },
    "A0A1V6K9M0": {
        "msa_length": 8293,
        "category": "Nucleosomal"
    },
    "A0A1V6N1A9": {
        "msa_length": 5698,
        "category": "Nucleosomal"
    },
    "A0A1V6N206": {
        "msa_length": 8368,
        "category": "Nucleosomal"
    },
    "A0A1V6N2G5": {
        "msa_length": 6288,
        "category": "Nucleosomal"
    },
    "A0A1V6N405": {
        "msa_length": 8727,
        "category": "Nucleosomal"
    },
    "A0A1X4H9D8": {
        "msa_length": 2058,
        "category": "Face-to-face"
    },
    "A0A1X4HA09": {
        "msa_length": 2534,
        "category": "Halo double"
    },
    "A0A1Y3A6C6": {
        "msa_length": 2058,
        "category": "Face-to-face"
    },
    "A0A1Y3AEH1": {
        "msa_length": 2534,
        "category": "Halo double"
    },
    "A0A1Y3AFI2": {
        "msa_length": 2534,
        "category": "Halo double"
    },
    "A0A1Y3AJJ9": {
        "msa_length": 2058,
        "category": "Face-to-face"
    },
    "A0A1Y3GG93": {
        "msa_length": 8579,
        "category": "Nucleosomal"
    },
    "A0A1Z2TKZ9": {
        "msa_length": 8574,
        "category": "Nucleosomal"
    },
    "A0A1Z2TMB6": {
        "msa_length": 2631,
        "category": "Face-to-face"
    },
    "A0A1Z2TNJ4": {
        "msa_length": 8824,
        "category": "Nucleosomal"
    },
    "A0A1Z9AYT0": {
        "msa_length": 226,
        "category": "Poseidoniia double"
    },
    "A0A1Z9EJR4": {
        "msa_length": 232,
        "category": "Poseidoniia double"
    },
    "A0A202E5N3": {
        "msa_length": 2050,
        "category": "Face-to-face"
    },
    "A0A202E6M7": {
        "msa_length": 2123,
        "category": "Halo double"
    },
    "A0A218NLQ0": {
        "msa_length": 611,
        "category": "Undefined"
    },
    "A0A218NMX9": {
        "msa_length": 1140,
        "category": "Nucleosomal"
    },
    "A0A218NNF1": {
        "msa_length": 3414,
        "category": "Nucleosomal"
    },
    "A0A218P2E2": {
        "msa_length": 8596,
        "category": "Nucleosomal"
    },
    "A0A218P3Q6": {
        "msa_length": 2546,
        "category": "Face-to-face"
    },
    "A0A218P4F4": {
        "msa_length": 8500,
        "category": "Nucleosomal"
    },
    "A0A218P4Y8": {
        "msa_length": 8422,
        "category": "Nucleosomal"
    },
    "A0A218P7E2": {
        "msa_length": 9150,
        "category": "Nucleosomal"
    },
    "A0A218P8Q1": {
        "msa_length": 2707,
        "category": "Face-to-face"
    },
    "A0A218P9I2": {
        "msa_length": 670,
        "category": "DUF1931"
    },
    "A0A218PEF3": {
        "msa_length": 2621,
        "category": "Face-to-face"
    },
    "A0A218PEJ1": {
        "msa_length": 8714,
        "category": "Nucleosomal"
    },
    "A0A218ZJ19": {
        "msa_length": 7153,
        "category": "Nucleosomal"
    },
    "A0A218ZK81": {
        "msa_length": 1650,
        "category": "Undefined"
    },
    "A0A218ZKU6": {
        "msa_length": 1587,
        "category": "Nucleosomal"
    },
    "A0A219AKS3": {
        "msa_length": 6562,
        "category": "Nucleosomal"
    },
    "A0A219ALA4": {
        "msa_length": 8571,
        "category": "Nucleosomal"
    },
    "A0A219ALW7": {
        "msa_length": 8703,
        "category": "Nucleosomal"
    },
    "A0A219AM80": {
        "msa_length": 5305,
        "category": "Nucleosomal"
    },
    "A0A223Z033": {
        "msa_length": 8543,
        "category": "Nucleosomal"
    },
    "A0A223Z0W8": {
        "msa_length": 8866,
        "category": "Nucleosomal"
    },
    "A0A223ZDV6": {
        "msa_length": 8830,
        "category": "Nucleosomal"
    },
    "A0A238WDZ3": {
        "msa_length": 2004,
        "category": "Face-to-face"
    },
    "A0A238X234": {
        "msa_length": 2058,
        "category": "Face-to-face"
    },
    "A0A238X3F0": {
        "msa_length": 1885,
        "category": "Face-to-face"
    },
    "A0A238XD76": {
        "msa_length": 80,
        "category": "RdgC histone"
    },
    "A0A238XJ97": {
        "msa_length": 2534,
        "category": "Halo double"
    },
    "A0A238XM59": {
        "msa_length": 2257,
        "category": "Halo double"
    },
    "A0A256HEQ5": {
        "msa_length": 2058,
        "category": "Face-to-face"
    },
    "A0A256HII9": {
        "msa_length": 2058,
        "category": "Face-to-face"
    },
    "A0A256HJS1": {
        "msa_length": 2348,
        "category": "Halo double"
    },
    "A0A256HTZ0": {
        "msa_length": 2058,
        "category": "Face-to-face"
    },
    "A0A256HV59": {
        "msa_length": 2058,
        "category": "Face-to-face"
    },
    "A0A256HW63": {
        "msa_length": 2348,
        "category": "Halo double"
    },
    "A0A256HX22": {
        "msa_length": 2348,
        "category": "Halo double"
    },
    "A0A256HYL0": {
        "msa_length": 2058,
        "category": "Face-to-face"
    },
    "A0A256IE91": {
        "msa_length": 2153,
        "category": "Halo double"
    },
    "A0A256IG49": {
        "msa_length": 2050,
        "category": "Face-to-face"
    },
    "A0A256IIT1": {
        "msa_length": 2348,
        "category": "Halo double"
    },
    "A0A256JG73": {
        "msa_length": 2534,
        "category": "Halo double"
    },
    "A0A256JLX2": {
        "msa_length": 2058,
        "category": "Face-to-face"
    },
    "A0A256JRF5": {
        "msa_length": 2701,
        "category": "Halo double"
    },
    "A0A256KDR0": {
        "msa_length": 2199,
        "category": "Face-to-face"
    },
    "A0A256KI76": {
        "msa_length": 2058,
        "category": "Face-to-face"
    },
    "A0A256L587": {
        "msa_length": 2457,
        "category": "Halo double"
    },
    "A0A256XCC7": {
        "msa_length": 5225,
        "category": "Nucleosomal"
    },
    "A0A256XD82": {
        "msa_length": 5550,
        "category": "Nucleosomal"
    },
    "A0A256XJF0": {
        "msa_length": 7855,
        "category": "Nucleosomal"
    },
    "A0A256XU48": {
        "msa_length": 3050,
        "category": "Face-to-face"
    },
    "A0A256XU97": {
        "msa_length": 5388,
        "category": "Nucleosomal"
    },
    "A0A256Y3L8": {
        "msa_length": 3848,
        "category": "Face-to-face"
    },
    "A0A256Y5A8": {
        "msa_length": 8646,
        "category": "Nucleosomal"
    },
    "A0A256Y5A9": {
        "msa_length": 5789,
        "category": "Nucleosomal"
    },
    "A0A256Y627": {
        "msa_length": 8587,
        "category": "Nucleosomal"
    },
    "A0A256Y9Q1": {
        "msa_length": 5225,
        "category": "Nucleosomal"
    },
    "A0A256YB44": {
        "msa_length": 3034,
        "category": "Face-to-face"
    },
    "A0A256YLX2": {
        "msa_length": 2786,
        "category": "Undefined"
    },
    "A0A256YNH4": {
        "msa_length": 7341,
        "category": "Nucleosomal"
    },
    "A0A256YP52": {
        "msa_length": 5955,
        "category": "Undefined"
    },
    "A0A256YPT0": {
        "msa_length": 9174,
        "category": "Nucleosomal"
    },
    "A0A256YR87": {
        "msa_length": 6439,
        "category": "Nucleosomal"
    },
    "A0A256YRF3": {
        "msa_length": 6684,
        "category": "Nucleosomal"
    },
    "A0A256YV44": {
        "msa_length": 303,
        "category": "Coiled-coil histone"
    },
    "A0A256YYD9": {
        "msa_length": 3938,
        "category": "Nucleosomal"
    },
    "A0A256ZEC3": {
        "msa_length": 4128,
        "category": "Nucleosomal"
    },
    "A0A256ZSI3": {
        "msa_length": 7001,
        "category": "Nucleosomal"
    },
    "A0A256ZVM1": {
        "msa_length": 4053,
        "category": "Nucleosomal"
    },
    "A0A256ZZW0": {
        "msa_length": 3266,
        "category": "Face-to-face"
    },
    "A0A256ZZW3": {
        "msa_length": 4331,
        "category": "Nucleosomal"
    },
    "A0A257A093": {
        "msa_length": 5017,
        "category": "Nucleosomal"
    },
    "A0A257A2F6": {
        "msa_length": 8328,
        "category": "Nucleosomal"
    },
    "A0A257AES5": {
        "msa_length": 5997,
        "category": "Nucleosomal"
    },
    "A0A257AHD9": {
        "msa_length": 6022,
        "category": "Nucleosomal"
    },
    "A0A257AJ62": {
        "msa_length": 2091,
        "category": "Undefined"
    },
    "A0A257AJX6": {
        "msa_length": 8968,
        "category": "Nucleosomal"
    },
    "A0A257ANS2": {
        "msa_length": 3982,
        "category": "Nucleosomal"
    },
    "A0A257AQV5": {
        "msa_length": 4222,
        "category": "Nucleosomal"
    },
    "A0A257MBM6": {
        "msa_length": 8216,
        "category": "Undefined"
    },
    "A0A257MLV1": {
        "msa_length": 8216,
        "category": "Undefined"
    },
    "A0A257MQI1": {
        "msa_length": 8216,
        "category": "Undefined"
    },
    "A0A284VSS1": {
        "msa_length": 7693,
        "category": "Nucleosomal"
    },
    "A0A285GHI5": {
        "msa_length": 5841,
        "category": "Nucleosomal"
    },
    "A0A285NWR7": {
        "msa_length": 2077,
        "category": "Halo double"
    },
    "A0A285P3L2": {
        "msa_length": 2004,
        "category": "Face-to-face"
    },
    "A0A2A2F9W7": {
        "msa_length": 2079,
        "category": "Face-to-face"
    },
    "A0A2A2FDG5": {
        "msa_length": 2058,
        "category": "Face-to-face"
    },
    "A0A2A2FJ23": {
        "msa_length": 2482,
        "category": "Halo double"
    },
    "A0A2A2H1T0": {
        "msa_length": 8762,
        "category": "Nucleosomal"
    },
    "A0A2A2H272": {
        "msa_length": 8897,
        "category": "Nucleosomal"
    },
    "A0A2A2H2I6": {
        "msa_length": 8985,
        "category": "Nucleosomal"
    },
    "A0A2A2H7H2": {
        "msa_length": 8129,
        "category": "Nucleosomal"
    },
    "A0A2A2H9P7": {
        "msa_length": 8558,
        "category": "Nucleosomal"
    },
    "A0A2A2HAD6": {
        "msa_length": 8840,
        "category": "Nucleosomal"
    },
    "A0A2A2HAS3": {
        "msa_length": 8281,
        "category": "Nucleosomal"
    },
    "A0A2A2HAV8": {
        "msa_length": 8831,
        "category": "Nucleosomal"
    },
    "A0A2A2HB24": {
        "msa_length": 5252,
        "category": "Nucleosomal"
    },
    "A0A2A2HBF1": {
        "msa_length": 8421,
        "category": "Nucleosomal"
    },
    "A0A2A2HBY3": {
        "msa_length": 8148,
        "category": "Nucleosomal"
    },
    "A0A2A2HCD7": {
        "msa_length": 5657,
        "category": "Nucleosomal"
    },
    "A0A2A2HDE4": {
        "msa_length": 8274,
        "category": "Nucleosomal"
    },
    "A0A2A2HDM6": {
        "msa_length": 8402,
        "category": "Nucleosomal"
    },
    "A0A2A2HDW7": {
        "msa_length": 7903,
        "category": "Nucleosomal"
    },
    "A0A2A2HER8": {
        "msa_length": 4794,
        "category": "Undefined"
    },
    "A0A2A2HH87": {
        "msa_length": 8057,
        "category": "Nucleosomal"
    },
    "A0A2A2HXU9": {
        "msa_length": 8204,
        "category": "Nucleosomal"
    },
    "A0A2A3TCE9": {
        "msa_length": 4089,
        "category": "Nucleosomal"
    },
    "A0A2A5QQC6": {
        "msa_length": 1830,
        "category": "Halo double"
    },
    "A0A2A5QYS2": {
        "msa_length": 2050,
        "category": "Face-to-face"
    },
    "A0A2A5VI94": {
        "msa_length": 222,
        "category": "Poseidoniia double"
    },
    "A0A2B7GS29": {
        "msa_length": 1846,
        "category": "Halo double"
    },
    "A0A2B7GTP7": {
        "msa_length": 2108,
        "category": "Face-to-face"
    },
    "A0A2D3C4B0": {
        "msa_length": 6546,
        "category": "Nucleosomal"
    },
    "A0A2D5V1C9": {
        "msa_length": 3092,
        "category": "Face-to-face"
    },
    "A0A2D5XD35": {
        "msa_length": 4775,
        "category": "Undefined"
    },
    "A0A2D5XD57": {
        "msa_length": 2619,
        "category": "Face-to-face"
    },
    "A0A2D5XDA9": {
        "msa_length": 7381,
        "category": "Nucleosomal"
    },
    "A0A2D6ACS8": {
        "msa_length": 9950,
        "category": "Undefined"
    },
    "A0A2D6EYS2": {
        "msa_length": 5768,
        "category": "Nucleosomal"
    },
    "A0A2D6EZB1": {
        "msa_length": 1409,
        "category": "Undefined"
    },
    "A0A2D6F200": {
        "msa_length": 3098,
        "category": "Face-to-face"
    },
    "A0A2D6JC81": {
        "msa_length": 8272,
        "category": "Nucleosomal"
    },
    "A0A2D6JDB7": {
        "msa_length": 334,
        "category": "Coiled-coil histone"
    },
    "A0A2D6KD04": {
        "msa_length": 1637,
        "category": "Face-to-face"
    },
    "A0A2D6L4A9": {
        "msa_length": 1921,
        "category": "Face-to-face"
    },
    "A0A2D6LW70": {
        "msa_length": 4377,
        "category": "Nucleosomal"
    },
    "A0A2D6MJ46": {
        "msa_length": 3152,
        "category": "Face-to-face"
    },
    "A0A2D6NCI1": {
        "msa_length": 3077,
        "category": "Face-to-face"
    },
    "A0A2D6NCT5": {
        "msa_length": 8062,
        "category": "Nucleosomal"
    },
    "A0A2D6P4N4": {
        "msa_length": 2995,
        "category": "Face-to-face"
    },
    "A0A2D6P4Q0": {
        "msa_length": 1,
        "category": "Undefined"
    },
    "A0A2D6P7X9": {
        "msa_length": 2,
        "category": "Undefined"
    },
    "A0A2D6PD18": {
        "msa_length": 3114,
        "category": "Face-to-face"
    },
    "A0A2D6PIB2": {
        "msa_length": 6821,
        "category": "Nucleosomal"
    },
    "A0A2D6Q8E4": {
        "msa_length": 571,
        "category": "Face-to-face"
    },
    "A0A2D6R6A0": {
        "msa_length": 5485,
        "category": "Nucleosomal"
    },
    "A0A2D6RBL4": {
        "msa_length": 227,
        "category": "Poseidoniia double"
    },
    "A0A2D6RKK9": {
        "msa_length": 3024,
        "category": "Face-to-face"
    },
    "A0A2D6RKX7": {
        "msa_length": 5478,
        "category": "Nucleosomal"
    },
    "A0A2D6RLU0": {
        "msa_length": 34,
        "category": "Undefined"
    },
    "A0A2D6SN45": {
        "msa_length": 6778,
        "category": "Nucleosomal"
    },
    "A0A2D6SQC5": {
        "msa_length": 4718,
        "category": "Undefined"
    },
    "A0A2D6SQC9": {
        "msa_length": 2469,
        "category": "Face-to-face"
    },
    "A0A2D6TIU0": {
        "msa_length": 2782,
        "category": "Face-to-face"
    },
    "A0A2D6TIV0": {
        "msa_length": 4104,
        "category": "Nucleosomal"
    },
    "A0A2D6TJT5": {
        "msa_length": 5997,
        "category": "Nucleosomal"
    },
    "A0A2D6TNM1": {
        "msa_length": 2623,
        "category": "Face-to-face"
    },
    "A0A2D6U115": {
        "msa_length": 1336,
        "category": "Face-to-face"
    },
    "A0A2D6U3S4": {
        "msa_length": 232,
        "category": "Poseidoniia double"
    },
    "A0A2D6V4T4": {
        "msa_length": 4027,
        "category": "Nucleosomal"
    },
    "A0A2D6W2V2": {
        "msa_length": 4688,
        "category": "Undefined"
    },
    "A0A2D6W4L7": {
        "msa_length": 4894,
        "category": "Nucleosomal"
    },
    "A0A2D6W4P7": {
        "msa_length": 2568,
        "category": "Face-to-face"
    },
    "A0A2D6WWJ0": {
        "msa_length": 4212,
        "category": "Nucleosomal"
    },
    "A0A2D6WXC0": {
        "msa_length": 3936,
        "category": "Nucleosomal"
    },
    "A0A2D7BMS3": {
        "msa_length": 4579,
        "category": "Nucleosomal"
    },
    "A0A2D7T9B3": {
        "msa_length": 280,
        "category": "Poseidoniia double"
    },
    "A0A2D7UII5": {
        "msa_length": 234,
        "category": "Poseidoniia double"
    },
    "A0A2D7WB45": {
        "msa_length": 237,
        "category": "Poseidoniia double"
    },
    "A0A2D8ALF3": {
        "msa_length": 9468,
        "category": "Undefined"
    },
    "A0A2D8ALF7": {
        "msa_length": 8175,
        "category": "Undefined"
    },
    "A0A2D8SZ79": {
        "msa_length": 238,
        "category": "Poseidoniia double"
    },
    "A0A2D9G7Y2": {
        "msa_length": 222,
        "category": "Poseidoniia double"
    },
    "A0A2D9M7R3": {
        "msa_length": 218,
        "category": "Poseidoniia double"
    },
    "A0A2D9NFP4": {
        "msa_length": 231,
        "category": "Poseidoniia double"
    },
    "A0A2D9P2K9": {
        "msa_length": 229,
        "category": "Poseidoniia double"
    },
    "A0A2E0F232": {
        "msa_length": 245,
        "category": "Poseidoniia double"
    },
    "A0A2E0IB00": {
        "msa_length": 222,
        "category": "Poseidoniia double"
    },
    "A0A2E0NAC8": {
        "msa_length": 223,
        "category": "Poseidoniia double"
    },
    "A0A2E0NCK9": {
        "msa_length": 225,
        "category": "Poseidoniia double"
    },
    "A0A2E0VC12": {
        "msa_length": 227,
        "category": "Poseidoniia double"
    },
    "A0A2E0YF76": {
        "msa_length": 239,
        "category": "Poseidoniia double"
    },
    "A0A2E1ML02": {
        "msa_length": 226,
        "category": "Poseidoniia double"
    },
    "A0A2E3C6A1": {
        "msa_length": 233,
        "category": "Poseidoniia double"
    },
    "A0A2E3FMC0": {
        "msa_length": 1302,
        "category": "Poseidoniia double"
    },
    "A0A2E3KFT6": {
        "msa_length": 4441,
        "category": "Undefined"
    },
    "A0A2E3S5V7": {
        "msa_length": 244,
        "category": "Poseidoniia double"
    },
    "A0A2E3X2Q4": {
        "msa_length": 216,
        "category": "Poseidoniia double"
    },
    "A0A2E3ZJB9": {
        "msa_length": 240,
        "category": "Poseidoniia double"
    },
    "A0A2E4B717": {
        "msa_length": 231,
        "category": "Poseidoniia double"
    },
    "A0A2E4BA34": {
        "msa_length": 2143,
        "category": "Undefined"
    },
    "A0A2E4KS26": {
        "msa_length": 238,
        "category": "Poseidoniia double"
    },
    "A0A2E5KGU4": {
        "msa_length": 4949,
        "category": "Nucleosomal"
    },
    "A0A2E5QDQ0": {
        "msa_length": 219,
        "category": "Poseidoniia double"
    },
    "A0A2E5QEV5": {
        "msa_length": 5668,
        "category": "Undefined"
    },
    "A0A2E5QF06": {
        "msa_length": 7127,
        "category": "Undefined"
    },
    "A0A2E5QF69": {
        "msa_length": 4128,
        "category": "Undefined"
    },
    "A0A2E5VZK0": {
        "msa_length": 4227,
        "category": "Undefined"
    },
    "A0A2E5VZM0": {
        "msa_length": 8720,
        "category": "Undefined"
    },
    "A0A2E5X9B3": {
        "msa_length": 234,
        "category": "Poseidoniia double"
    },
    "A0A2E5YXJ0": {
        "msa_length": 225,
        "category": "Poseidoniia double"
    },
    "A0A2E6BYC9": {
        "msa_length": 236,
        "category": "Poseidoniia double"
    },
    "A0A2E6JKZ6": {
        "msa_length": 243,
        "category": "Poseidoniia double"
    },
    "A0A2E6KDN3": {
        "msa_length": 224,
        "category": "Poseidoniia double"
    },
    "A0A2E7LTG0": {
        "msa_length": 2,
        "category": "Undefined"
    },
    "A0A2E7RRS6": {
        "msa_length": 4624,
        "category": "Nucleosomal"
    },
    "A0A2E7SH63": {
        "msa_length": 232,
        "category": "Poseidoniia double"
    },
    "A0A2E8EDI0": {
        "msa_length": 4065,
        "category": "Undefined"
    },
    "A0A2E8EG63": {
        "msa_length": 5322,
        "category": "Nucleosomal"
    },
    "A0A2E8IZC5": {
        "msa_length": 231,
        "category": "Poseidoniia double"
    },
    "A0A2E9IJL0": {
        "msa_length": 232,
        "category": "Poseidoniia double"
    },
    "A0A2E9LGY5": {
        "msa_length": 2486,
        "category": "Face-to-face"
    },
    "A0A2E9MTI9": {
        "msa_length": 4295,
        "category": "Nucleosomal"
    },
    "A0A2E9NZB2": {
        "msa_length": 5708,
        "category": "Nucleosomal"
    },
    "A0A2E9U470": {
        "msa_length": 3976,
        "category": "Nucleosomal"
    },
    "A0A2E9U5A3": {
        "msa_length": 4668,
        "category": "Nucleosomal"
    },
    "A0A2G1WKG9": {
        "msa_length": 2058,
        "category": "Face-to-face"
    },
    "A0A2G1WM39": {
        "msa_length": 2160,
        "category": "Face-to-face"
    },
    "A0A2G1WMH2": {
        "msa_length": 2199,
        "category": "Face-to-face"
    },
    "A0A2G1WNL5": {
        "msa_length": 2282,
        "category": "Halo double"
    },
    "A0A2G1WSC7": {
        "msa_length": 2534,
        "category": "Halo double"
    },
    "A0A2G1WVC5": {
        "msa_length": 2058,
        "category": "Face-to-face"
    },
    "A0A2G1WXA7": {
        "msa_length": 1643,
        "category": "Face-to-face"
    },
    "A0A2G1WZV7": {
        "msa_length": 2063,
        "category": "Face-to-face"
    },
    "A0A2G1WZY0": {
        "msa_length": 2457,
        "category": "Halo double"
    },
    "A0A2G1X8N7": {
        "msa_length": 2058,
        "category": "Face-to-face"
    },
    "A0A2G4J1G2": {
        "msa_length": 5093,
        "category": "Nucleosomal"
    },
    "A0A2G4JCS6": {
        "msa_length": 4464,
        "category": "Nucleosomal"
    },
    "A0A2G9LIS2": {
        "msa_length": 1576,
        "category": "Nucleosomal"
    },
    "A0A2G9LK25": {
        "msa_length": 5417,
        "category": "Nucleosomal"
    },
    "A0A2G9LS85": {
        "msa_length": 7408,
        "category": "Nucleosomal"
    },
    "A0A2G9LUD0": {
        "msa_length": 3101,
        "category": "Face-to-face"
    },
    "A0A2G9LVZ1": {
        "msa_length": 2845,
        "category": "Face-to-face"
    },
    "A0A2G9LYK1": {
        "msa_length": 2289,
        "category": "Undefined"
    },
    "A0A2G9M3W5": {
        "msa_length": 5659,
        "category": "Nucleosomal"
    },
    "A0A2G9M6A5": {
        "msa_length": 2562,
        "category": "Face-to-face"
    },
    "A0A2G9M9C4": {
        "msa_length": 5069,
        "category": "Nucleosomal"
    },
    "A0A2G9MBT1": {
        "msa_length": 2424,
        "category": "Face-to-face"
    },
    "A0A2G9MDS7": {
        "msa_length": 3047,
        "category": "Face-to-face"
    },
    "A0A2G9MFA4": {
        "msa_length": 2976,
        "category": "Face-to-face"
    },
    "A0A2G9MFD5": {
        "msa_length": 4874,
        "category": "Undefined"
    },
    "A0A2G9MFL6": {
        "msa_length": 2660,
        "category": "Undefined"
    },
    "A0A2G9MKD4": {
        "msa_length": 8521,
        "category": "Nucleosomal"
    },
    "A0A2G9MLZ3": {
        "msa_length": 4280,
        "category": "Nucleosomal"
    },
    "A0A2G9MNS0": {
        "msa_length": 3078,
        "category": "Face-to-face"
    },
    "A0A2G9MQI8": {
        "msa_length": 7654,
        "category": "Nucleosomal"
    },
    "A0A2G9MRI8": {
        "msa_length": 6298,
        "category": "Nucleosomal"
    },
    "A0A2G9MS88": {
        "msa_length": 2993,
        "category": "Face-to-face"
    },
    "A0A2G9N4L4": {
        "msa_length": 3125,
        "category": "Face-to-face"
    },
    "A0A2G9N4L9": {
        "msa_length": 4338,
        "category": "Nucleosomal"
    },
    "A0A2G9N5X3": {
        "msa_length": 6134,
        "category": "Nucleosomal"
    },
    "A0A2G9NAC7": {
        "msa_length": 6890,
        "category": "Nucleosomal"
    },
    "A0A2G9NGQ0": {
        "msa_length": 1872,
        "category": "Face-to-face"
    },
    "A0A2G9NHB9": {
        "msa_length": 3444,
        "category": "Face-to-face"
    },
    "A0A2G9NI47": {
        "msa_length": 2862,
        "category": "Face-to-face"
    },
    "A0A2G9NLW8": {
        "msa_length": 3214,
        "category": "Undefined"
    },
    "A0A2G9NMS0": {
        "msa_length": 3121,
        "category": "Face-to-face"
    },
    "A0A2G9NQI6": {
        "msa_length": 2913,
        "category": "Face-to-face"
    },
    "A0A2G9NR85": {
        "msa_length": 257,
        "category": "Undefined"
    },
    "A0A2G9NXZ0": {
        "msa_length": 1,
        "category": "Undefined"
    },
    "A0A2G9NZC8": {
        "msa_length": 4149,
        "category": "Nucleosomal"
    },
    "A0A2G9NZY5": {
        "msa_length": 8939,
        "category": "Nucleosomal"
    },
    "A0A2G9P4M3": {
        "msa_length": 4208,
        "category": "Nucleosomal"
    },
    "A0A2G9P9T1": {
        "msa_length": 7855,
        "category": "Nucleosomal"
    },
    "A0A2G9PB37": {
        "msa_length": 5174,
        "category": "Nucleosomal"
    },
    "A0A2G9PBT6": {
        "msa_length": 2884,
        "category": "Face-to-face"
    },
    "A0A2G9PE19": {
        "msa_length": 2289,
        "category": "Undefined"
    },
    "A0A2G9PGA5": {
        "msa_length": 4149,
        "category": "Nucleosomal"
    },
    "A0A2G9PGE8": {
        "msa_length": 8939,
        "category": "Nucleosomal"
    },
    "A0A2G9PHP3": {
        "msa_length": 2550,
        "category": "Nucleosomal"
    },
    "A0A2G9PJN0": {
        "msa_length": 8792,
        "category": "Nucleosomal"
    },
    "A0A2G9PK59": {
        "msa_length": 5677,
        "category": "Nucleosomal"
    },
    "A0A2G9PKV1": {
        "msa_length": 8199,
        "category": "Nucleosomal"
    },
    "A0A2G9PN85": {
        "msa_length": 7408,
        "category": "Nucleosomal"
    },
    "A0A2G9PSN2": {
        "msa_length": 3126,
        "category": "Nucleosomal"
    },
    "A0A2G9PTR3": {
        "msa_length": 8599,
        "category": "Nucleosomal"
    },
    "A0A2G9PZ11": {
        "msa_length": 2621,
        "category": "Face-to-face"
    },
    "A0A2G9Q074": {
        "msa_length": 3101,
        "category": "Face-to-face"
    },
    "A0A2H1EG24": {
        "msa_length": 3800,
        "category": "Nucleosomal"
    },
    "A0A2H1FFW3": {
        "msa_length": 3896,
        "category": "Nucleosomal"
    },
    "A0A2H4U5U6": {
        "msa_length": 8568,
        "category": "Nucleosomal"
    },
    "A0A2H4U7H9": {
        "msa_length": 8379,
        "category": "Nucleosomal"
    },
    "A0A2H4U8L7": {
        "msa_length": 8233,
        "category": "Nucleosomal"
    },
    "A0A2H4VCT0": {
        "msa_length": 8525,
        "category": "Nucleosomal"
    },
    "A0A2H4VFB8": {
        "msa_length": 8015,
        "category": "Nucleosomal"
    },
    "A0A2H4VFH9": {
        "msa_length": 8854,
        "category": "Nucleosomal"
    },
    "A0A2H4VG87": {
        "msa_length": 8525,
        "category": "Nucleosomal"
    },
    "A0A2H4VLQ3": {
        "msa_length": 8015,
        "category": "Nucleosomal"
    },
    "A0A2H4VM38": {
        "msa_length": 8854,
        "category": "Nucleosomal"
    },
    "A0A2H5A154": {
        "msa_length": 2487,
        "category": "Halo double"
    },
    "A0A2H5A1U4": {
        "msa_length": 2069,
        "category": "Face-to-face"
    },
    "A0A2H5UVZ0": {
        "msa_length": 4134,
        "category": "Face-to-face"
    },
    "A0A2H5UX19": {
        "msa_length": 4136,
        "category": "Nucleosomal"
    },
    "A0A2H5V0N8": {
        "msa_length": 5754,
        "category": "Nucleosomal"
    },
    "A0A2H5V7B8": {
        "msa_length": 2935,
        "category": "Face-to-face"
    },
    "A0A2H5V7R5": {
        "msa_length": 4876,
        "category": "Nucleosomal"
    },
    "A0A2H5VEN2": {
        "msa_length": 6715,
        "category": "Nucleosomal"
    },
    "A0A2H6GXE8": {
        "msa_length": 5781,
        "category": "Nucleosomal"
    },
    "A0A2H6H102": {
        "msa_length": 2638,
        "category": "Face-to-face"
    },
    "A0A2H6JX77": {
        "msa_length": 5312,
        "category": "Nucleosomal"
    },
    "A0A2H6JXN1": {
        "msa_length": 4327,
        "category": "Nucleosomal"
    },
    "A0A2H6K1K9": {
        "msa_length": 5781,
        "category": "Nucleosomal"
    },
    "A0A2H9HZD3": {
        "msa_length": 6222,
        "category": "Nucleosomal"
    },
    "A0A2H9L1N0": {
        "msa_length": 5383,
        "category": "Nucleosomal"
    },
    "A0A2H9L2P8": {
        "msa_length": 8547,
        "category": "Nucleosomal"
    },
    "A0A2H9L354": {
        "msa_length": 2537,
        "category": "Nucleosomal"
    },
    "A0A2H9L4R6": {
        "msa_length": 2995,
        "category": "Face-to-face"
    },
    "A0A2H9L8M5": {
        "msa_length": 342,
        "category": "Undefined"
    },
    "A0A2H9LBY9": {
        "msa_length": 4924,
        "category": "Nucleosomal"
    },
    "A0A2H9LC79": {
        "msa_length": 8142,
        "category": "Nucleosomal"
    },
    "A0A2H9LFS5": {
        "msa_length": 4411,
        "category": "Nucleosomal"
    },
    "A0A2H9LM30": {
        "msa_length": 5372,
        "category": "Nucleosomal"
    },
    "A0A2H9LQE1": {
        "msa_length": 3350,
        "category": "Undefined"
    },
    "A0A2H9LQY4": {
        "msa_length": 4874,
        "category": "Undefined"
    },
    "A0A2H9LQZ2": {
        "msa_length": 2976,
        "category": "Face-to-face"
    },
    "A0A2H9LV56": {
        "msa_length": 3992,
        "category": "Undefined"
    },
    "A0A2H9M072": {
        "msa_length": 3350,
        "category": "Nucleosomal"
    },
    "A0A2H9M7E3": {
        "msa_length": 5563,
        "category": "Nucleosomal"
    },
    "A0A2H9MF74": {
        "msa_length": 6834,
        "category": "Nucleosomal"
    },
    "A0A2H9MH16": {
        "msa_length": 2908,
        "category": "Face-to-face"
    },
    "A0A2H9MIY1": {
        "msa_length": 7089,
        "category": "Nucleosomal"
    },
    "A0A2H9MJ69": {
        "msa_length": 336,
        "category": "Coiled-coil histone"
    },
    "A0A2H9MKT8": {
        "msa_length": 5757,
        "category": "Nucleosomal"
    },
    "A0A2H9MM87": {
        "msa_length": 2058,
        "category": "Nucleosomal"
    },
    "A0A2H9MMV6": {
        "msa_length": 4325,
        "category": "Nucleosomal"
    },
    "A0A2H9MRJ8": {
        "msa_length": 4617,
        "category": "Undefined"
    },
    "A0A2H9MYR0": {
        "msa_length": 7089,
        "category": "Nucleosomal"
    },
    "A0A2H9MZL1": {
        "msa_length": 2908,
        "category": "Face-to-face"
    },
    "A0A2H9MZW7": {
        "msa_length": 6834,
        "category": "Nucleosomal"
    },
    "A0A2H9N012": {
        "msa_length": 336,
        "category": "Coiled-coil histone"
    },
    "A0A2H9N872": {
        "msa_length": 5354,
        "category": "Nucleosomal"
    },
    "A0A2H9NAU1": {
        "msa_length": 3350,
        "category": "Nucleosomal"
    },
    "A0A2H9NE58": {
        "msa_length": 6834,
        "category": "Nucleosomal"
    },
    "A0A2H9NFX3": {
        "msa_length": 7089,
        "category": "Nucleosomal"
    },
    "A0A2H9NGD1": {
        "msa_length": 2908,
        "category": "Face-to-face"
    },
    "A0A2H9NRN7": {
        "msa_length": 7042,
        "category": "Nucleosomal"
    },
    "A0A2H9NRT6": {
        "msa_length": 2908,
        "category": "Face-to-face"
    },
    "A0A2H9NSA3": {
        "msa_length": 336,
        "category": "Coiled-coil histone"
    },
    "A0A2H9NTP5": {
        "msa_length": 7089,
        "category": "Nucleosomal"
    },
    "A0A2H9NVD1": {
        "msa_length": 3007,
        "category": "Face-to-face"
    },
    "A0A2H9NW77": {
        "msa_length": 6845,
        "category": "Nucleosomal"
    },
    "A0A2H9P042": {
        "msa_length": 2933,
        "category": "Face-to-face"
    },
    "A0A2H9P4T7": {
        "msa_length": 4986,
        "category": "Undefined"
    },
    "A0A2H9P6F4": {
        "msa_length": 8939,
        "category": "Nucleosomal"
    },
    "A0A2H9P7R4": {
        "msa_length": 4149,
        "category": "Nucleosomal"
    },
    "A0A2H9PGN4": {
        "msa_length": 7042,
        "category": "Nucleosomal"
    },
    "A0A2H9PGU7": {
        "msa_length": 2908,
        "category": "Face-to-face"
    },
    "A0A2H9PGZ3": {
        "msa_length": 7089,
        "category": "Nucleosomal"
    },
    "A0A2H9PHL5": {
        "msa_length": 336,
        "category": "Coiled-coil histone"
    },
    "A0A2H9PJN7": {
        "msa_length": 2961,
        "category": "Undefined"
    },
    "A0A2H9PKZ8": {
        "msa_length": 2493,
        "category": "Face-to-face"
    },
    "A0A2H9PPU7": {
        "msa_length": 5433,
        "category": "Nucleosomal"
    },
    "A0A2H9PST3": {
        "msa_length": 2976,
        "category": "Face-to-face"
    },
    "A0A2H9PW86": {
        "msa_length": 2933,
        "category": "Face-to-face"
    },
    "A0A2H9PXV7": {
        "msa_length": 3214,
        "category": "Nucleosomal"
    },
    "A0A2H9Q037": {
        "msa_length": 3121,
        "category": "Face-to-face"
    },
    "A0A2H9Q0H3": {
        "msa_length": 2289,
        "category": "Undefined"
    },
    "A0A2H9Q2X0": {
        "msa_length": 257,
        "category": "Undefined"
    },
    "A0A2H9Q3V2": {
        "msa_length": 1622,
        "category": "Face-to-face"
    },
    "A0A2H9Q6H7": {
        "msa_length": 4149,
        "category": "Nucleosomal"
    },
    "A0A2H9Q7Y4": {
        "msa_length": 8939,
        "category": "Nucleosomal"
    },
    "A0A2H9Q9P0": {
        "msa_length": 2550,
        "category": "Nucleosomal"
    },
    "A0A2H9QE47": {
        "msa_length": 4208,
        "category": "Nucleosomal"
    },
    "A0A2H9QIF6": {
        "msa_length": 3350,
        "category": "Nucleosomal"
    },
    "A0A2H9QJH0": {
        "msa_length": 2933,
        "category": "Face-to-face"
    },
    "A0A2H9QMG2": {
        "msa_length": 3214,
        "category": "Nucleosomal"
    },
    "A0A2H9QQ17": {
        "msa_length": 2289,
        "category": "Undefined"
    },
    "A0A2H9QWZ9": {
        "msa_length": 5880,
        "category": "Nucleosomal"
    },
    "A0A2H9R221": {
        "msa_length": 2840,
        "category": "Face-to-face"
    },
    "A0A2H9R306": {
        "msa_length": 336,
        "category": "Coiled-coil histone"
    },
    "A0A2H9R330": {
        "msa_length": 7042,
        "category": "Nucleosomal"
    },
    "A0A2H9R360": {
        "msa_length": 7089,
        "category": "Nucleosomal"
    },
    "A0A2H9R6V4": {
        "msa_length": 2933,
        "category": "Face-to-face"
    },
    "A0A2H9RB99": {
        "msa_length": 4986,
        "category": "Undefined"
    },
    "A0A2H9RKA8": {
        "msa_length": 2968,
        "category": "Face-to-face"
    },
    "A0A2H9RN49": {
        "msa_length": 2159,
        "category": "Face-to-face"
    },
    "A0A2H9RSK2": {
        "msa_length": 4094,
        "category": "Nucleosomal"
    },
    "A0A2H9SBU6": {
        "msa_length": 2550,
        "category": "Nucleosomal"
    },
    "A0A2H9TER5": {
        "msa_length": 2302,
        "category": "Face-to-face"
    },
    "A0A2I0CY31": {
        "msa_length": 5226,
        "category": "Nucleosomal"
    },
    "A0A2I0NKU9": {
        "msa_length": 6204,
        "category": "Nucleosomal"
    },
    "A0A2I0NP81": {
        "msa_length": 8269,
        "category": "Nucleosomal"
    },
    "A0A2I0NTY6": {
        "msa_length": 8561,
        "category": "Nucleosomal"
    },
    "A0A2I0NWJ4": {
        "msa_length": 8085,
        "category": "Nucleosomal"
    },
    "A0A2I0NZ22": {
        "msa_length": 7512,
        "category": "Nucleosomal"
    },
    "A0A2I0P0J7": {
        "msa_length": 7913,
        "category": "Nucleosomal"
    },
    "A0A2I0P1Z0": {
        "msa_length": 7925,
        "category": "Nucleosomal"
    },
    "A0A2I0P382": {
        "msa_length": 7946,
        "category": "Nucleosomal"
    },
    "A0A2I0P8I0": {
        "msa_length": 8269,
        "category": "Nucleosomal"
    },
    "A0A2I0P9V7": {
        "msa_length": 8229,
        "category": "Nucleosomal"
    },
    "A0A2I0PCM2": {
        "msa_length": 6018,
        "category": "Nucleosomal"
    },
    "A0A2I0PGG9": {
        "msa_length": 8100,
        "category": "Nucleosomal"
    },
    "A0A2I0PM58": {
        "msa_length": 8405,
        "category": "Nucleosomal"
    },
    "A0A2I0PMV3": {
        "msa_length": 459,
        "category": "Undefined"
    },
    "A0A2I0PNB7": {
        "msa_length": 8800,
        "category": "Nucleosomal"
    },
    "A0A2I0PPQ5": {
        "msa_length": 8157,
        "category": "Nucleosomal"
    },
    "A0A2I0PRL4": {
        "msa_length": 8909,
        "category": "Nucleosomal"
    },
    "A0A2I0PRV5": {
        "msa_length": 2,
        "category": "Undefined"
    },
    "A0A2I0PUM5": {
        "msa_length": 7531,
        "category": "Nucleosomal"
    },
    "A0A2I0PYJ6": {
        "msa_length": 8015,
        "category": "Nucleosomal"
    },
    "A0A2I0Q259": {
        "msa_length": 8854,
        "category": "Nucleosomal"
    },
    "A0A2I0Q3J1": {
        "msa_length": 8525,
        "category": "Nucleosomal"
    },
    "A0A2I0Q5R0": {
        "msa_length": 1704,
        "category": "Nucleosomal"
    },
    "A0A2I8VFC8": {
        "msa_length": 1904,
        "category": "Halo double"
    },
    "A0A2I8VNF8": {
        "msa_length": 2075,
        "category": "Face-to-face"
    },
    "A0A2I8VRE2": {
        "msa_length": 2079,
        "category": "Face-to-face"
    },
    "A0A2J2HHC6": {
        "msa_length": 4841,
        "category": "Nucleosomal"
    },
    "A0A2J4G7C7": {
        "msa_length": 5600,
        "category": "Nucleosomal"
    },
    "A0A2J6H128": {
        "msa_length": 2911,
        "category": "Face-to-face"
    },
    "A0A2J6H1A4": {
        "msa_length": 4677,
        "category": "Nucleosomal"
    },
    "A0A2J6H1K4": {
        "msa_length": 2923,
        "category": "Nucleosomal"
    },
    "A0A2J6MZ95": {
        "msa_length": 5190,
        "category": "Nucleosomal"
    },
    "A0A2J6N112": {
        "msa_length": 4685,
        "category": "Nucleosomal"
    },
    "A0A2K2V4F4": {
        "msa_length": 7795,
        "category": "Nucleosomal"
    },
    "A0A2K5AR63": {
        "msa_length": 4910,
        "category": "Nucleosomal"
    },
    "A0A2L1C9N6": {
        "msa_length": 8426,
        "category": "Nucleosomal"
    },
    "A0A2L1CCC6": {
        "msa_length": 9269,
        "category": "Nucleosomal"
    },
    "A0A2L1CD04": {
        "msa_length": 3062,
        "category": "Methanococcales histone"
    },
    "A0A2P0QLA5": {
        "msa_length": 8547,
        "category": "Nucleosomal"
    },
    "A0A2P4NL23": {
        "msa_length": 1651,
        "category": "Halo double"
    },
    "A0A2P4NUV2": {
        "msa_length": 2193,
        "category": "Face-to-face"
    },
    "A0A2P5K3D6": {
        "msa_length": 6333,
        "category": "Nucleosomal"
    },
    "A0A2P6VYB6": {
        "msa_length": 2283,
        "category": "Face-to-face"
    },
    "A0A2P6W055": {
        "msa_length": 7459,
        "category": "Nucleosomal"
    },
    "A0A2P6W073": {
        "msa_length": 6093,
        "category": "Nucleosomal"
    },
    "A0A2P6W1K3": {
        "msa_length": 19,
        "category": "Nanohalo coiled-coil"
    },
    "A0A2P6W280": {
        "msa_length": 8291,
        "category": "Nucleosomal"
    },
    "A0A2P6W2E7": {
        "msa_length": 2268,
        "category": "Undefined"
    },
    "A0A2P6W315": {
        "msa_length": 8640,
        "category": "Nucleosomal"
    },
    "A0A2P6W3I9": {
        "msa_length": 7459,
        "category": "Nucleosomal"
    },
    "A0A2P6W435": {
        "msa_length": 6293,
        "category": "Nucleosomal"
    },
    "A0A2P6W4K1": {
        "msa_length": 2146,
        "category": "Undefined"
    },
    "A0A2P6W4N8": {
        "msa_length": 19,
        "category": "Nanohalo coiled-coil"
    },
    "A0A2P6W5F6": {
        "msa_length": 4246,
        "category": "Nucleosomal"
    },
    "A0A2P6W6T5": {
        "msa_length": 8300,
        "category": "Nucleosomal"
    },
    "A0A2P6W7F2": {
        "msa_length": 7459,
        "category": "Nucleosomal"
    },
    "A0A2P6W7W7": {
        "msa_length": 4987,
        "category": "Nucleosomal"
    },
    "A0A2P6W9A1": {
        "msa_length": 8640,
        "category": "Nucleosomal"
    },
    "A0A2P6WA55": {
        "msa_length": 3320,
        "category": "Undefined"
    },
    "A0A2P6WAN5": {
        "msa_length": 4110,
        "category": "Undefined"
    },
    "A0A2R4WYC8": {
        "msa_length": 2139,
        "category": "Face-to-face"
    },
    "A0A2R4X2E3": {
        "msa_length": 2184,
        "category": "Halo double"
    },
    "A0A2R6CGK9": {
        "msa_length": 2089,
        "category": "Face-to-face"
    },
    "A0A2R6CI63": {
        "msa_length": 2513,
        "category": "Halo double"
    },
    "A0A2R6CM35": {
        "msa_length": 1930,
        "category": "Face-to-face"
    },
    "A0A2R6CWP3": {
        "msa_length": 2158,
        "category": "Face-to-face"
    },
    "A0A2R6CZ02": {
        "msa_length": 3010,
        "category": "Halo double"
    },
    "A0A2R6D215": {
        "msa_length": 2601,
        "category": "Halo double"
    },
    "A0A2R6D534": {
        "msa_length": 1696,
        "category": "Halo double"
    },
    "A0A2R6D732": {
        "msa_length": 2010,
        "category": "Face-to-face"
    },
    "A0A2R6DCI8": {
        "msa_length": 2038,
        "category": "Face-to-face"
    },
    "A0A2R6DE40": {
        "msa_length": 2038,
        "category": "Face-to-face"
    },
    "A0A2R6DGN1": {
        "msa_length": 1821,
        "category": "Face-to-face"
    },
    "A0A2R6DI05": {
        "msa_length": 3393,
        "category": "Halo double"
    },
    "A0A2R6DNV1": {
        "msa_length": 2545,
        "category": "Halo double"
    },
    "A0A2R6DPU3": {
        "msa_length": 2038,
        "category": "Face-to-face"
    },
    "A0A2R6DTI8": {
        "msa_length": 2601,
        "category": "Halo double"
    },
    "A0A2R6DTY3": {
        "msa_length": 2150,
        "category": "Face-to-face"
    },
    "A0A2R6DWQ1": {
        "msa_length": 2039,
        "category": "Face-to-face"
    },
    "A0A2R6E1F2": {
        "msa_length": 2150,
        "category": "Face-to-face"
    },
    "A0A2R6E1Y8": {
        "msa_length": 2124,
        "category": "Halo double"
    },
    "A0A2R6E8T7": {
        "msa_length": 3232,
        "category": "Halo double"
    },
    "A0A2R6EBF6": {
        "msa_length": 3232,
        "category": "Halo double"
    },
    "A0A2R6EF64": {
        "msa_length": 2150,
        "category": "Face-to-face"
    },
    "A0A2R6EID5": {
        "msa_length": 2537,
        "category": "Halo double"
    },
    "A0A2R6ENL6": {
        "msa_length": 2094,
        "category": "Face-to-face"
    },
    "A0A2R6EQW3": {
        "msa_length": 2052,
        "category": "Face-to-face"
    },
    "A0A2R6EUC3": {
        "msa_length": 2425,
        "category": "Halo double"
    },
    "A0A2R6EZI6": {
        "msa_length": 2020,
        "category": "Face-to-face"
    },
    "A0A2R6F0P5": {
        "msa_length": 2040,
        "category": "Face-to-face"
    },
    "A0A2R6F1B6": {
        "msa_length": 2582,
        "category": "Halo double"
    },
    "A0A2R6F370": {
        "msa_length": 2632,
        "category": "Undefined"
    },
    "A0A2R6F3Z6": {
        "msa_length": 2965,
        "category": "Undefined"
    },
    "A0A2R6F6P5": {
        "msa_length": 2308,
        "category": "Halo double"
    },
    "A0A2R6FEP0": {
        "msa_length": 2123,
        "category": "Halo double"
    },
    "A0A2R6FGE0": {
        "msa_length": 2019,
        "category": "Face-to-face"
    },
    "A0A2R6FK99": {
        "msa_length": 2150,
        "category": "Face-to-face"
    },
    "A0A2R6FQP5": {
        "msa_length": 2144,
        "category": "Face-to-face"
    },
    "A0A2R6FX08": {
        "msa_length": 2614,
        "category": "Undefined"
    },
    "A0A2R6FYR7": {
        "msa_length": 2040,
        "category": "Face-to-face"
    },
    "A0A2R6FZ97": {
        "msa_length": 1930,
        "category": "Face-to-face"
    },
    "A0A2R6G1B7": {
        "msa_length": 3232,
        "category": "Halo double"
    },
    "A0A2R6G246": {
        "msa_length": 1748,
        "category": "Halo double"
    },
    "A0A2R6G5T7": {
        "msa_length": 2471,
        "category": "Halo double"
    },
    "A0A2R6G8U7": {
        "msa_length": 2174,
        "category": "Face-to-face"
    },
    "A0A2R6G8V2": {
        "msa_length": 2538,
        "category": "Halo double"
    },
    "A0A2R6GLD8": {
        "msa_length": 2122,
        "category": "Face-to-face"
    },
    "A0A2R6GMU3": {
        "msa_length": 2148,
        "category": "Face-to-face"
    },
    "A0A2R6GPP9": {
        "msa_length": 3141,
        "category": "Halo double"
    },
    "A0A2R6GSG7": {
        "msa_length": 2450,
        "category": "Halo double"
    },
    "A0A2R6GY04": {
        "msa_length": 2051,
        "category": "Face-to-face"
    },
    "A0A2R6H538": {
        "msa_length": 2601,
        "category": "Halo double"
    },
    "A0A2R6H5A8": {
        "msa_length": 2635,
        "category": "Halo double"
    },
    "A0A2R6H8C7": {
        "msa_length": 2126,
        "category": "Face-to-face"
    },
    "A0A2R6H9V3": {
        "msa_length": 2038,
        "category": "Face-to-face"
    },
    "A0A2R6HBG3": {
        "msa_length": 2057,
        "category": "Face-to-face"
    },
    "A0A2R6HJY0": {
        "msa_length": 2142,
        "category": "Halo double"
    },
    "A0A2R6HNW8": {
        "msa_length": 2150,
        "category": "Face-to-face"
    },
    "A0A2R6HS76": {
        "msa_length": 1669,
        "category": "Halo double"
    },
    "A0A2R6HWX7": {
        "msa_length": 2131,
        "category": "Face-to-face"
    },
    "A0A2R6HX45": {
        "msa_length": 1982,
        "category": "Halo double"
    },
    "A0A2R6HXP3": {
        "msa_length": 18810,
        "category": "Undefined"
    },
    "A0A2R6IEH7": {
        "msa_length": 2150,
        "category": "Face-to-face"
    },
    "A0A2R6IH84": {
        "msa_length": 3674,
        "category": "Halo double"
    },
    "A0A2R6ILZ4": {
        "msa_length": 3110,
        "category": "Halo double"
    },
    "A0A2R6IMU2": {
        "msa_length": 3372,
        "category": "Halo double"
    },
    "A0A2R6INQ1": {
        "msa_length": 2024,
        "category": "Face-to-face"
    },
    "A0A2R6IQ80": {
        "msa_length": 2160,
        "category": "Face-to-face"
    },
    "A0A2R6IZ04": {
        "msa_length": 2440,
        "category": "Halo double"
    },
    "A0A2R6J3N5": {
        "msa_length": 2099,
        "category": "Face-to-face"
    },
    "A0A2R6J4H4": {
        "msa_length": 2263,
        "category": "Halo double"
    },
    "A0A2R6JC69": {
        "msa_length": 2237,
        "category": "Halo double"
    },
    "A0A2R6JC94": {
        "msa_length": 2039,
        "category": "Face-to-face"
    },
    "A0A2R6JCB2": {
        "msa_length": 2148,
        "category": "Face-to-face"
    },
    "A0A2R6JF73": {
        "msa_length": 2166,
        "category": "Face-to-face"
    },
    "A0A2R6JHS9": {
        "msa_length": 2013,
        "category": "Halo double"
    },
    "A0A2R6JKJ9": {
        "msa_length": 2133,
        "category": "Halo double"
    },
    "A0A2R6JL56": {
        "msa_length": 1980,
        "category": "Face-to-face"
    },
    "A0A2R6JV65": {
        "msa_length": 2696,
        "category": "Undefined"
    },
    "A0A2R6JVA3": {
        "msa_length": 3189,
        "category": "Halo double"
    },
    "A0A2R6JWR0": {
        "msa_length": 2801,
        "category": "Halo double"
    },
    "A0A2R6JY40": {
        "msa_length": 2964,
        "category": "Halo double"
    },
    "A0A2R6K0P9": {
        "msa_length": 2039,
        "category": "Face-to-face"
    },
    "A0A2R6K7K5": {
        "msa_length": 2055,
        "category": "Face-to-face"
    },
    "A0A2R6KBR0": {
        "msa_length": 2717,
        "category": "Halo double"
    },
    "A0A2R6KFC3": {
        "msa_length": 2023,
        "category": "Face-to-face"
    },
    "A0A2R6KR86": {
        "msa_length": 2006,
        "category": "Face-to-face"
    },
    "A0A2R6KUJ0": {
        "msa_length": 2030,
        "category": "Face-to-face"
    },
    "A0A2R6KVI6": {
        "msa_length": 2877,
        "category": "Halo double"
    },
    "A0A2R6KYT2": {
        "msa_length": 2148,
        "category": "Face-to-face"
    },
    "A0A2R6KZ23": {
        "msa_length": 2099,
        "category": "Face-to-face"
    },
    "A0A2R6L2G9": {
        "msa_length": 2038,
        "category": "Face-to-face"
    },
    "A0A2R6L429": {
        "msa_length": 2013,
        "category": "Halo double"
    },
    "A0A2R6L9M3": {
        "msa_length": 2601,
        "category": "Halo double"
    },
    "A0A2R6LE87": {
        "msa_length": 2233,
        "category": "Halo double"
    },
    "A0A2R6LHN6": {
        "msa_length": 2058,
        "category": "Halo double"
    },
    "A0A2R6LHP4": {
        "msa_length": 2119,
        "category": "Face-to-face"
    },
    "A0A2R6LKN6": {
        "msa_length": 2233,
        "category": "Halo double"
    },
    "A0A2R6LKV9": {
        "msa_length": 2058,
        "category": "Halo double"
    },
    "A0A2R6LMP3": {
        "msa_length": 2142,
        "category": "Face-to-face"
    },
    "A0A2R6LSB0": {
        "msa_length": 3356,
        "category": "Halo double"
    },
    "A0A2R6LU11": {
        "msa_length": 3964,
        "category": "Nucleosomal"
    },
    "A0A2R6LXV8": {
        "msa_length": 2044,
        "category": "Face-to-face"
    },
    "A0A2R6LYY8": {
        "msa_length": 145,
        "category": "RdgC histone"
    },
    "A0A2R6M212": {
        "msa_length": 19578,
        "category": "Undefined"
    },
    "A0A2R6M5W0": {
        "msa_length": 2136,
        "category": "Face-to-face"
    },
    "A0A2R6M8K3": {
        "msa_length": 2111,
        "category": "Halo double"
    },
    "A0A2R6MCM0": {
        "msa_length": 1628,
        "category": "Halo double"
    },
    "A0A2R6MEV1": {
        "msa_length": 2287,
        "category": "Halo double"
    },
    "A0A2R6MJH8": {
        "msa_length": 2048,
        "category": "Face-to-face"
    },
    "A0A2R6ML42": {
        "msa_length": 2144,
        "category": "Face-to-face"
    },
    "A0A2R6MM89": {
        "msa_length": 1930,
        "category": "Face-to-face"
    },
    "A0A2R6MN12": {
        "msa_length": 2058,
        "category": "Face-to-face"
    },
    "A0A2R6MTC8": {
        "msa_length": 3423,
        "category": "Halo double"
    },
    "A0A2R6MUL8": {
        "msa_length": 1827,
        "category": "Halo double"
    },
    "A0A2R6MXH2": {
        "msa_length": 2655,
        "category": "Halo double"
    },
    "A0A2R6MXJ6": {
        "msa_length": 2034,
        "category": "Face-to-face"
    },
    "A0A2R6N0R0": {
        "msa_length": 2001,
        "category": "Face-to-face"
    },
    "A0A2R6N1N6": {
        "msa_length": 2038,
        "category": "Face-to-face"
    },
    "A0A2R6N7K2": {
        "msa_length": 2695,
        "category": "Halo double"
    },
    "A0A2R6N893": {
        "msa_length": 2144,
        "category": "Face-to-face"
    },
    "A0A2R6N921": {
        "msa_length": 1975,
        "category": "Face-to-face"
    },
    "A0A2R6NAL2": {
        "msa_length": 2362,
        "category": "Halo double"
    },
    "A0A2R6T6F8": {
        "msa_length": 8893,
        "category": "Nucleosomal"
    },
    "A0A2R7Y9E8": {
        "msa_length": 3752,
        "category": "Nucleosomal"
    },
    "A0A2S2KRW9": {
        "msa_length": 4558,
        "category": "Nucleosomal"
    },
    "A0A2T9WTH4": {
        "msa_length": 4115,
        "category": "Nucleosomal"
    },
    "A0A2U0RYT9": {
        "msa_length": 3602,
        "category": "Nucleosomal"
    },
    "A0A2U0S3I8": {
        "msa_length": 4425,
        "category": "Nucleosomal"
    },
    "A0A2U0S450": {
        "msa_length": 5081,
        "category": "Nucleosomal"
    },
    "A0A2U1S5H9": {
        "msa_length": 8492,
        "category": "Undefined"
    },
    "A0A2U1S7V9": {
        "msa_length": 7849,
        "category": "Nucleosomal"
    },
    "A0A2U1S8L3": {
        "msa_length": 8380,
        "category": "Undefined"
    },
    "A0A2U3CCH3": {
        "msa_length": 2991,
        "category": "Nucleosomal"
    },
    "A0A2U3CDB3": {
        "msa_length": 3379,
        "category": "Nucleosomal"
    },
    "A0A2U3CDE4": {
        "msa_length": 4081,
        "category": "Nucleosomal"
    },
    "A0A2U3CE77": {
        "msa_length": 22,
        "category": "Undefined"
    },
    "A0A2U3CEV2": {
        "msa_length": 3119,
        "category": "Nucleosomal"
    },
    "A0A2U3CGV4": {
        "msa_length": 3420,
        "category": "Undefined"
    },
    "A0A2U3CIL6": {
        "msa_length": 4460,
        "category": "Nucleosomal"
    },
    "A0A2U3CIZ9": {
        "msa_length": 4920,
        "category": "Nucleosomal"
    },
    "A0A2U3CL15": {
        "msa_length": 6131,
        "category": "Nucleosomal"
    },
    "A0A2V2MRE4": {
        "msa_length": 5428,
        "category": "Nucleosomal"
    },
    "A0A2V2MXN6": {
        "msa_length": 1542,
        "category": "Undefined"
    },
    "A0A2V2N0P1": {
        "msa_length": 7883,
        "category": "Nucleosomal"
    },
    "A0A2V2N6I7": {
        "msa_length": 7908,
        "category": "Nucleosomal"
    },
    "A0A2V2N989": {
        "msa_length": 7929,
        "category": "Nucleosomal"
    },
    "A0A2V2ND76": {
        "msa_length": 8068,
        "category": "Nucleosomal"
    },
    "A0A2V2NFE0": {
        "msa_length": 3867,
        "category": "Undefined"
    },
    "A0A2V2NGN3": {
        "msa_length": 8075,
        "category": "Nucleosomal"
    },
    "A0A2V2NGN8": {
        "msa_length": 7074,
        "category": "Nucleosomal"
    },
    "A0A2V2NKR6": {
        "msa_length": 7871,
        "category": "Nucleosomal"
    },
    "A0A2V2U9P8": {
        "msa_length": 5250,
        "category": "Nucleosomal"
    },
    "A0A2V3HYL5": {
        "msa_length": 5350,
        "category": "Undefined"
    },
    "A0A2V3I9X5": {
        "msa_length": 5028,
        "category": "Nucleosomal"
    },
    "A0A2V3J9I5": {
        "msa_length": 8618,
        "category": "Undefined"
    },
    "A0A2V3JEX7": {
        "msa_length": 8364,
        "category": "Undefined"
    },
    "A0A2V3JXA2": {
        "msa_length": 4613,
        "category": "Nucleosomal"
    },
    "A0A2V4D4I5": {
        "msa_length": 227,
        "category": "Poseidoniia double"
    },
    "A0A2V4DKW2": {
        "msa_length": 226,
        "category": "Poseidoniia double"
    },
    "A0A2Z2HIE0": {
        "msa_length": 4630,
        "category": "Nucleosomal"
    },
    "A0A2Z2HR07": {
        "msa_length": 2392,
        "category": "Halo double"
    },
    "A0A2Z2HU79": {
        "msa_length": 2033,
        "category": "Face-to-face"
    },
    "A0A2Z2M6J5": {
        "msa_length": 8723,
        "category": "Nucleosomal"
    },
    "A0A2Z2M7B4": {
        "msa_length": 8955,
        "category": "Nucleosomal"
    },
    "A0A2Z2MCL3": {
        "msa_length": 8739,
        "category": "Nucleosomal"
    },
    "A0A2Z2MD79": {
        "msa_length": 2663,
        "category": "Face-to-face"
    },
    "A0A2Z2MDC9": {
        "msa_length": 2631,
        "category": "Face-to-face"
    },
    "A0A2Z2MDI3": {
        "msa_length": 2557,
        "category": "Face-to-face"
    },
    "A0A2Z2MF54": {
        "msa_length": 8595,
        "category": "Nucleosomal"
    },
    "A0A2Z2MFL5": {
        "msa_length": 8715,
        "category": "Nucleosomal"
    },
    "A0A2Z2MFT8": {
        "msa_length": 558,
        "category": "DUF1931"
    },
    "A0A2Z2MHK2": {
        "msa_length": 8887,
        "category": "Nucleosomal"
    },
    "A0A2Z2MLN1": {
        "msa_length": 2443,
        "category": "Face-to-face"
    },
    "A0A2Z2MMR3": {
        "msa_length": 8422,
        "category": "Nucleosomal"
    },
    "A0A2Z2MQ55": {
        "msa_length": 8789,
        "category": "Nucleosomal"
    },
    "A0A2Z2MSH9": {
        "msa_length": 605,
        "category": "DUF1931"
    },
    "A0A2Z2MX31": {
        "msa_length": 8574,
        "category": "Nucleosomal"
    },
    "A0A2Z2MY27": {
        "msa_length": 8824,
        "category": "Nucleosomal"
    },
    "A0A2Z2N0L2": {
        "msa_length": 2631,
        "category": "Face-to-face"
    },
    "A0A2Z2N618": {
        "msa_length": 6356,
        "category": "Nucleosomal"
    },
    "A0A2Z4L6H8": {
        "msa_length": 1,
        "category": "Undefined"
    },
    "A0A2Z4L757": {
        "msa_length": 8581,
        "category": "Nucleosomal"
    },
    "A0A2Z4L782": {
        "msa_length": 8096,
        "category": "Nucleosomal"
    },
    "A0A2Z4L7A5": {
        "msa_length": 7901,
        "category": "Nucleosomal"
    },
    "A0A2Z4L7N3": {
        "msa_length": 7776,
        "category": "Nucleosomal"
    },
    "A0A2Z4L7R5": {
        "msa_length": 5131,
        "category": "Nucleosomal"
    },
    "A0A2Z4L843": {
        "msa_length": 5184,
        "category": "Nucleosomal"
    },
    "A0A2Z4L8Z7": {
        "msa_length": 8664,
        "category": "Nucleosomal"
    },
    "A0A2Z4L905": {
        "msa_length": 8505,
        "category": "Nucleosomal"
    },
    "A0A2Z4L9W5": {
        "msa_length": 8405,
        "category": "Nucleosomal"
    },
    "A0A2Z4LB91": {
        "msa_length": 8700,
        "category": "Nucleosomal"
    },
    "A0A2Z5PCT8": {
        "msa_length": 8426,
        "category": "Nucleosomal"
    },
    "A0A2Z5PDL5": {
        "msa_length": 3062,
        "category": "Methanococcales histone"
    },
    "A0A2Z5PL52": {
        "msa_length": 3062,
        "category": "Methanococcales histone"
    },
    "A0A2Z5PRB8": {
        "msa_length": 8912,
        "category": "Nucleosomal"
    },
    "A0A2Z5PS53": {
        "msa_length": 8426,
        "category": "Nucleosomal"
    },
    "A0A2Z5PTC0": {
        "msa_length": 8912,
        "category": "Nucleosomal"
    },
    "A0A314ZYS6": {
        "msa_length": 5540,
        "category": "Nucleosomal"
    },
    "A0A315XKH9": {
        "msa_length": 8568,
        "category": "Nucleosomal"
    },
    "A0A315XLE0": {
        "msa_length": 8571,
        "category": "Nucleosomal"
    },
    "A0A315XNQ5": {
        "msa_length": 8278,
        "category": "Nucleosomal"
    },
    "A0A315XQH9": {
        "msa_length": 8448,
        "category": "Nucleosomal"
    },
    "A0A315Y1M9": {
        "msa_length": 8198,
        "category": "Nucleosomal"
    },
    "A0A327H7J8": {
        "msa_length": 232,
        "category": "Poseidoniia double"
    },
    "A0A327HC86": {
        "msa_length": 219,
        "category": "Poseidoniia double"
    },
    "A0A327HKQ4": {
        "msa_length": 219,
        "category": "Poseidoniia double"
    },
    "A0A328PCD0": {
        "msa_length": 8504,
        "category": "Nucleosomal"
    },
    "A0A328PD16": {
        "msa_length": 8635,
        "category": "Nucleosomal"
    },
    "A0A328PGI2": {
        "msa_length": 8596,
        "category": "Nucleosomal"
    },
    "A0A328PYC9": {
        "msa_length": 7713,
        "category": "Nucleosomal"
    },
    "A0A328Q199": {
        "msa_length": 5297,
        "category": "Nucleosomal"
    },
    "A0A328Q576": {
        "msa_length": 5119,
        "category": "Undefined"
    },
    "A0A328Q7S4": {
        "msa_length": 5611,
        "category": "Nucleosomal"
    },
    "A0A328Q8U6": {
        "msa_length": 8204,
        "category": "Nucleosomal"
    },
    "A0A328Q9D9": {
        "msa_length": 8889,
        "category": "Nucleosomal"
    },
    "A0A328QAY5": {
        "msa_length": 8614,
        "category": "Nucleosomal"
    },
    "A0A328RR29": {
        "msa_length": 3203,
        "category": "Nucleosomal"
    },
    "A0A328RVS8": {
        "msa_length": 7646,
        "category": "Nucleosomal"
    },
    "A0A328RX71": {
        "msa_length": 8129,
        "category": "Nucleosomal"
    },
    "A0A328RZ87": {
        "msa_length": 6029,
        "category": "Nucleosomal"
    },
    "A0A328RZS2": {
        "msa_length": 9019,
        "category": "Nucleosomal"
    },
    "A0A328S048": {
        "msa_length": 5313,
        "category": "Undefined"
    },
    "A0A328S0N1": {
        "msa_length": 7157,
        "category": "Nucleosomal"
    },
    "A0A328S0V0": {
        "msa_length": 8586,
        "category": "Nucleosomal"
    },
    "A0A328S198": {
        "msa_length": 6002,
        "category": "Nucleosomal"
    },
    "A0A328S2M7": {
        "msa_length": 7578,
        "category": "Nucleosomal"
    },
    "A0A328S4G9": {
        "msa_length": 8262,
        "category": "Nucleosomal"
    },
    "A0A328S510": {
        "msa_length": 8557,
        "category": "Nucleosomal"
    },
    "A0A328S5C9": {
        "msa_length": 8269,
        "category": "Nucleosomal"
    },
    "A0A328S7E4": {
        "msa_length": 6756,
        "category": "Nucleosomal"
    },
    "A0A328SA05": {
        "msa_length": 8827,
        "category": "Nucleosomal"
    },
    "A0A328SAD4": {
        "msa_length": 8500,
        "category": "Nucleosomal"
    },
    "A0A328SAQ2": {
        "msa_length": 8624,
        "category": "Nucleosomal"
    },
    "A0A328SBW4": {
        "msa_length": 8299,
        "category": "Nucleosomal"
    },
    "A0A328SC08": {
        "msa_length": 8232,
        "category": "Nucleosomal"
    },
    "A0A328SD46": {
        "msa_length": 8218,
        "category": "Nucleosomal"
    },
    "A0A328SEH2": {
        "msa_length": 3965,
        "category": "Nucleosomal"
    },
    "A0A328SF46": {
        "msa_length": 7464,
        "category": "Nucleosomal"
    },
    "A0A328SFG9": {
        "msa_length": 7840,
        "category": "Nucleosomal"
    },
    "A0A328SGZ5": {
        "msa_length": 7992,
        "category": "Nucleosomal"
    },
    "A0A328SHR9": {
        "msa_length": 331,
        "category": "Coiled-coil histone"
    },
    "A0A328SIF7": {
        "msa_length": 5844,
        "category": "Nucleosomal"
    },
    "A0A328SIN8": {
        "msa_length": 4520,
        "category": "Nucleosomal"
    },
    "A0A328SIW3": {
        "msa_length": 8564,
        "category": "Nucleosomal"
    },
    "A0A328SJL0": {
        "msa_length": 5131,
        "category": "Nucleosomal"
    },
    "A0A328SJV5": {
        "msa_length": 7022,
        "category": "Nucleosomal"
    },
    "A0A328SKI7": {
        "msa_length": 8375,
        "category": "Nucleosomal"
    },
    "A0A328SL91": {
        "msa_length": 8894,
        "category": "Nucleosomal"
    },
    "A0A328SLK5": {
        "msa_length": 7901,
        "category": "Nucleosomal"
    },
    "A0A328SMD9": {
        "msa_length": 8544,
        "category": "Nucleosomal"
    },
    "A0A328SMI7": {
        "msa_length": 8583,
        "category": "Nucleosomal"
    },
    "A0A328SNE1": {
        "msa_length": 8883,
        "category": "Nucleosomal"
    },
    "A0A328SPP1": {
        "msa_length": 5170,
        "category": "Nucleosomal"
    },
    "A0A328SQE7": {
        "msa_length": 5251,
        "category": "Nucleosomal"
    },
    "A0A328SQG9": {
        "msa_length": 7423,
        "category": "Nucleosomal"
    },
    "A0A328SQJ3": {
        "msa_length": 8803,
        "category": "Nucleosomal"
    },
    "A0A328SUA1": {
        "msa_length": 8667,
        "category": "Nucleosomal"
    },
    "A0A328SVZ7": {
        "msa_length": 8896,
        "category": "Nucleosomal"
    },
    "A0A329T969": {
        "msa_length": 2189,
        "category": "Halo double"
    },
    "A0A329TBS8": {
        "msa_length": 2050,
        "category": "Face-to-face"
    },
    "A0A343TJT5": {
        "msa_length": 2074,
        "category": "Face-to-face"
    },
    "A0A343TK07": {
        "msa_length": 3071,
        "category": "Halo double"
    },
    "A0A345DZB8": {
        "msa_length": 3521,
        "category": "Halo double"
    },
    "A0A345E9C5": {
        "msa_length": 2035,
        "category": "Face-to-face"
    },
    "A0A346PA30": {
        "msa_length": 2033,
        "category": "Face-to-face"
    },
    "A0A346PJ38": {
        "msa_length": 2260,
        "category": "Halo double"
    },
    "A0A346PUW1": {
        "msa_length": 2298,
        "category": "Halo double"
    },
    "A0A347ADK0": {
        "msa_length": 8610,
        "category": "Nucleosomal"
    },
    "A0A347AG96": {
        "msa_length": 8553,
        "category": "Nucleosomal"
    },
    "A0A347AHX4": {
        "msa_length": 8663,
        "category": "Nucleosomal"
    },
    "A0A347APC5": {
        "msa_length": 8525,
        "category": "Nucleosomal"
    },
    "A0A347APW5": {
        "msa_length": 8854,
        "category": "Nucleosomal"
    },
    "A0A347AQ50": {
        "msa_length": 8804,
        "category": "Nucleosomal"
    },
    "A0A365T4E8": {
        "msa_length": 2215,
        "category": "Halo double"
    },
    "A0A365T8C9": {
        "msa_length": 1938,
        "category": "Face-to-face"
    },
    "A0A365TD14": {
        "msa_length": 2910,
        "category": "Undefined"
    },
    "A0A366MA96": {
        "msa_length": 8746,
        "category": "Nucleosomal"
    },
    "A0A366MEH5": {
        "msa_length": 8727,
        "category": "Nucleosomal"
    },
    "A0A366MGH2": {
        "msa_length": 6077,
        "category": "Nucleosomal"
    },
    "A0A367I5B5": {
        "msa_length": 219,
        "category": "Poseidoniia double"
    },
    "A0A368NAG4": {
        "msa_length": 2035,
        "category": "Face-to-face"
    },
    "A0A368NB43": {
        "msa_length": 3420,
        "category": "Halo double"
    },
    "A0A368PFD0": {
        "msa_length": 4564,
        "category": "Nucleosomal"
    },
    "A0A368TD29": {
        "msa_length": 6628,
        "category": "Nucleosomal"
    },
    "A0A368TDC7": {
        "msa_length": 6897,
        "category": "Nucleosomal"
    },
    "A0A368TFZ9": {
        "msa_length": 8188,
        "category": "Nucleosomal"
    },
    "A0A368TGL6": {
        "msa_length": 5833,
        "category": "Nucleosomal"
    },
    "A0A368TJ71": {
        "msa_length": 5825,
        "category": "Nucleosomal"
    },
    "A0A368TJ81": {
        "msa_length": 8089,
        "category": "Nucleosomal"
    },
    "A0A368TK41": {
        "msa_length": 6336,
        "category": "Undefined"
    },
    "A0A368TKU0": {
        "msa_length": 6172,
        "category": "Undefined"
    },
    "A0A368TLA2": {
        "msa_length": 5605,
        "category": "Undefined"
    },
    "A0A369SZS3": {
        "msa_length": 7136,
        "category": "Nucleosomal"
    },
    "A0A369T1T7": {
        "msa_length": 3877,
        "category": "Undefined"
    },
    "A0A369T2F6": {
        "msa_length": 5294,
        "category": "Undefined"
    },
    "A0A369T538": {
        "msa_length": 7693,
        "category": "Nucleosomal"
    },
    "A0A370LI64": {
        "msa_length": 3905,
        "category": "Nucleosomal"
    },
    "A0A371K7B7": {
        "msa_length": 2058,
        "category": "Face-to-face"
    },
    "A0A371K8G2": {
        "msa_length": 2193,
        "category": "Face-to-face"
    },
    "A0A371KE49": {
        "msa_length": 2098,
        "category": "Face-to-face"
    },
    "A0A371KH79": {
        "msa_length": 2396,
        "category": "Halo double"
    },
    "A0A371KRZ6": {
        "msa_length": 2193,
        "category": "Face-to-face"
    },
    "A0A371KST3": {
        "msa_length": 2396,
        "category": "Halo double"
    },
    "A0A371L5R8": {
        "msa_length": 2396,
        "category": "Halo double"
    },
    "A0A371L674": {
        "msa_length": 2193,
        "category": "Face-to-face"
    },
    "A0A371L9H6": {
        "msa_length": 2193,
        "category": "Face-to-face"
    },
    "A0A371LA76": {
        "msa_length": 2193,
        "category": "Face-to-face"
    },
    "A0A371LC65": {
        "msa_length": 2262,
        "category": "Halo double"
    },
    "A0A371LKH0": {
        "msa_length": 2262,
        "category": "Halo double"
    },
    "A0A371LYX9": {
        "msa_length": 2193,
        "category": "Face-to-face"
    },
    "A0A371LZR9": {
        "msa_length": 2923,
        "category": "Halo double"
    },
    "A0A371M3P9": {
        "msa_length": 2227,
        "category": "Face-to-face"
    },
    "A0A371M3Q8": {
        "msa_length": 2125,
        "category": "Face-to-face"
    },
    "A0A371M6R0": {
        "msa_length": 2193,
        "category": "Face-to-face"
    },
    "A0A371MBA7": {
        "msa_length": 2262,
        "category": "Halo double"
    },
    "A0A371MPL9": {
        "msa_length": 2193,
        "category": "Face-to-face"
    },
    "A0A371MQ80": {
        "msa_length": 2772,
        "category": "Halo double"
    },
    "A0A371N1K0": {
        "msa_length": 2923,
        "category": "Halo double"
    },
    "A0A371N421": {
        "msa_length": 2193,
        "category": "Face-to-face"
    },
    "A0A371NBC5": {
        "msa_length": 9047,
        "category": "Nucleosomal"
    },
    "A0A371NDF6": {
        "msa_length": 8866,
        "category": "Nucleosomal"
    },
    "A0A371NGJ3": {
        "msa_length": 8830,
        "category": "Nucleosomal"
    },
    "A0A384KSN1": {
        "msa_length": 2146,
        "category": "Face-to-face"
    },
    "A0A384LG55": {
        "msa_length": 2193,
        "category": "Face-to-face"
    },
    "A0A384LIV1": {
        "msa_length": 72,
        "category": "RdgC histone"
    },
    "A0A384LNY4": {
        "msa_length": 2396,
        "category": "Halo double"
    },
    "A0A388QIE4": {
        "msa_length": 5104,
        "category": "Undefined"
    },
    "A0A397WNG5": {
        "msa_length": 5294,
        "category": "Undefined"
    },
    "A0A397WNL6": {
        "msa_length": 3877,
        "category": "Undefined"
    },
    "A0A3A4UXJ7": {
        "msa_length": 8274,
        "category": "Nucleosomal"
    },
    "A0A3A5HEZ9": {
        "msa_length": 8665,
        "category": "Nucleosomal"
    },
    "A0A3A5HKR9": {
        "msa_length": 337,
        "category": "Coiled-coil histone"
    },
    "A0A3A5HNI8": {
        "msa_length": 8518,
        "category": "Nucleosomal"
    },
    "A0A3A5HNX1": {
        "msa_length": 8500,
        "category": "Nucleosomal"
    },
    "A0A3A5JBC3": {
        "msa_length": 2054,
        "category": "Face-to-face"
    },
    "A0A3A5JDR3": {
        "msa_length": 1984,
        "category": "Face-to-face"
    },
    "A0A3A5JGU7": {
        "msa_length": 2006,
        "category": "Face-to-face"
    },
    "A0A3A5JID4": {
        "msa_length": 2333,
        "category": "Halo double"
    },
    "A0A3A5JIP1": {
        "msa_length": 2219,
        "category": "Face-to-face"
    },
    "A0A3A5JV04": {
        "msa_length": 2117,
        "category": "Face-to-face"
    },
    "A0A3A5VCC8": {
        "msa_length": 227,
        "category": "Poseidoniia double"
    },
    "A0A3A5VFF7": {
        "msa_length": 233,
        "category": "Poseidoniia double"
    },
    "A0A3A5VZ29": {
        "msa_length": 231,
        "category": "Poseidoniia double"
    },
    "A0A3A5WCW0": {
        "msa_length": 1029,
        "category": "Poseidoniia double"
    },
    "A0A3A5WE84": {
        "msa_length": 231,
        "category": "Poseidoniia double"
    },
    "A0A3A6PNY3": {
        "msa_length": 3235,
        "category": "Halo double"
    },
    "A0A3A6PP67": {
        "msa_length": 2006,
        "category": "Face-to-face"
    },
    "A0A3A6QA42": {
        "msa_length": 2006,
        "category": "Face-to-face"
    },
    "A0A3A6QKJ7": {
        "msa_length": 1939,
        "category": "Face-to-face"
    },
    "A0A3A6QLR3": {
        "msa_length": 3121,
        "category": "Halo double"
    },
    "A0A3G1A6N1": {
        "msa_length": 3476,
        "category": "Nucleosomal"
    },
    "A0A3G1B837": {
        "msa_length": 4487,
        "category": "Nucleosomal"
    },
    "A0A3G9CYJ1": {
        "msa_length": 8481,
        "category": "Nucleosomal"
    },
    "A0A3G9CZ30": {
        "msa_length": 8646,
        "category": "Nucleosomal"
    },
    "A0A3G9D0U5": {
        "msa_length": 8526,
        "category": "Nucleosomal"
    },
    "A0A3L6JE44": {
        "msa_length": 2657,
        "category": "Face-to-face"
    },
    "A0A3L6JGJ4": {
        "msa_length": 4544,
        "category": "Nucleosomal"
    },
    "A0A3L6JK82": {
        "msa_length": 3574,
        "category": "Nucleosomal"
    },
    "A0A3L6JM86": {
        "msa_length": 1578,
        "category": "Face-to-face"
    },
    "A0A3L6JR83": {
        "msa_length": 4952,
        "category": "Nucleosomal"
    },
    "A0A3M0CIK5": {
        "msa_length": 2229,
        "category": "Face-to-face"
    },
    "A0A3M0CW62": {
        "msa_length": 3688,
        "category": "Halo double"
    },
    "A0A3M0D146": {
        "msa_length": 2035,
        "category": "Face-to-face"
    },
    "A0A3M0XED0": {
        "msa_length": 8616,
        "category": "Nucleosomal"
    },
    "A0A3M0Y8H2": {
        "msa_length": 3044,
        "category": "Face-to-face"
    },
    "A0A3M1DD77": {
        "msa_length": 7121,
        "category": "Undefined"
    },
    "A0A3M1DGF3": {
        "msa_length": 2997,
        "category": "Face-to-face"
    },
    "A0A3M1F829": {
        "msa_length": 3044,
        "category": "Face-to-face"
    },
    "A0A3M1F950": {
        "msa_length": 8328,
        "category": "Nucleosomal"
    },
    "A0A3M1FC41": {
        "msa_length": 3058,
        "category": "Face-to-face"
    },
    "A0A3M1H6N1": {
        "msa_length": 5856,
        "category": "Undefined"
    },
    "A0A3M1H8D3": {
        "msa_length": 6409,
        "category": "Nucleosomal"
    },
    "A0A3M1HAI1": {
        "msa_length": 2715,
        "category": "Face-to-face"
    },
    "A0A3M1JJI6": {
        "msa_length": 6359,
        "category": "Nucleosomal"
    },
    "A0A3M1LHR8": {
        "msa_length": 5643,
        "category": "Nucleosomal"
    },
    "A0A3M1NJN7": {
        "msa_length": 3208,
        "category": "Face-to-face"
    },
    "A0A3M1NK61": {
        "msa_length": 5108,
        "category": "Nucleosomal"
    },
    "A0A3M1REI3": {
        "msa_length": 7621,
        "category": "Nucleosomal"
    },
    "A0A3M6K0G6": {
        "msa_length": 4280,
        "category": "Nucleosomal"
    },
    "A0A3M6K3P3": {
        "msa_length": 4339,
        "category": "Nucleosomal"
    },
    "A0A3M6KBW3": {
        "msa_length": 4313,
        "category": "Undefined"
    },
    "A0A3M6KFE9": {
        "msa_length": 3996,
        "category": "Nucleosomal"
    },
    "A0A3M9LKV9": {
        "msa_length": 6546,
        "category": "Nucleosomal"
    },
    "A0A3M9ZN94": {
        "msa_length": 6937,
        "category": "Nucleosomal"
    },
    "A0A3M9ZWA7": {
        "msa_length": 5204,
        "category": "Nucleosomal"
    },
    "A0A3N0A1I8": {
        "msa_length": 5204,
        "category": "Nucleosomal"
    },
    "A0A3N5BBP1": {
        "msa_length": 8620,
        "category": "Nucleosomal"
    },
    "A0A3N5BTQ0": {
        "msa_length": 8664,
        "category": "Nucleosomal"
    },
    "A0A3N5C5D6": {
        "msa_length": 8571,
        "category": "Nucleosomal"
    },
    "A0A3N5MSP9": {
        "msa_length": 5384,
        "category": "Nucleosomal"
    },
    "A0A3N5NK59": {
        "msa_length": 8276,
        "category": "Nucleosomal"
    },
    "A0A3N5RIN3": {
        "msa_length": 4195,
        "category": "Nucleosomal"
    },
    "A0A3N5V7R6": {
        "msa_length": 3741,
        "category": "Nucleosomal"
    },
    "A0A3N6LMY7": {
        "msa_length": 2353,
        "category": "Halo double"
    },
    "A0A3N6LWK9": {
        "msa_length": 2001,
        "category": "Face-to-face"
    },
    "A0A3N6MJ02": {
        "msa_length": 2402,
        "category": "Halo double"
    },
    "A0A3N6MJL0": {
        "msa_length": 3026,
        "category": "Halo double"
    },
    "A0A3N6N0C5": {
        "msa_length": 2001,
        "category": "Face-to-face"
    },
    "A0A3N6P7W4": {
        "msa_length": 2050,
        "category": "Face-to-face"
    },
    "A0A3N9UP75": {
        "msa_length": 8472,
        "category": "Nucleosomal"
    },
    "A0A3P3R5D5": {
        "msa_length": 2103,
        "category": "Face-to-face"
    },
    "A0A3P3RBH5": {
        "msa_length": 2463,
        "category": "Halo double"
    },
    "A0A3Q9EEG7": {
        "msa_length": 2058,
        "category": "Face-to-face"
    },
    "A0A3R7A682": {
        "msa_length": 8347,
        "category": "Nucleosomal"
    },
    "A0A3R7B350": {
        "msa_length": 4299,
        "category": "Nucleosomal"
    },
    "A0A3R7C6K6": {
        "msa_length": 3865,
        "category": "Undefined"
    },
    "A0A3R7DBX8": {
        "msa_length": 2050,
        "category": "Face-to-face"
    },
    "A0A3R7DDS6": {
        "msa_length": 5765,
        "category": "Nucleosomal"
    },
    "A0A3R7DRV3": {
        "msa_length": 5663,
        "category": "Nucleosomal"
    },
    "A0A3R7E505": {
        "msa_length": 3821,
        "category": "Nucleosomal"
    },
    "A0A3R7ERN9": {
        "msa_length": 3938,
        "category": "Nucleosomal"
    },
    "A0A3R7F452": {
        "msa_length": 4068,
        "category": "Undefined"
    },
    "A0A3R7FPV8": {
        "msa_length": 2487,
        "category": "Halo double"
    },
    "A0A3R7GME3": {
        "msa_length": 2487,
        "category": "Halo double"
    },
    "A0A3R7GU23": {
        "msa_length": 2793,
        "category": "Halo double"
    },
    "A0A3R7IAD7": {
        "msa_length": 2160,
        "category": "Face-to-face"
    },
    "A0A3R7IM04": {
        "msa_length": 2122,
        "category": "Face-to-face"
    },
    "A0A3R7WEE9": {
        "msa_length": 8189,
        "category": "Nucleosomal"
    },
    "A0A3R7XDV1": {
        "msa_length": 8360,
        "category": "Nucleosomal"
    },
    "A0A3R9G6T4": {
        "msa_length": 5841,
        "category": "Nucleosomal"
    },
    "A0A3R9QS97": {
        "msa_length": 7449,
        "category": "Nucleosomal"
    },
    "A0A3R9RIX5": {
        "msa_length": 8338,
        "category": "Nucleosomal"
    },
    "A0A3S3RNM7": {
        "msa_length": 7490,
        "category": "Nucleosomal"
    },
    "A0A3S9LD00": {
        "msa_length": 2950,
        "category": "Halo double"
    },
    "A0A401HRT1": {
        "msa_length": 8602,
        "category": "Nucleosomal"
    },
    "A0A410TR08": {
        "msa_length": 2058,
        "category": "Face-to-face"
    },
    "A0A410TRD7": {
        "msa_length": 1869,
        "category": "Halo double"
    },
    "A0A419FS79": {
        "msa_length": 3079,
        "category": "Face-to-face"
    },
    "A0A419FTD6": {
        "msa_length": 7009,
        "category": "Nucleosomal"
    },
    "A0A419JA72": {
        "msa_length": 5616,
        "category": "Nucleosomal"
    },
    "A0A419JDF5": {
        "msa_length": 5755,
        "category": "Nucleosomal"
    },
    "A0A419KFS9": {
        "msa_length": 5848,
        "category": "Nucleosomal"
    },
    "A0A419KU74": {
        "msa_length": 3763,
        "category": "Nucleosomal"
    },
    "A0A419KZ33": {
        "msa_length": 2585,
        "category": "Undefined"
    },
    "A0A419KZA8": {
        "msa_length": 4556,
        "category": "Nucleosomal"
    },
    "A0A421E540": {
        "msa_length": 2069,
        "category": "Face-to-face"
    },
    "A0A421EGY8": {
        "msa_length": 2069,
        "category": "Face-to-face"
    },
    "A0A421EK77": {
        "msa_length": 2457,
        "category": "Halo double"
    },
    "A0A421ELT2": {
        "msa_length": 2058,
        "category": "Face-to-face"
    },
    "A0A424Q9Z8": {
        "msa_length": 232,
        "category": "Poseidoniia double"
    },
    "A0A424YS37": {
        "msa_length": 8510,
        "category": "Nucleosomal"
    },
    "A0A424Z3Q3": {
        "msa_length": 6592,
        "category": "Nucleosomal"
    },
    "A0A429G5C5": {
        "msa_length": 7226,
        "category": "Nucleosomal"
    },
    "A0A429GPR3": {
        "msa_length": 7795,
        "category": "Nucleosomal"
    },
    "A0A432Q392": {
        "msa_length": 8518,
        "category": "Nucleosomal"
    },
    "A0A432Q8B2": {
        "msa_length": 8667,
        "category": "Nucleosomal"
    },
    "A0A447G5G2": {
        "msa_length": 4748,
        "category": "Nucleosomal"
    },
    "A0A482RFZ4": {
        "msa_length": 5242,
        "category": "Undefined"
    },
    "A0A482RJH5": {
        "msa_length": 8075,
        "category": "Undefined"
    },
    "A0A482RM14": {
        "msa_length": 8555,
        "category": "Undefined"
    },
    "A0A482RS58": {
        "msa_length": 9253,
        "category": "Undefined"
    },
    "A0A482RSU7": {
        "msa_length": 6843,
        "category": "Undefined"
    },
    "A0A482RTC0": {
        "msa_length": 5820,
        "category": "Undefined"
    },
    "A0A482RYL9": {
        "msa_length": 5950,
        "category": "Undefined"
    },
    "A0A482RZF0": {
        "msa_length": 6213,
        "category": "Undefined"
    },
    "A0A482S0S5": {
        "msa_length": 343,
        "category": "Undefined"
    },
    "A0A482S1L5": {
        "msa_length": 1586,
        "category": "Undefined"
    },
    "A0A482S4F8": {
        "msa_length": 8022,
        "category": "Undefined"
    },
    "A0A482S897": {
        "msa_length": 1247,
        "category": "Undefined"
    },
    "A0A482SFE7": {
        "msa_length": 8240,
        "category": "Undefined"
    },
    "A0A482SGB7": {
        "msa_length": 2185,
        "category": "Undefined"
    },
    "A0A482SHK0": {
        "msa_length": 5623,
        "category": "Undefined"
    },
    "A0A482SHN6": {
        "msa_length": 7697,
        "category": "Undefined"
    },
    "A0A482SNT5": {
        "msa_length": 9715,
        "category": "Undefined"
    },
    "A0A482SXG9": {
        "msa_length": 752,
        "category": "Undefined"
    },
    "A0A482T293": {
        "msa_length": 2204,
        "category": "Halo double"
    },
    "A0A482T6M6": {
        "msa_length": 2069,
        "category": "Face-to-face"
    },
    "A0A482TFH5": {
        "msa_length": 2094,
        "category": "Face-to-face"
    },
    "A0A482TG54": {
        "msa_length": 2240,
        "category": "Halo double"
    },
    "A0A482UNA9": {
        "msa_length": 7801,
        "category": "Undefined"
    },
    "A0A482Y1A8": {
        "msa_length": 2396,
        "category": "Halo double"
    },
    "A0A482Y4A9": {
        "msa_length": 2050,
        "category": "Face-to-face"
    },
    "A0A482YDD5": {
        "msa_length": 2779,
        "category": "Halo double"
    },
    "A0A483CPA3": {
        "msa_length": 5431,
        "category": "Nucleosomal"
    },
    "A0A483CYC1": {
        "msa_length": 7928,
        "category": "Nucleosomal"
    },
    "A0A484I7B8": {
        "msa_length": 3603,
        "category": "Nucleosomal"
    },
    "A0A495R235": {
        "msa_length": 2069,
        "category": "Face-to-face"
    },
    "A0A495R2W9": {
        "msa_length": 1776,
        "category": "Halo double"
    },
    "A0A497EIC5": {
        "msa_length": 6530,
        "category": "Nucleosomal"
    },
    "A0A497EJ12": {
        "msa_length": 3054,
        "category": "Face-to-face"
    },
    "A0A497ERI4": {
        "msa_length": 8020,
        "category": "Nucleosomal"
    },
    "A0A497FB77": {
        "msa_length": 8488,
        "category": "Nucleosomal"
    },
    "A0A497FDY4": {
        "msa_length": 6598,
        "category": "Nucleosomal"
    },
    "A0A497FPR7": {
        "msa_length": 3720,
        "category": "Nucleosomal"
    },
    "A0A497FQ09": {
        "msa_length": 6254,
        "category": "Nucleosomal"
    },
    "A0A497FTV2": {
        "msa_length": 7415,
        "category": "Nucleosomal"
    },
    "A0A497G7W9": {
        "msa_length": 3233,
        "category": "Nucleosomal"
    },
    "A0A497GE10": {
        "msa_length": 5529,
        "category": "Nucleosomal"
    },
    "A0A497GFP1": {
        "msa_length": 5840,
        "category": "Undefined"
    },
    "A0A497GGR7": {
        "msa_length": 8393,
        "category": "Nucleosomal"
    },
    "A0A497GKR9": {
        "msa_length": 8161,
        "category": "Nucleosomal"
    },
    "A0A497GMZ1": {
        "msa_length": 3,
        "category": "Undefined"
    },
    "A0A497GQR5": {
        "msa_length": 8598,
        "category": "Nucleosomal"
    },
    "A0A497GT01": {
        "msa_length": 3,
        "category": "Undefined"
    },
    "A0A497HXV0": {
        "msa_length": 7561,
        "category": "Nucleosomal"
    },
    "A0A497HYU2": {
        "msa_length": 7484,
        "category": "Nucleosomal"
    },
    "A0A497I0D0": {
        "msa_length": 8328,
        "category": "Nucleosomal"
    },
    "A0A497I0D4": {
        "msa_length": 6448,
        "category": "Nucleosomal"
    },
    "A0A497I2I7": {
        "msa_length": 6026,
        "category": "Nucleosomal"
    },
    "A0A497IC36": {
        "msa_length": 6349,
        "category": "Nucleosomal"
    },
    "A0A497IC70": {
        "msa_length": 8040,
        "category": "Nucleosomal"
    },
    "A0A497IEL6": {
        "msa_length": 334,
        "category": "Coiled-coil histone"
    },
    "A0A497IKT8": {
        "msa_length": 6022,
        "category": "Nucleosomal"
    },
    "A0A497IT48": {
        "msa_length": 8385,
        "category": "Nucleosomal"
    },
    "A0A497IVI6": {
        "msa_length": 8482,
        "category": "Nucleosomal"
    },
    "A0A497IY74": {
        "msa_length": 6270,
        "category": "Nucleosomal"
    },
    "A0A497IYM3": {
        "msa_length": 3886,
        "category": "Nucleosomal"
    },
    "A0A497J867": {
        "msa_length": 7148,
        "category": "Nucleosomal"
    },
    "A0A497JCV3": {
        "msa_length": 5818,
        "category": "Nucleosomal"
    },
    "A0A497JE91": {
        "msa_length": 2573,
        "category": "Nucleosomal"
    },
    "A0A497JI14": {
        "msa_length": 6652,
        "category": "Nucleosomal"
    },
    "A0A497JPK4": {
        "msa_length": 5925,
        "category": "Nucleosomal"
    },
    "A0A497K1D8": {
        "msa_length": 4785,
        "category": "Nucleosomal"
    },
    "A0A497K3R2": {
        "msa_length": 2700,
        "category": "Undefined"
    },
    "A0A497K8V0": {
        "msa_length": 6183,
        "category": "Nucleosomal"
    },
    "A0A497KGF3": {
        "msa_length": 5878,
        "category": "Undefined"
    },
    "A0A497KHZ9": {
        "msa_length": 4612,
        "category": "Undefined"
    },
    "A0A497KRP7": {
        "msa_length": 3787,
        "category": "Undefined"
    },
    "A0A497KT42": {
        "msa_length": 4756,
        "category": "Nucleosomal"
    },
    "A0A497KY88": {
        "msa_length": 4186,
        "category": "Nucleosomal"
    },
    "A0A497L1N7": {
        "msa_length": 5210,
        "category": "Nucleosomal"
    },
    "A0A497L4X4": {
        "msa_length": 4141,
        "category": "Undefined"
    },
    "A0A497LBH6": {
        "msa_length": 4112,
        "category": "Nucleosomal"
    },
    "A0A497LLI7": {
        "msa_length": 8389,
        "category": "Nucleosomal"
    },
    "A0A497LPE5": {
        "msa_length": 4997,
        "category": "Nucleosomal"
    },
    "A0A497LSP0": {
        "msa_length": 4719,
        "category": "Nucleosomal"
    },
    "A0A497M5V2": {
        "msa_length": 5820,
        "category": "Nucleosomal"
    },
    "A0A497MDE0": {
        "msa_length": 6766,
        "category": "Nucleosomal"
    },
    "A0A497MLU2": {
        "msa_length": 7919,
        "category": "Nucleosomal"
    },
    "A0A497N0W1": {
        "msa_length": 3795,
        "category": "Nucleosomal"
    },
    "A0A497NQV0": {
        "msa_length": 4082,
        "category": "Nucleosomal"
    },
    "A0A497P062": {
        "msa_length": 2616,
        "category": "Undefined"
    },
    "A0A497P9F5": {
        "msa_length": 4514,
        "category": "Nucleosomal"
    },
    "A0A497PDA6": {
        "msa_length": 2144,
        "category": "Face-to-face"
    },
    "A0A497PKU2": {
        "msa_length": 4786,
        "category": "Nucleosomal"
    },
    "A0A497PSE8": {
        "msa_length": 2111,
        "category": "Face-to-face"
    },
    "A0A497PTC2": {
        "msa_length": 1803,
        "category": "Face-to-face"
    },
    "A0A497Q5G6": {
        "msa_length": 3596,
        "category": "Nucleosomal"
    },
    "A0A497QAM5": {
        "msa_length": 2755,
        "category": "Nucleosomal"
    },
    "A0A497QKD9": {
        "msa_length": 3526,
        "category": "Nucleosomal"
    },
    "A0A497QLP9": {
        "msa_length": 3111,
        "category": "Nucleosomal"
    },
    "A0A497QMR6": {
        "msa_length": 2495,
        "category": "Undefined"
    },
    "A0A497QQA5": {
        "msa_length": 2406,
        "category": "Nucleosomal"
    },
    "A0A497QQU3": {
        "msa_length": 2479,
        "category": "Nucleosomal"
    },
    "A0A497QRM8": {
        "msa_length": 2785,
        "category": "Nucleosomal"
    },
    "A0A497QUQ8": {
        "msa_length": 2665,
        "category": "Undefined"
    },
    "A0A497R864": {
        "msa_length": 8427,
        "category": "Nucleosomal"
    },
    "A0A497RDA0": {
        "msa_length": 8634,
        "category": "Nucleosomal"
    },
    "A0A497RE85": {
        "msa_length": 5170,
        "category": "Nucleosomal"
    },
    "A0A497RLI1": {
        "msa_length": 7063,
        "category": "Undefined"
    },
    "A0A497RMK7": {
        "msa_length": 8769,
        "category": "Nucleosomal"
    },
    "A0A497RNW9": {
        "msa_length": 7407,
        "category": "Nucleosomal"
    },
    "A0A497RZ18": {
        "msa_length": 9454,
        "category": "Nucleosomal"
    },
    "A0A497S1Y9": {
        "msa_length": 8451,
        "category": "Nucleosomal"
    },
    "A0A497S2W2": {
        "msa_length": 5939,
        "category": "Nucleosomal"
    },
    "A0A497S6Y3": {
        "msa_length": 334,
        "category": "Coiled-coil histone"
    },
    "A0A497S6Z9": {
        "msa_length": 2679,
        "category": "Nucleosomal"
    },
    "A0A497S7X4": {
        "msa_length": 4539,
        "category": "Nucleosomal"
    },
    "A0A497S989": {
        "msa_length": 3266,
        "category": "Face-to-face"
    },
    "A0A497SC40": {
        "msa_length": 2725,
        "category": "Face-to-face"
    },
    "A0A497SE32": {
        "msa_length": 4331,
        "category": "Nucleosomal"
    },
    "A0A497SE96": {
        "msa_length": 7162,
        "category": "Nucleosomal"
    },
    "A0A497SER2": {
        "msa_length": 331,
        "category": "Coiled-coil histone"
    },
    "A0A497SNL9": {
        "msa_length": 3075,
        "category": "Face-to-face"
    },
    "A0A497SPR0": {
        "msa_length": 5169,
        "category": "Nucleosomal"
    },
    "A0A497SQ46": {
        "msa_length": 7995,
        "category": "Nucleosomal"
    },
    "A0A497SQN0": {
        "msa_length": 324,
        "category": "Coiled-coil histone"
    },
    "A0A497SRR2": {
        "msa_length": 328,
        "category": "Coiled-coil histone"
    },
    "A0A497SUS5": {
        "msa_length": 5457,
        "category": "Nucleosomal"
    },
    "A0A497T2K0": {
        "msa_length": 336,
        "category": "Coiled-coil histone"
    },
    "A0A497T2M2": {
        "msa_length": 5854,
        "category": "Nucleosomal"
    },
    "A0A497T7X0": {
        "msa_length": 8166,
        "category": "Nucleosomal"
    },
    "A0A497T889": {
        "msa_length": 314,
        "category": "Coiled-coil histone"
    },
    "A0A497T9M8": {
        "msa_length": 2315,
        "category": "Nucleosomal"
    },
    "A0A497TAF4": {
        "msa_length": 4513,
        "category": "Undefined"
    },
    "A0A497TAR1": {
        "msa_length": 336,
        "category": "Coiled-coil histone"
    },
    "A0A497TCG4": {
        "msa_length": 2608,
        "category": "Nucleosomal"
    },
    "A0A497TCL9": {
        "msa_length": 4888,
        "category": "Nucleosomal"
    },
    "A0A497TIY1": {
        "msa_length": 7595,
        "category": "Undefined"
    },
    "A0A498E3E6": {
        "msa_length": 2098,
        "category": "Face-to-face"
    },
    "A0A498E545": {
        "msa_length": 2193,
        "category": "Face-to-face"
    },
    "A0A498E9U8": {
        "msa_length": 2098,
        "category": "Face-to-face"
    },
    "A0A498EJJ1": {
        "msa_length": 2396,
        "category": "Halo double"
    },
    "A0A498EN39": {
        "msa_length": 2193,
        "category": "Face-to-face"
    },
    "A0A498ER75": {
        "msa_length": 2058,
        "category": "Face-to-face"
    },
    "A0A498ES43": {
        "msa_length": 2396,
        "category": "Halo double"
    },
    "A0A498EWR6": {
        "msa_length": 2457,
        "category": "Halo double"
    },
    "A0A498FEQ6": {
        "msa_length": 2100,
        "category": "Face-to-face"
    },
    "A0A498FLX0": {
        "msa_length": 2457,
        "category": "Halo double"
    },
    "A0A498FM33": {
        "msa_length": 2058,
        "category": "Face-to-face"
    },
    "A0A498FNA3": {
        "msa_length": 2058,
        "category": "Face-to-face"
    },
    "A0A498FZY1": {
        "msa_length": 2715,
        "category": "Halo double"
    },
    "A0A498G459": {
        "msa_length": 2119,
        "category": "Face-to-face"
    },
    "A0A498G6P0": {
        "msa_length": 2014,
        "category": "Face-to-face"
    },
    "A0A498GA91": {
        "msa_length": 2060,
        "category": "Face-to-face"
    },
    "A0A498GB17": {
        "msa_length": 2744,
        "category": "Halo double"
    },
    "A0A498GC44": {
        "msa_length": 2081,
        "category": "Face-to-face"
    },
    "A0A498GH33": {
        "msa_length": 2389,
        "category": "Halo double"
    },
    "A0A498GJH2": {
        "msa_length": 2069,
        "category": "Face-to-face"
    },
    "A0A498GU95": {
        "msa_length": 8204,
        "category": "Nucleosomal"
    },
    "A0A498H2R0": {
        "msa_length": 8269,
        "category": "Nucleosomal"
    },
    "A0A498H6R1": {
        "msa_length": 8809,
        "category": "Nucleosomal"
    },
    "A0A498HAH4": {
        "msa_length": 5841,
        "category": "Nucleosomal"
    },
    "A0A498KRS4": {
        "msa_length": 2115,
        "category": "Face-to-face"
    },
    "A0A498L1N4": {
        "msa_length": 3092,
        "category": "Halo double"
    },
    "A0A4C2EI40": {
        "msa_length": 2357,
        "category": "Halo double"
    },
    "A0A4C2EJH4": {
        "msa_length": 2084,
        "category": "Face-to-face"
    },
    "A0A4C2EMS7": {
        "msa_length": 2122,
        "category": "Face-to-face"
    },
    "A0A4C2EN04": {
        "msa_length": 2166,
        "category": "Face-to-face"
    },
    "A0A4C2EP19": {
        "msa_length": 2045,
        "category": "Face-to-face"
    },
    "A0A4D6GQR2": {
        "msa_length": 2942,
        "category": "Halo double"
    },
    "A0A4D6GYW0": {
        "msa_length": 2120,
        "category": "Face-to-face"
    },
    "A0A4D6HA07": {
        "msa_length": 2129,
        "category": "Face-to-face"
    },
    "A0A4D6HB90": {
        "msa_length": 2011,
        "category": "Halo double"
    },
    "A0A4D6HMR1": {
        "msa_length": 2279,
        "category": "Halo double"
    },
    "A0A4D6HNT3": {
        "msa_length": 2073,
        "category": "Face-to-face"
    },
    "A0A4D6KAZ3": {
        "msa_length": 2468,
        "category": "Halo double"
    },
    "A0A4D6KCN0": {
        "msa_length": 2068,
        "category": "Face-to-face"
    },
    "A0A4D7GYY6": {
        "msa_length": 2126,
        "category": "Face-to-face"
    },
    "A0A4D7H5N2": {
        "msa_length": 3256,
        "category": "Halo double"
    },
    "A0A4E0PW25": {
        "msa_length": 8198,
        "category": "Nucleosomal"
    },
    "A0A4P2VDV9": {
        "msa_length": 3990,
        "category": "Nucleosomal"
    },
    "A0A4P5YCS0": {
        "msa_length": 5104,
        "category": "Undefined"
    },
    "A0A4P8WP86": {
        "msa_length": 2053,
        "category": "Halo double"
    },
    "A0A4P8WPY4": {
        "msa_length": 2050,
        "category": "Face-to-face"
    },
    "A0A4P8WQ42": {
        "msa_length": 2160,
        "category": "Face-to-face"
    },
    "A0A4P9TK23": {
        "msa_length": 2206,
        "category": "Halo double"
    },
    "A0A4S3TRV7": {
        "msa_length": 2400,
        "category": "Halo double"
    },
    "A0A4S3TT61": {
        "msa_length": 2050,
        "category": "Face-to-face"
    },
    "A0A4U5JAR8": {
        "msa_length": 2068,
        "category": "Halo double"
    },
    "A0A4U5JDD9": {
        "msa_length": 2102,
        "category": "Face-to-face"
    },
    "A0A4U7C176": {
        "msa_length": 2058,
        "category": "Face-to-face"
    },
    "A0A4U7C1W4": {
        "msa_length": 2152,
        "category": "Face-to-face"
    },
    "A0A4U7C8U0": {
        "msa_length": 2058,
        "category": "Face-to-face"
    },
    "A0A4U7C9M4": {
        "msa_length": 2534,
        "category": "Halo double"
    },
    "A0A4U7CBD2": {
        "msa_length": 2058,
        "category": "Face-to-face"
    },
    "A0A4U7CHR4": {
        "msa_length": 2457,
        "category": "Halo double"
    },
    "A0A4U7CS75": {
        "msa_length": 2701,
        "category": "Halo double"
    },
    "A0A4U7CYJ6": {
        "msa_length": 2058,
        "category": "Face-to-face"
    },
    "A0A4U7CZW6": {
        "msa_length": 2457,
        "category": "Halo double"
    },
    "A0A4U7D7A2": {
        "msa_length": 2676,
        "category": "Halo double"
    },
    "A0A4U7DBG4": {
        "msa_length": 2058,
        "category": "Face-to-face"
    },
    "A0A4U7DFJ1": {
        "msa_length": 2058,
        "category": "Face-to-face"
    },
    "A0A4U7DIJ8": {
        "msa_length": 2457,
        "category": "Halo double"
    },
    "A0A4U7DPA0": {
        "msa_length": 2160,
        "category": "Face-to-face"
    },
    "A0A4U7DX51": {
        "msa_length": 2151,
        "category": "Face-to-face"
    },
    "A0A4U7DYQ2": {
        "msa_length": 2058,
        "category": "Face-to-face"
    },
    "A0A4U7DZA5": {
        "msa_length": 2058,
        "category": "Face-to-face"
    },
    "A0A4U7E2B3": {
        "msa_length": 2457,
        "category": "Halo double"
    },
    "A0A4U7E8Y0": {
        "msa_length": 2534,
        "category": "Halo double"
    },
    "A0A4U7EGT6": {
        "msa_length": 2648,
        "category": "Halo double"
    },
    "A0A4U7EGW1": {
        "msa_length": 2676,
        "category": "Halo double"
    },
    "A0A4U7EI78": {
        "msa_length": 2070,
        "category": "Face-to-face"
    },
    "A0A4U7ESD3": {
        "msa_length": 2520,
        "category": "Halo double"
    },
    "A0A4U7EWV6": {
        "msa_length": 2058,
        "category": "Face-to-face"
    },
    "A0A4U7F007": {
        "msa_length": 2100,
        "category": "Face-to-face"
    },
    "A0A4U7F2V0": {
        "msa_length": 2058,
        "category": "Face-to-face"
    },
    "A0A4U7F4W0": {
        "msa_length": 2760,
        "category": "Halo double"
    },
    "A0A4U7F6I3": {
        "msa_length": 2313,
        "category": "Halo double"
    },
    "A0A4V1IFG0": {
        "msa_length": 2050,
        "category": "Face-to-face"
    },
    "A0A4V6DZM9": {
        "msa_length": 2534,
        "category": "Halo double"
    },
    "A0A4V6E172": {
        "msa_length": 2058,
        "category": "Face-to-face"
    },
    "A0A4V6E676": {
        "msa_length": 2058,
        "category": "Face-to-face"
    },
    "A0A4V6E9A9": {
        "msa_length": 9,
        "category": "Undefined"
    },
    "A0A4Y3FUX3": {
        "msa_length": 3952,
        "category": "Nucleosomal"
    },
    "A0A4Y5SJB9": {
        "msa_length": 8645,
        "category": "Nucleosomal"
    },
    "A0A4Y5SLD7": {
        "msa_length": 2564,
        "category": "Face-to-face"
    },
    "A0A4Y5SMB0": {
        "msa_length": 8840,
        "category": "Nucleosomal"
    },
    "A0A4Y5SNC4": {
        "msa_length": 578,
        "category": "DUF1931"
    },
    "A0A510BDN0": {
        "msa_length": 8586,
        "category": "Nucleosomal"
    },
    "A0A510NAH2": {
        "msa_length": 2017,
        "category": "Face-to-face"
    },
    "A0A514LBM4": {
        "msa_length": 4280,
        "category": "Nucleosomal"
    },
    "A0A518S941": {
        "msa_length": 2723,
        "category": "Halo double"
    },
    "A0A518S9R1": {
        "msa_length": 2050,
        "category": "Face-to-face"
    },
    "A0A519BR08": {
        "msa_length": 3094,
        "category": "Face-to-face"
    },
    "A0A519BS89": {
        "msa_length": 2425,
        "category": "Face-to-face"
    },
    "A0A519BUX0": {
        "msa_length": 4779,
        "category": "Nucleosomal"
    },
    "A0A519BV35": {
        "msa_length": 3788,
        "category": "Nucleosomal"
    },
    "A0A519C1I8": {
        "msa_length": 4490,
        "category": "Nucleosomal"
    },
    "A0A519CE89": {
        "msa_length": 4379,
        "category": "Nucleosomal"
    },
    "A0A519CFT8": {
        "msa_length": 664,
        "category": "Poseidoniia double"
    },
    "A0A519DP85": {
        "msa_length": 218,
        "category": "Poseidoniia double"
    },
    "A0A520JV22": {
        "msa_length": 4518,
        "category": "Nucleosomal"
    },
    "A0A520K3R6": {
        "msa_length": 4973,
        "category": "Nucleosomal"
    },
    "A0A520K659": {
        "msa_length": 5704,
        "category": "Nucleosomal"
    },
    "A0A520K7N0": {
        "msa_length": 8701,
        "category": "Nucleosomal"
    },
    "A0A520K964": {
        "msa_length": 7191,
        "category": "Nucleosomal"
    },
    "A0A520K9K9": {
        "msa_length": 6293,
        "category": "Nucleosomal"
    },
    "A0A520KCW3": {
        "msa_length": 8419,
        "category": "Nucleosomal"
    },
    "A0A520KG22": {
        "msa_length": 8139,
        "category": "Nucleosomal"
    },
    "A0A520KPH9": {
        "msa_length": 8538,
        "category": "Nucleosomal"
    },
    "A0A520KRE4": {
        "msa_length": 8384,
        "category": "Nucleosomal"
    },
    "A0A520KSW6": {
        "msa_length": 8860,
        "category": "Nucleosomal"
    },
    "A0A520KYR6": {
        "msa_length": 8733,
        "category": "Nucleosomal"
    },
    "A0A521AIQ8": {
        "msa_length": 2460,
        "category": "Halo double"
    },
    "A0A521CHI1": {
        "msa_length": 2050,
        "category": "Face-to-face"
    },
    "A0A521ET06": {
        "msa_length": 2116,
        "category": "Face-to-face"
    },
    "A0A521T7U4": {
        "msa_length": 4956,
        "category": "Undefined"
    },
    "A0A522E284": {
        "msa_length": 8476,
        "category": "Nucleosomal"
    },
    "A0A522E2L9": {
        "msa_length": 6348,
        "category": "Nucleosomal"
    },
    "A0A522UE37": {
        "msa_length": 5493,
        "category": "Nucleosomal"
    },
    "A0A522XX67": {
        "msa_length": 3804,
        "category": "Nucleosomal"
    },
    "A0A523A8K9": {
        "msa_length": 7789,
        "category": "Nucleosomal"
    },
    "A0A523A9Y0": {
        "msa_length": 8798,
        "category": "Nucleosomal"
    },
    "A0A523AEZ1": {
        "msa_length": 8765,
        "category": "Nucleosomal"
    },
    "A0A523APY9": {
        "msa_length": 8715,
        "category": "Nucleosomal"
    },
    "A0A523AR20": {
        "msa_length": 8317,
        "category": "Nucleosomal"
    },
    "A0A523AR98": {
        "msa_length": 3929,
        "category": "Nucleosomal"
    },
    "A0A523ASH6": {
        "msa_length": 8427,
        "category": "Nucleosomal"
    },
    "A0A523B1Q8": {
        "msa_length": 6008,
        "category": "Nucleosomal"
    },
    "A0A523B6G2": {
        "msa_length": 4338,
        "category": "Undefined"
    },
    "A0A523B765": {
        "msa_length": 6008,
        "category": "Nucleosomal"
    },
    "A0A523BF84": {
        "msa_length": 5842,
        "category": "Nucleosomal"
    },
    "A0A523BKV4": {
        "msa_length": 7449,
        "category": "Nucleosomal"
    },
    "A0A523QDQ7": {
        "msa_length": 3564,
        "category": "Nucleosomal"
    },
    "A0A523R5Q7": {
        "msa_length": 2000,
        "category": "Nucleosomal"
    },
    "A0A523R5S4": {
        "msa_length": 2209,
        "category": "Nucleosomal"
    },
    "A0A523RBP4": {
        "msa_length": 2617,
        "category": "Nucleosomal"
    },
    "A0A523RBW8": {
        "msa_length": 2531,
        "category": "Nucleosomal"
    },
    "A0A523RGA3": {
        "msa_length": 5342,
        "category": "Undefined"
    },
    "A0A523RHE9": {
        "msa_length": 8467,
        "category": "Nucleosomal"
    },
    "A0A523RHN7": {
        "msa_length": 2667,
        "category": "Undefined"
    },
    "A0A523RJT3": {
        "msa_length": 3569,
        "category": "Nucleosomal"
    },
    "A0A523SPF5": {
        "msa_length": 8375,
        "category": "Nucleosomal"
    },
    "A0A523T657": {
        "msa_length": 4672,
        "category": "Nucleosomal"
    },
    "A0A523VTN5": {
        "msa_length": 2576,
        "category": "Nucleosomal"
    },
    "A0A523VTX2": {
        "msa_length": 5617,
        "category": "Nucleosomal"
    },
    "A0A523W0Z5": {
        "msa_length": 2374,
        "category": "Undefined"
    },
    "A0A523W3L3": {
        "msa_length": 3010,
        "category": "Nucleosomal"
    },
    "A0A523W4P4": {
        "msa_length": 2464,
        "category": "Nucleosomal"
    },
    "A0A523WEW0": {
        "msa_length": 4720,
        "category": "Nucleosomal"
    },
    "A0A523X102": {
        "msa_length": 3468,
        "category": "Undefined"
    },
    "A0A523XQR6": {
        "msa_length": 3386,
        "category": "Face-to-face"
    },
    "A0A524A405": {
        "msa_length": 5317,
        "category": "Nucleosomal"
    },
    "A0A524A454": {
        "msa_length": 3442,
        "category": "Undefined"
    },
    "A0A524ACZ6": {
        "msa_length": 3126,
        "category": "Nucleosomal"
    },
    "A0A524C4X0": {
        "msa_length": 3231,
        "category": "Nucleosomal"
    },
    "A0A524C8P9": {
        "msa_length": 2600,
        "category": "Nucleosomal"
    },
    "A0A524CB36": {
        "msa_length": 2024,
        "category": "Nucleosomal"
    },
    "A0A524CCQ1": {
        "msa_length": 3006,
        "category": "Nucleosomal"
    },
    "A0A524CHP1": {
        "msa_length": 1969,
        "category": "Undefined"
    },
    "A0A524CIF1": {
        "msa_length": 2999,
        "category": "Nucleosomal"
    },
    "A0A524CJ22": {
        "msa_length": 1929,
        "category": "Undefined"
    },
    "A0A524CK09": {
        "msa_length": 3127,
        "category": "Nucleosomal"
    },
    "A0A524CKE8": {
        "msa_length": 3153,
        "category": "Nucleosomal"
    },
    "A0A524CPY4": {
        "msa_length": 2840,
        "category": "Nucleosomal"
    },
    "A0A524CWT0": {
        "msa_length": 2991,
        "category": "Nucleosomal"
    },
    "A0A524D048": {
        "msa_length": 2778,
        "category": "Face-to-face"
    },
    "A0A524D1T5": {
        "msa_length": 1974,
        "category": "Face-to-face"
    },
    "A0A524D286": {
        "msa_length": 2886,
        "category": "Nucleosomal"
    },
    "A0A524D471": {
        "msa_length": 2914,
        "category": "Nucleosomal"
    },
    "A0A524D6E4": {
        "msa_length": 3304,
        "category": "Nucleosomal"
    },
    "A0A524D8X3": {
        "msa_length": 2471,
        "category": "Nucleosomal"
    },
    "A0A524D9L8": {
        "msa_length": 2398,
        "category": "Undefined"
    },
    "A0A524DA31": {
        "msa_length": 2761,
        "category": "Nucleosomal"
    },
    "A0A524DCG7": {
        "msa_length": 1861,
        "category": "Undefined"
    },
    "A0A524DD47": {
        "msa_length": 3105,
        "category": "Nucleosomal"
    },
    "A0A524DE19": {
        "msa_length": 2822,
        "category": "Face-to-face"
    },
    "A0A524DEH8": {
        "msa_length": 2099,
        "category": "Nucleosomal"
    },
    "A0A524DHF1": {
        "msa_length": 1808,
        "category": "Nucleosomal"
    },
    "A0A524DHQ4": {
        "msa_length": 3047,
        "category": "Nucleosomal"
    },
    "A0A524DIF9": {
        "msa_length": 3064,
        "category": "Nucleosomal"
    },
    "A0A524DIH9": {
        "msa_length": 2754,
        "category": "Face-to-face"
    },
    "A0A524DJC7": {
        "msa_length": 2472,
        "category": "Undefined"
    },
    "A0A524DKK1": {
        "msa_length": 2700,
        "category": "Nucleosomal"
    },
    "A0A524DPR3": {
        "msa_length": 3141,
        "category": "Nucleosomal"
    },
    "A0A524DQL5": {
        "msa_length": 2514,
        "category": "Nucleosomal"
    },
    "A0A524DTX6": {
        "msa_length": 1984,
        "category": "Face-to-face"
    },
    "A0A524DYB4": {
        "msa_length": 3873,
        "category": "Undefined"
    },
    "A0A524E3J8": {
        "msa_length": 4067,
        "category": "Nucleosomal"
    },
    "A0A524E3Q8": {
        "msa_length": 2998,
        "category": "Nucleosomal"
    },
    "A0A524E4I4": {
        "msa_length": 2488,
        "category": "Undefined"
    },
    "A0A524E5G3": {
        "msa_length": 3144,
        "category": "Nucleosomal"
    },
    "A0A524E5M2": {
        "msa_length": 2885,
        "category": "Nucleosomal"
    },
    "A0A524EDY6": {
        "msa_length": 4155,
        "category": "Nucleosomal"
    },
    "A0A524EKT6": {
        "msa_length": 2260,
        "category": "Undefined"
    },
    "A0A524EQ11": {
        "msa_length": 2195,
        "category": "Nucleosomal"
    },
    "A0A524EQI0": {
        "msa_length": 2748,
        "category": "Face-to-face"
    },
    "A0A524ESI0": {
        "msa_length": 2768,
        "category": "Face-to-face"
    },
    "A0A524ET31": {
        "msa_length": 2439,
        "category": "Undefined"
    },
    "A0A524ET96": {
        "msa_length": 3114,
        "category": "Nucleosomal"
    },
    "A0A524ETE0": {
        "msa_length": 2519,
        "category": "Nucleosomal"
    },
    "A0A524EX82": {
        "msa_length": 2486,
        "category": "Undefined"
    },
    "A0A524F2R0": {
        "msa_length": 2855,
        "category": "Nucleosomal"
    },
    "A0A524F3U8": {
        "msa_length": 2051,
        "category": "Undefined"
    },
    "A0A524F5S4": {
        "msa_length": 2921,
        "category": "Nucleosomal"
    },
    "A0A524F647": {
        "msa_length": 3280,
        "category": "Nucleosomal"
    },
    "A0A524F6H7": {
        "msa_length": 2087,
        "category": "Undefined"
    },
    "A0A524F741": {
        "msa_length": 2941,
        "category": "Nucleosomal"
    },
    "A0A524FFU5": {
        "msa_length": 2408,
        "category": "Undefined"
    },
    "A0A524FH65": {
        "msa_length": 2841,
        "category": "Nucleosomal"
    },
    "A0A524FIC3": {
        "msa_length": 2912,
        "category": "Nucleosomal"
    },
    "A0A524FJL1": {
        "msa_length": 2207,
        "category": "Nucleosomal"
    },
    "A0A524FM84": {
        "msa_length": 4740,
        "category": "Nucleosomal"
    },
    "A0A524FQH0": {
        "msa_length": 2741,
        "category": "Nucleosomal"
    },
    "A0A524FR67": {
        "msa_length": 5239,
        "category": "Nucleosomal"
    },
    "A0A524FT65": {
        "msa_length": 2887,
        "category": "Nucleosomal"
    },
    "A0A524G590": {
        "msa_length": 1602,
        "category": "Face-to-face"
    },
    "A0A524L8G8": {
        "msa_length": 1623,
        "category": "Face-to-face"
    },
    "A0A524LWR7": {
        "msa_length": 4554,
        "category": "Nucleosomal"
    },
    "A0A524LZ65": {
        "msa_length": 1674,
        "category": "Face-to-face"
    },
    "A0A524M065": {
        "msa_length": 4941,
        "category": "Undefined"
    },
    "A0A524M540": {
        "msa_length": 4691,
        "category": "Nucleosomal"
    },
    "A0A524MTF9": {
        "msa_length": 3666,
        "category": "Undefined"
    },
    "A0A524N5N7": {
        "msa_length": 3930,
        "category": "Nucleosomal"
    },
    "A0A524NRH2": {
        "msa_length": 2184,
        "category": "Undefined"
    },
    "A0A524NZE1": {
        "msa_length": 2083,
        "category": "Undefined"
    },
    "A0A524P3R2": {
        "msa_length": 2408,
        "category": "Nucleosomal"
    },
    "A0A524P513": {
        "msa_length": 3199,
        "category": "Nucleosomal"
    },
    "A0A532T328": {
        "msa_length": 5862,
        "category": "Nucleosomal"
    },
    "A0A532T4S6": {
        "msa_length": 4647,
        "category": "Undefined"
    },
    "A0A532T4Y2": {
        "msa_length": 2960,
        "category": "Face-to-face"
    },
    "A0A532TAS4": {
        "msa_length": 2464,
        "category": "Nucleosomal"
    },
    "A0A532TCN5": {
        "msa_length": 2971,
        "category": "Nucleosomal"
    },
    "A0A532TF22": {
        "msa_length": 2673,
        "category": "Nucleosomal"
    },
    "A0A532TK07": {
        "msa_length": 2390,
        "category": "Nucleosomal"
    },
    "A0A532TPU3": {
        "msa_length": 2683,
        "category": "Nucleosomal"
    },
    "A0A532TU16": {
        "msa_length": 8467,
        "category": "Nucleosomal"
    },
    "A0A532TUK5": {
        "msa_length": 5342,
        "category": "Undefined"
    },
    "A0A532TUM6": {
        "msa_length": 2739,
        "category": "Undefined"
    },
    "A0A532TVI5": {
        "msa_length": 3126,
        "category": "Nucleosomal"
    },
    "A0A532TXR5": {
        "msa_length": 2137,
        "category": "Nucleosomal"
    },
    "A0A533UAF2": {
        "msa_length": 3919,
        "category": "Nucleosomal"
    },
    "A0A533UHN2": {
        "msa_length": 3868,
        "category": "Nucleosomal"
    },
    "A0A533VBE3": {
        "msa_length": 4503,
        "category": "Nucleosomal"
    },
    "A0A533VCS1": {
        "msa_length": 4898,
        "category": "Nucleosomal"
    },
    "A0A533VLJ7": {
        "msa_length": 3862,
        "category": "Nucleosomal"
    },
    "A0A533VNC3": {
        "msa_length": 3396,
        "category": "Nucleosomal"
    },
    "A0A533VUB7": {
        "msa_length": 3904,
        "category": "Nucleosomal"
    },
    "A0A533W9N5": {
        "msa_length": 4809,
        "category": "Nucleosomal"
    },
    "A0A533WB40": {
        "msa_length": 3655,
        "category": "Nucleosomal"
    },
    "A0A533WDX6": {
        "msa_length": 3558,
        "category": "Nucleosomal"
    },
    "A0A537EPY5": {
        "msa_length": 5772,
        "category": "Nucleosomal"
    },
    "A0A537EVA1": {
        "msa_length": 7631,
        "category": "Nucleosomal"
    },
    "A0A537H572": {
        "msa_length": 7370,
        "category": "Nucleosomal"
    },
    "A0A537IDZ7": {
        "msa_length": 5725,
        "category": "Nucleosomal"
    },
    "A0A538P8V2": {
        "msa_length": 3836,
        "category": "Nucleosomal"
    },
    "A0A544QNQ4": {
        "msa_length": 2006,
        "category": "Face-to-face"
    },
    "A0A544QRA2": {
        "msa_length": 3445,
        "category": "Halo double"
    },
    "A0A550GKM6": {
        "msa_length": 5197,
        "category": "Nucleosomal"
    },
    "A0A550GNL0": {
        "msa_length": 6338,
        "category": "Nucleosomal"
    },
    "A0A550H0Z9": {
        "msa_length": 5244,
        "category": "Nucleosomal"
    },
    "A0A550H4Y0": {
        "msa_length": 3721,
        "category": "Nucleosomal"
    },
    "A0A550HK09": {
        "msa_length": 6798,
        "category": "Nucleosomal"
    },
    "A0A550HTD1": {
        "msa_length": 7139,
        "category": "Undefined"
    },
    "A0A554MWD3": {
        "msa_length": 2318,
        "category": "Halo double"
    },
    "A0A554NC87": {
        "msa_length": 2003,
        "category": "Face-to-face"
    },
    "A0A557SSF2": {
        "msa_length": 4254,
        "category": "Nucleosomal"
    },
    "A0A558G9J3": {
        "msa_length": 2396,
        "category": "Halo double"
    },
    "A0A558GAR3": {
        "msa_length": 2193,
        "category": "Face-to-face"
    },
    "A0A564PY57": {
        "msa_length": 8733,
        "category": "Nucleosomal"
    },
    "A0A564Q252": {
        "msa_length": 8023,
        "category": "Nucleosomal"
    },
    "A0A564Q7Z0": {
        "msa_length": 8023,
        "category": "Nucleosomal"
    },
    "A0A564QAD2": {
        "msa_length": 6647,
        "category": "Nucleosomal"
    },
    "A0A5B2Z0J9": {
        "msa_length": 4287,
        "category": "Nucleosomal"
    },
    "A0A5B9D798": {
        "msa_length": 2324,
        "category": "Undefined"
    },
    "A0A5B9D7L9": {
        "msa_length": 2709,
        "category": "Nucleosomal"
    },
    "A0A5B9D861": {
        "msa_length": 2541,
        "category": "Nucleosomal"
    },
    "A0A5B9D8Q7": {
        "msa_length": 2070,
        "category": "Undefined"
    },
    "A0A5B9D9F4": {
        "msa_length": 2439,
        "category": "Nucleosomal"
    },
    "A0A5B9DCD4": {
        "msa_length": 2619,
        "category": "Nucleosomal"
    },
    "A0A5B9DF44": {
        "msa_length": 2760,
        "category": "Nucleosomal"
    },
    "A0A5B9M1E3": {
        "msa_length": 8211,
        "category": "Nucleosomal"
    },
    "A0A5B9M3B4": {
        "msa_length": 8259,
        "category": "Nucleosomal"
    },
    "A0A5B9M5J2": {
        "msa_length": 8737,
        "category": "Nucleosomal"
    },
    "A0A5C0SI94": {
        "msa_length": 2522,
        "category": "Face-to-face"
    },
    "A0A5C0SJE3": {
        "msa_length": 8992,
        "category": "Nucleosomal"
    },
    "A0A5C0SME8": {
        "msa_length": 8840,
        "category": "Nucleosomal"
    },
    "A0A5C0SS09": {
        "msa_length": 614,
        "category": "DUF1931"
    },
    "A0A5C0XQ37": {
        "msa_length": 778,
        "category": "DUF1931"
    },
    "A0A5C0XQT5": {
        "msa_length": 8975,
        "category": "Nucleosomal"
    },
    "A0A5C0XQU7": {
        "msa_length": 2907,
        "category": "Face-to-face"
    },
    "A0A5C0XRU5": {
        "msa_length": 8480,
        "category": "Nucleosomal"
    },
    "A0A5C9DZV5": {
        "msa_length": 3217,
        "category": "Nucleosomal"
    },
    "A0A5C9E547": {
        "msa_length": 2121,
        "category": "Face-to-face"
    },
    "A0A5C9E6X3": {
        "msa_length": 5124,
        "category": "Nucleosomal"
    },
    "A0A5C9E985": {
        "msa_length": 2937,
        "category": "Nucleosomal"
    },
    "A0A5C9E9Y9": {
        "msa_length": 2753,
        "category": "Undefined"
    },
    "A0A5C9ECC8": {
        "msa_length": 2702,
        "category": "Nucleosomal"
    },
    "A0A5C9EDI0": {
        "msa_length": 2200,
        "category": "Undefined"
    },
    "A0A5C9EHF2": {
        "msa_length": 2831,
        "category": "Face-to-face"
    },
    "A0A5C9ENJ5": {
        "msa_length": 2756,
        "category": "Nucleosomal"
    },
    "A0A5C9EPV3": {
        "msa_length": 2807,
        "category": "Nucleosomal"
    },
    "A0A5C9ER26": {
        "msa_length": 2792,
        "category": "Face-to-face"
    },
    "A0A5C9ES89": {
        "msa_length": 2795,
        "category": "Nucleosomal"
    },
    "A0A5C9ESL3": {
        "msa_length": 3231,
        "category": "Nucleosomal"
    },
    "A0A5C9ETQ6": {
        "msa_length": 2827,
        "category": "Face-to-face"
    },
    "A0A5C9EZL2": {
        "msa_length": 2806,
        "category": "Face-to-face"
    },
    "A0A5C9F072": {
        "msa_length": 2359,
        "category": "Nucleosomal"
    },
    "A0A5C9F0R2": {
        "msa_length": 1975,
        "category": "Undefined"
    },
    "A0A5D5AQJ2": {
        "msa_length": 2417,
        "category": "Halo double"
    },
    "A0A5D5AS44": {
        "msa_length": 2050,
        "category": "Face-to-face"
    },
    "A0A5E4HH55": {
        "msa_length": 6884,
        "category": "Nucleosomal"
    },
    "A0A5E4HQX0": {
        "msa_length": 7786,
        "category": "Nucleosomal"
    },
    "A0A5E4HYS3": {
        "msa_length": 8185,
        "category": "Nucleosomal"
    },
    "A0A5E4I285": {
        "msa_length": 2470,
        "category": "Face-to-face"
    },
    "A0A5E4I398": {
        "msa_length": 8507,
        "category": "Nucleosomal"
    },
    "A0A5E4I781": {
        "msa_length": 6571,
        "category": "Nucleosomal"
    },
    "A0A5E4IGQ7": {
        "msa_length": 8333,
        "category": "Nucleosomal"
    },
    "A0A5E4IMT0": {
        "msa_length": 6184,
        "category": "Nucleosomal"
    },
    "A0A5E4IMX6": {
        "msa_length": 2757,
        "category": "Face-to-face"
    },
    "A0A5E4IRK5": {
        "msa_length": 3270,
        "category": "Nucleosomal"
    },
    "A0A5E4IUK4": {
        "msa_length": 8590,
        "category": "Nucleosomal"
    },
    "A0A5E4J3F3": {
        "msa_length": 2686,
        "category": "Nucleosomal"
    },
    "A0A5E4J4E6": {
        "msa_length": 8286,
        "category": "Nucleosomal"
    },
    "A0A5E4JAM0": {
        "msa_length": 1933,
        "category": "Undefined"
    },
    "A0A5E4JAX1": {
        "msa_length": 303,
        "category": "Coiled-coil histone"
    },
    "A0A5E4JCF8": {
        "msa_length": 5908,
        "category": "Nucleosomal"
    },
    "A0A5E4JH22": {
        "msa_length": 4752,
        "category": "Nucleosomal"
    },
    "A0A5E4JHD9": {
        "msa_length": 5977,
        "category": "Nucleosomal"
    },
    "A0A5E4JIB0": {
        "msa_length": 1585,
        "category": "Undefined"
    },
    "A0A5E4JKH4": {
        "msa_length": 6126,
        "category": "Nucleosomal"
    },
    "A0A5E4JKJ5": {
        "msa_length": 2050,
        "category": "Nucleosomal"
    },
    "A0A5E4JRR1": {
        "msa_length": 1903,
        "category": "Face-to-face"
    },
    "A0A5E4JRX4": {
        "msa_length": 1972,
        "category": "Face-to-face"
    },
    "A0A5E4JW93": {
        "msa_length": 7750,
        "category": "Nucleosomal"
    },
    "A0A5E4JZQ5": {
        "msa_length": 1752,
        "category": "Face-to-face"
    },
    "A0A5E4K289": {
        "msa_length": 2177,
        "category": "Face-to-face"
    },
    "A0A5E4K6L5": {
        "msa_length": 1903,
        "category": "Face-to-face"
    },
    "A0A5E4KEA8": {
        "msa_length": 8529,
        "category": "Nucleosomal"
    },
    "A0A5E4KPP3": {
        "msa_length": 6486,
        "category": "Nucleosomal"
    },
    "A0A5E4KWQ1": {
        "msa_length": 8514,
        "category": "Nucleosomal"
    },
    "A0A5E4L5R9": {
        "msa_length": 8360,
        "category": "Nucleosomal"
    },
    "A0A5E4LEZ6": {
        "msa_length": 7988,
        "category": "Nucleosomal"
    },
    "A0A5E4LJT6": {
        "msa_length": 7503,
        "category": "Nucleosomal"
    },
    "A0A5E4LNQ3": {
        "msa_length": 2754,
        "category": "Nucleosomal"
    },
    "A0A5E4LQB7": {
        "msa_length": 7075,
        "category": "Nucleosomal"
    },
    "A0A5E4LT27": {
        "msa_length": 7713,
        "category": "Nucleosomal"
    },
    "A0A5E4M198": {
        "msa_length": 2053,
        "category": "Nucleosomal"
    },
    "A0A5E4P6M9": {
        "msa_length": 2216,
        "category": "Nucleosomal"
    },
    "A0A5J4DTC7": {
        "msa_length": 3591,
        "category": "Nucleosomal"
    },
    "A0A5J5LB27": {
        "msa_length": 2069,
        "category": "Face-to-face"
    },
    "A0A5J5LBN8": {
        "msa_length": 2184,
        "category": "Halo double"
    },
    "A0A5N1KWG6": {
        "msa_length": 1909,
        "category": "Face-to-face"
    },
    "A0A5N1L1L5": {
        "msa_length": 2184,
        "category": "Halo double"
    },
    "A0A5N1L1M0": {
        "msa_length": 2069,
        "category": "Face-to-face"
    },
    "A0A5N1LAG1": {
        "msa_length": 2069,
        "category": "Face-to-face"
    },
    "A0A5N1LB30": {
        "msa_length": 2204,
        "category": "Halo double"
    },
    "A0A5N5U4Y8": {
        "msa_length": 2053,
        "category": "Face-to-face"
    },
    "A0A5N5U7J1": {
        "msa_length": 1463,
        "category": "Nucleosomal"
    },
    "A0A5N5U9G2": {
        "msa_length": 2055,
        "category": "Face-to-face"
    },
    "A0A5N5U9P5": {
        "msa_length": 2239,
        "category": "Halo double"
    },
    "A0A5P8LV51": {
        "msa_length": 2468,
        "category": "Halo double"
    },
    "A0A5P8LWJ1": {
        "msa_length": 2068,
        "category": "Face-to-face"
    },
    "A0A5P9P153": {
        "msa_length": 1788,
        "category": "Halo double"
    },
    "A0A5P9P1Y3": {
        "msa_length": 2073,
        "category": "Face-to-face"
    },
    "A0A5Q0UEJ8": {
        "msa_length": 8261,
        "category": "Nucleosomal"
    },
    "A0A5Q0UFG0": {
        "msa_length": 4502,
        "category": "Nucleosomal"
    },
    "A0A5Q0UGM6": {
        "msa_length": 8055,
        "category": "Nucleosomal"
    },
    "A0A5Q0UGU9": {
        "msa_length": 19,
        "category": "Undefined"
    },
    "A0A5Q0UI58": {
        "msa_length": 2830,
        "category": "Face-to-face"
    },
    "A0A5Q0UIZ6": {
        "msa_length": 2068,
        "category": "Face-to-face"
    },
    "A0A5Q0URL9": {
        "msa_length": 1811,
        "category": "Halo double"
    },
    "A0A643JUZ0": {
        "msa_length": 2032,
        "category": "Face-to-face"
    },
    "A0A643JWA4": {
        "msa_length": 2340,
        "category": "Halo double"
    },
    "A0A643K3Q6": {
        "msa_length": 2297,
        "category": "Halo double"
    },
    "A0A643KCR1": {
        "msa_length": 2125,
        "category": "Face-to-face"
    },
    "A0A650A1I4": {
        "msa_length": 2097,
        "category": "Face-to-face"
    },
    "A0A650A5E9": {
        "msa_length": 2180,
        "category": "Halo double"
    },
    "A0A654M110": {
        "msa_length": 4174,
        "category": "Nucleosomal"
    },
    "A0A656YUK8": {
        "msa_length": 8735,
        "category": "Nucleosomal"
    },
    "A0A656YWD1": {
        "msa_length": 6803,
        "category": "Nucleosomal"
    },
    "A0A656YWZ7": {
        "msa_length": 6229,
        "category": "Nucleosomal"
    },
    "A0A656YYG9": {
        "msa_length": 3152,
        "category": "Nucleosomal"
    },
    "A0A660HVJ0": {
        "msa_length": 8318,
        "category": "Nucleosomal"
    },
    "A0A662EX90": {
        "msa_length": 2989,
        "category": "Face-to-face"
    },
    "A0A662F556": {
        "msa_length": 4817,
        "category": "Nucleosomal"
    },
    "A0A662F7T7": {
        "msa_length": 6688,
        "category": "Nucleosomal"
    },
    "A0A662F9B7": {
        "msa_length": 4321,
        "category": "Undefined"
    },
    "A0A662F9C7": {
        "msa_length": 6439,
        "category": "Nucleosomal"
    },
    "A0A662FE05": {
        "msa_length": 6171,
        "category": "Nucleosomal"
    },
    "A0A662FE67": {
        "msa_length": 3068,
        "category": "Face-to-face"
    },
    "A0A662FLL7": {
        "msa_length": 8296,
        "category": "Nucleosomal"
    },
    "A0A662FLX2": {
        "msa_length": 3048,
        "category": "Face-to-face"
    },
    "A0A662FZ57": {
        "msa_length": 5465,
        "category": "Nucleosomal"
    },
    "A0A662GJ74": {
        "msa_length": 5903,
        "category": "Nucleosomal"
    },
    "A0A662GMF9": {
        "msa_length": 4140,
        "category": "Nucleosomal"
    },
    "A0A662GSB0": {
        "msa_length": 7051,
        "category": "Nucleosomal"
    },
    "A0A662GV93": {
        "msa_length": 5225,
        "category": "Nucleosomal"
    },
    "A0A662H3Y7": {
        "msa_length": 4156,
        "category": "Nucleosomal"
    },
    "A0A662HHT5": {
        "msa_length": 5320,
        "category": "Nucleosomal"
    },
    "A0A662HNJ0": {
        "msa_length": 5477,
        "category": "Nucleosomal"
    },
    "A0A662HSR3": {
        "msa_length": 7945,
        "category": "Nucleosomal"
    },
    "A0A662I6V7": {
        "msa_length": 7420,
        "category": "Nucleosomal"
    },
    "A0A662IKQ0": {
        "msa_length": 5,
        "category": "Undefined"
    },
    "A0A662IMR9": {
        "msa_length": 5538,
        "category": "Nucleosomal"
    },
    "A0A662IQE5": {
        "msa_length": 6663,
        "category": "Nucleosomal"
    },
    "A0A662IY63": {
        "msa_length": 8065,
        "category": "Nucleosomal"
    },
    "A0A662J3U3": {
        "msa_length": 2405,
        "category": "Nucleosomal"
    },
    "A0A662JKX6": {
        "msa_length": 5956,
        "category": "Nucleosomal"
    },
    "A0A662K2V2": {
        "msa_length": 5878,
        "category": "Undefined"
    },
    "A0A662K6T1": {
        "msa_length": 3040,
        "category": "Face-to-face"
    },
    "A0A662L487": {
        "msa_length": 2724,
        "category": "Face-to-face"
    },
    "A0A662M696": {
        "msa_length": 8003,
        "category": "Nucleosomal"
    },
    "A0A662MDX9": {
        "msa_length": 8198,
        "category": "Nucleosomal"
    },
    "A0A662N4P1": {
        "msa_length": 264,
        "category": "DUF1931"
    },
    "A0A662N8Z7": {
        "msa_length": 8618,
        "category": "Nucleosomal"
    },
    "A0A662NGI9": {
        "msa_length": 263,
        "category": "DUF1931"
    },
    "A0A662NID5": {
        "msa_length": 8733,
        "category": "Nucleosomal"
    },
    "A0A662NKM8": {
        "msa_length": 8578,
        "category": "Nucleosomal"
    },
    "A0A662NKV4": {
        "msa_length": 8919,
        "category": "Nucleosomal"
    },
    "A0A662NSF6": {
        "msa_length": 8621,
        "category": "Nucleosomal"
    },
    "A0A662NTG7": {
        "msa_length": 8699,
        "category": "Nucleosomal"
    },
    "A0A662NWU9": {
        "msa_length": 8707,
        "category": "Nucleosomal"
    },
    "A0A662NYI9": {
        "msa_length": 8688,
        "category": "Nucleosomal"
    },
    "A0A662NZI4": {
        "msa_length": 8905,
        "category": "Nucleosomal"
    },
    "A0A662P332": {
        "msa_length": 8864,
        "category": "Nucleosomal"
    },
    "A0A662P5G3": {
        "msa_length": 9014,
        "category": "Nucleosomal"
    },
    "A0A662P705": {
        "msa_length": 7719,
        "category": "Nucleosomal"
    },
    "A0A662PFS8": {
        "msa_length": 6539,
        "category": "Nucleosomal"
    },
    "A0A662PGN3": {
        "msa_length": 8968,
        "category": "Nucleosomal"
    },
    "A0A662PLU8": {
        "msa_length": 4615,
        "category": "Nucleosomal"
    },
    "A0A662PPS0": {
        "msa_length": 4164,
        "category": "Nucleosomal"
    },
    "A0A662PT37": {
        "msa_length": 4970,
        "category": "Nucleosomal"
    },
    "A0A662Q9I3": {
        "msa_length": 3997,
        "category": "Nucleosomal"
    },
    "A0A662QA04": {
        "msa_length": 4738,
        "category": "Nucleosomal"
    },
    "A0A662QDT7": {
        "msa_length": 5388,
        "category": "Nucleosomal"
    },
    "A0A662QGV5": {
        "msa_length": 3982,
        "category": "Nucleosomal"
    },
    "A0A662QIX8": {
        "msa_length": 3116,
        "category": "Face-to-face"
    },
    "A0A662QJ46": {
        "msa_length": 5041,
        "category": "Nucleosomal"
    },
    "A0A662QNS9": {
        "msa_length": 2364,
        "category": "Face-to-face"
    },
    "A0A662QPU9": {
        "msa_length": 1,
        "category": "Undefined"
    },
    "A0A662QPX2": {
        "msa_length": 333,
        "category": "Coiled-coil histone"
    },
    "A0A662QR28": {
        "msa_length": 5082,
        "category": "Nucleosomal"
    },
    "A0A662QUL5": {
        "msa_length": 3546,
        "category": "Face-to-face"
    },
    "A0A662R274": {
        "msa_length": 7948,
        "category": "Nucleosomal"
    },
    "A0A662R2Q3": {
        "msa_length": 7890,
        "category": "Nucleosomal"
    },
    "A0A662R8B2": {
        "msa_length": 5616,
        "category": "Nucleosomal"
    },
    "A0A662RGM1": {
        "msa_length": 4613,
        "category": "Nucleosomal"
    },
    "A0A662RK17": {
        "msa_length": 9134,
        "category": "Nucleosomal"
    },
    "A0A662RTM7": {
        "msa_length": 8364,
        "category": "Undefined"
    },
    "A0A662RXD0": {
        "msa_length": 9045,
        "category": "Nucleosomal"
    },
    "A0A662SGA6": {
        "msa_length": 6977,
        "category": "Nucleosomal"
    },
    "A0A662SJT3": {
        "msa_length": 7861,
        "category": "Nucleosomal"
    },
    "A0A662SK85": {
        "msa_length": 7288,
        "category": "Nucleosomal"
    },
    "A0A662T171": {
        "msa_length": 8139,
        "category": "Nucleosomal"
    },
    "A0A662T1G1": {
        "msa_length": 8414,
        "category": "Nucleosomal"
    },
    "A0A662T6N4": {
        "msa_length": 8535,
        "category": "Nucleosomal"
    },
    "A0A662T7H4": {
        "msa_length": 8765,
        "category": "Nucleosomal"
    },
    "A0A662T9B5": {
        "msa_length": 4742,
        "category": "Nucleosomal"
    },
    "A0A662T9D5": {
        "msa_length": 3115,
        "category": "Nucleosomal"
    },
    "A0A662TC36": {
        "msa_length": 3756,
        "category": "Nucleosomal"
    },
    "A0A662TEB6": {
        "msa_length": 3310,
        "category": "Nucleosomal"
    },
    "A0A662THH8": {
        "msa_length": 8681,
        "category": "Nucleosomal"
    },
    "A0A662TKR5": {
        "msa_length": 6934,
        "category": "Nucleosomal"
    },
    "A0A662TSZ5": {
        "msa_length": 4358,
        "category": "Nucleosomal"
    },
    "A0A662TVK5": {
        "msa_length": 3982,
        "category": "Nucleosomal"
    },
    "A0A662U1B7": {
        "msa_length": 8108,
        "category": "Nucleosomal"
    },
    "A0A662VSA8": {
        "msa_length": 8875,
        "category": "Nucleosomal"
    },
    "A0A662W466": {
        "msa_length": 8587,
        "category": "Nucleosomal"
    },
    "A0A662W6J0": {
        "msa_length": 8577,
        "category": "Nucleosomal"
    },
    "A0A662W6M7": {
        "msa_length": 8663,
        "category": "Nucleosomal"
    },
    "A0A662W820": {
        "msa_length": 8536,
        "category": "Nucleosomal"
    },
    "A0A662W8G7": {
        "msa_length": 8321,
        "category": "Nucleosomal"
    },
    "A0A662W8P7": {
        "msa_length": 8423,
        "category": "Nucleosomal"
    },
    "A0A662WC68": {
        "msa_length": 8435,
        "category": "Nucleosomal"
    },
    "A0A6A2F8D3": {
        "msa_length": 7786,
        "category": "Nucleosomal"
    },
    "A0A6A7KEB3": {
        "msa_length": 8783,
        "category": "Nucleosomal"
    },
    "A0A6A7KEB6": {
        "msa_length": 608,
        "category": "DUF1931"
    },
    "A0A6A7KH31": {
        "msa_length": 9104,
        "category": "Nucleosomal"
    },
    "A0A6A7LG20": {
        "msa_length": 5600,
        "category": "Nucleosomal"
    },
    "A0A6A8AKA6": {
        "msa_length": 8637,
        "category": "Nucleosomal"
    },
    "A0A6A8AV56": {
        "msa_length": 3704,
        "category": "Undefined"
    },
    "A0A6A8G6N6": {
        "msa_length": 2297,
        "category": "Halo double"
    },
    "A0A6A8G7R3": {
        "msa_length": 2125,
        "category": "Face-to-face"
    },
    "A0A6A8GDD5": {
        "msa_length": 2087,
        "category": "Face-to-face"
    },
    "A0A6A8GDE4": {
        "msa_length": 2424,
        "category": "Halo double"
    },
    "A0A6A8RKA3": {
        "msa_length": 8026,
        "category": "Nucleosomal"
    },
    "A0A6A9S7M1": {
        "msa_length": 2204,
        "category": "Halo double"
    },
    "A0A6A9S847": {
        "msa_length": 2069,
        "category": "Face-to-face"
    },
    "A0A6A9SBS2": {
        "msa_length": 2017,
        "category": "Face-to-face"
    },
    "A0A6A9SJA9": {
        "msa_length": 2148,
        "category": "Face-to-face"
    },
    "A0A6A9SM53": {
        "msa_length": 2430,
        "category": "Halo double"
    },
    "A0A6A9SQ22": {
        "msa_length": 2093,
        "category": "Face-to-face"
    },
    "A0A6A9T0A4": {
        "msa_length": 2073,
        "category": "Face-to-face"
    },
    "A0A6A9T1K2": {
        "msa_length": 2312,
        "category": "Halo double"
    },
    "A0A6A9T6Q6": {
        "msa_length": 2199,
        "category": "Halo double"
    },
    "A0A6A9T9M9": {
        "msa_length": 2050,
        "category": "Face-to-face"
    },
    "A0A6B0GLI7": {
        "msa_length": 2394,
        "category": "Halo double"
    },
    "A0A6B0GP28": {
        "msa_length": 2125,
        "category": "Face-to-face"
    },
    "A0A6B0HI17": {
        "msa_length": 2050,
        "category": "Face-to-face"
    },
    "A0A6B0HMH4": {
        "msa_length": 2417,
        "category": "Halo double"
    },
    "A0A6B0SMV8": {
        "msa_length": 2043,
        "category": "Undefined"
    },
    "A0A6B0SPS0": {
        "msa_length": 2213,
        "category": "Halo double"
    },
    "A0A6B0SQA1": {
        "msa_length": 3641,
        "category": "Halo double"
    },
    "A0A6B0SS20": {
        "msa_length": 2130,
        "category": "Face-to-face"
    },
    "A0A6B0SWJ4": {
        "msa_length": 2122,
        "category": "Face-to-face"
    },
    "A0A6B0SZB7": {
        "msa_length": 2063,
        "category": "Face-to-face"
    },
    "A0A6B0T1E1": {
        "msa_length": 2095,
        "category": "Face-to-face"
    },
    "A0A6B0T339": {
        "msa_length": 2698,
        "category": "Halo double"
    },
    "A0A6B0T3C7": {
        "msa_length": 2018,
        "category": "Face-to-face"
    },
    "A0A6B0T9H2": {
        "msa_length": 2224,
        "category": "Face-to-face"
    },
    "A0A6B0VJ64": {
        "msa_length": 2073,
        "category": "Face-to-face"
    },
    "A0A6B0VRR4": {
        "msa_length": 2366,
        "category": "Halo double"
    },
    "A0A6B0Y6X6": {
        "msa_length": 4801,
        "category": "Nucleosomal"
    },
    "A0A6B0YLV2": {
        "msa_length": 4801,
        "category": "Nucleosomal"
    },
    "A0A6B1A0A9": {
        "msa_length": 4801,
        "category": "Nucleosomal"
    },
    "A0A6B1BLQ2": {
        "msa_length": 4163,
        "category": "Nucleosomal"
    },
    "A0A6B1CZW4": {
        "msa_length": 4801,
        "category": "Nucleosomal"
    },
    "A0A6B1FHF3": {
        "msa_length": 4163,
        "category": "Nucleosomal"
    },
    "A0A6B1IIC3": {
        "msa_length": 2457,
        "category": "Halo double"
    },
    "A0A6B1IRP3": {
        "msa_length": 2058,
        "category": "Face-to-face"
    },
    "A0A6B2C028": {
        "msa_length": 5066,
        "category": "Nucleosomal"
    },
    "A0A6B2CCE8": {
        "msa_length": 6037,
        "category": "Nucleosomal"
    },
    "A0A6B2CLJ9": {
        "msa_length": 4055,
        "category": "Nucleosomal"
    },
    "A0A6B9F8C5": {
        "msa_length": 3057,
        "category": "Halo double"
    },
    "A0A6B9FAN3": {
        "msa_length": 2098,
        "category": "Face-to-face"
    },
    "A0A6B9FDY2": {
        "msa_length": 2072,
        "category": "Face-to-face"
    },
    "A0A6B9TCY9": {
        "msa_length": 8839,
        "category": "Nucleosomal"
    },
    "A0A6B9TE54": {
        "msa_length": 8307,
        "category": "Nucleosomal"
    },
    "A0A6B9TGE5": {
        "msa_length": 8364,
        "category": "Nucleosomal"
    },
    "A0A6B9TIV2": {
        "msa_length": 8737,
        "category": "Nucleosomal"
    },
    "A0A6B9TJY3": {
        "msa_length": 8259,
        "category": "Nucleosomal"
    },
    "A0A6B9TKX6": {
        "msa_length": 8211,
        "category": "Nucleosomal"
    },
    "A0A6B9Y5B1": {
        "msa_length": 1966,
        "category": "Face-to-face"
    },
    "A0A6B9Y5G3": {
        "msa_length": 2372,
        "category": "Halo double"
    },
    "A0A6C0UN02": {
        "msa_length": 2193,
        "category": "Face-to-face"
    },
    "A0A6C0UNV5": {
        "msa_length": 2396,
        "category": "Halo double"
    },
    "A0A6G0EDK5": {
        "msa_length": 2424,
        "category": "Halo double"
    },
    "A0A6G0EF38": {
        "msa_length": 2087,
        "category": "Face-to-face"
    },
    "A0A6G1WY19": {
        "msa_length": 8557,
        "category": "Nucleosomal"
    },
    "A0A6G1YKC1": {
        "msa_length": 5250,
        "category": "Nucleosomal"
    },
    "A0A6G1YYP0": {
        "msa_length": 2340,
        "category": "Halo double"
    },
    "A0A6G1YZI6": {
        "msa_length": 2032,
        "category": "Face-to-face"
    },
    "A0A6G2FX32": {
        "msa_length": 2094,
        "category": "Face-to-face"
    },
    "A0A6G2FYW7": {
        "msa_length": 2701,
        "category": "Halo double"
    },
    "A0A6G2HCB3": {
        "msa_length": 2050,
        "category": "Face-to-face"
    },
    "A0A6G2HCD2": {
        "msa_length": 2625,
        "category": "Halo double"
    },
    "A0A6G2J758": {
        "msa_length": 4801,
        "category": "Nucleosomal"
    },
    "A0A6G2K9J4": {
        "msa_length": 4801,
        "category": "Nucleosomal"
    },
    "A0A6G2KEW9": {
        "msa_length": 4801,
        "category": "Nucleosomal"
    },
    "A0A6G2KHY0": {
        "msa_length": 4801,
        "category": "Nucleosomal"
    },
    "A0A6G2KUV7": {
        "msa_length": 4801,
        "category": "Nucleosomal"
    },
    "A0A6G2KXC5": {
        "msa_length": 4801,
        "category": "Nucleosomal"
    },
    "A0A6G3LL31": {
        "msa_length": 6078,
        "category": "Nucleosomal"
    },
    "A0A6G3ZER8": {
        "msa_length": 2125,
        "category": "Face-to-face"
    },
    "A0A6G3ZP35": {
        "msa_length": 1890,
        "category": "Halo double"
    },
    "A0A6G4R6Y0": {
        "msa_length": 3212,
        "category": "Halo double"
    },
    "A0A6G4RA29": {
        "msa_length": 2050,
        "category": "Face-to-face"
    },
    "A0A6G8T455": {
        "msa_length": 2032,
        "category": "Face-to-face"
    },
    "A0A6G8T5Q4": {
        "msa_length": 2899,
        "category": "Halo double"
    },
    "A0A6G8TDQ5": {
        "msa_length": 5,
        "category": "Undefined"
    },
    "A0A6N0NPE3": {
        "msa_length": 8753,
        "category": "Nucleosomal"
    },
    "A0A6N0NQD7": {
        "msa_length": 5077,
        "category": "Nucleosomal"
    },
    "A0A6N0NSD0": {
        "msa_length": 2803,
        "category": "Face-to-face"
    },
    "A0A6N0NSE7": {
        "msa_length": 8628,
        "category": "Nucleosomal"
    },
    "A0A6N0NU99": {
        "msa_length": 3876,
        "category": "Undefined"
    },
    "A0A6V8CGZ3": {
        "msa_length": 238,
        "category": "Poseidoniia double"
    },
    "A0A6V8CWK0": {
        "msa_length": 223,
        "category": "Poseidoniia double"
    },
    "A0A6V8EAA1": {
        "msa_length": 1457,
        "category": "Poseidoniia double"
    },
    "A0A6V8F395": {
        "msa_length": 5485,
        "category": "Nucleosomal"
    },
    "A0A7C0TZ09": {
        "msa_length": 8733,
        "category": "Nucleosomal"
    },
    "A0A7C0UH29": {
        "msa_length": 5563,
        "category": "Nucleosomal"
    },
    "A0A7C0UTV9": {
        "msa_length": 7797,
        "category": "Nucleosomal"
    },
    "A0A7C0V589": {
        "msa_length": 4659,
        "category": "Nucleosomal"
    },
    "A0A7C0VQW2": {
        "msa_length": 4716,
        "category": "Nucleosomal"
    },
    "A0A7C0VRX4": {
        "msa_length": 2406,
        "category": "Nucleosomal"
    },
    "A0A7C0VS25": {
        "msa_length": 7463,
        "category": "Nucleosomal"
    },
    "A0A7C0XGR8": {
        "msa_length": 3425,
        "category": "Undefined"
    },
    "A0A7C0XSL3": {
        "msa_length": 5741,
        "category": "Nucleosomal"
    },
    "A0A7C0YLM9": {
        "msa_length": 5781,
        "category": "Nucleosomal"
    },
    "A0A7C0YMH2": {
        "msa_length": 263,
        "category": "DUF1931"
    },
    "A0A7C0YRF4": {
        "msa_length": 8699,
        "category": "Nucleosomal"
    },
    "A0A7C0Z2B7": {
        "msa_length": 3692,
        "category": "Undefined"
    },
    "A0A7C0Z8B0": {
        "msa_length": 4211,
        "category": "Nucleosomal"
    },
    "A0A7C0ZDH1": {
        "msa_length": 6758,
        "category": "Nucleosomal"
    },
    "A0A7C1AY03": {
        "msa_length": 6787,
        "category": "Nucleosomal"
    },
    "A0A7C1B5F1": {
        "msa_length": 8805,
        "category": "Nucleosomal"
    },
    "A0A7C1CBI8": {
        "msa_length": 4465,
        "category": "Nucleosomal"
    },
    "A0A7C1DXT2": {
        "msa_length": 7332,
        "category": "Undefined"
    },
    "A0A7C1DY32": {
        "msa_length": 8424,
        "category": "Nucleosomal"
    },
    "A0A7C1E4W7": {
        "msa_length": 8448,
        "category": "Nucleosomal"
    },
    "A0A7C1E7H0": {
        "msa_length": 2929,
        "category": "Nucleosomal"
    },
    "A0A7C1EB13": {
        "msa_length": 8595,
        "category": "Nucleosomal"
    },
    "A0A7C1HSM5": {
        "msa_length": 4303,
        "category": "Nucleosomal"
    },
    "A0A7C1I6C8": {
        "msa_length": 8068,
        "category": "Nucleosomal"
    },
    "A0A7C1IEQ7": {
        "msa_length": 4052,
        "category": "Nucleosomal"
    },
    "A0A7C1ILI7": {
        "msa_length": 8667,
        "category": "Nucleosomal"
    },
    "A0A7C1LFH7": {
        "msa_length": 2097,
        "category": "Nucleosomal"
    },
    "A0A7C1LGB3": {
        "msa_length": 14628,
        "category": "Undefined"
    },
    "A0A7C1LIE7": {
        "msa_length": 1981,
        "category": "Nucleosomal"
    },
    "A0A7C1LYM4": {
        "msa_length": 8843,
        "category": "Nucleosomal"
    },
    "A0A7C1LZ36": {
        "msa_length": 1976,
        "category": "Nucleosomal"
    },
    "A0A7C1MIP5": {
        "msa_length": 2638,
        "category": "Face-to-face"
    },
    "A0A7C1NDG7": {
        "msa_length": 2262,
        "category": "Face-to-face"
    },
    "A0A7C1Q566": {
        "msa_length": 4370,
        "category": "Nucleosomal"
    },
    "A0A7C1QTI8": {
        "msa_length": 2640,
        "category": "Nucleosomal"
    },
    "A0A7C1R3J6": {
        "msa_length": 2631,
        "category": "Face-to-face"
    },
    "A0A7C1RMI6": {
        "msa_length": 8866,
        "category": "Nucleosomal"
    },
    "A0A7C1T153": {
        "msa_length": 5507,
        "category": "Nucleosomal"
    },
    "A0A7C1ZPS3": {
        "msa_length": 7719,
        "category": "Nucleosomal"
    },
    "A0A7C2DR89": {
        "msa_length": 4137,
        "category": "Undefined"
    },
    "A0A7C2HBZ2": {
        "msa_length": 6150,
        "category": "Nucleosomal"
    },
    "A0A7C2L9P5": {
        "msa_length": 5390,
        "category": "Nucleosomal"
    },
    "A0A7C2LNR4": {
        "msa_length": 3952,
        "category": "Nucleosomal"
    },
    "A0A7C2N9V8": {
        "msa_length": 8412,
        "category": "Nucleosomal"
    },
    "A0A7C2Q112": {
        "msa_length": 4372,
        "category": "Nucleosomal"
    },
    "A0A7C2Q4E6": {
        "msa_length": 4139,
        "category": "Nucleosomal"
    },
    "A0A7C2QHZ1": {
        "msa_length": 5312,
        "category": "Nucleosomal"
    },
    "A0A7C2QII4": {
        "msa_length": 3760,
        "category": "Nucleosomal"
    },
    "A0A7C2R431": {
        "msa_length": 4136,
        "category": "Nucleosomal"
    },
    "A0A7C2TM41": {
        "msa_length": 6930,
        "category": "Nucleosomal"
    },
    "A0A7C2W5X9": {
        "msa_length": 7602,
        "category": "Nucleosomal"
    },
    "A0A7C2XQE4": {
        "msa_length": 3931,
        "category": "Nucleosomal"
    },
    "A0A7C2XV10": {
        "msa_length": 8200,
        "category": "Nucleosomal"
    },
    "A0A7C2ZZ02": {
        "msa_length": 4226,
        "category": "Nucleosomal"
    },
    "A0A7C3IKY7": {
        "msa_length": 5498,
        "category": "Nucleosomal"
    },
    "A0A7C3L3G3": {
        "msa_length": 5262,
        "category": "Nucleosomal"
    },
    "A0A7C3Q1Q7": {
        "msa_length": 4846,
        "category": "Nucleosomal"
    },
    "A0A7C3R1P7": {
        "msa_length": 7552,
        "category": "Undefined"
    },
    "A0A7C3R2F7": {
        "msa_length": 6835,
        "category": "Nucleosomal"
    },
    "A0A7C3R612": {
        "msa_length": 7349,
        "category": "Nucleosomal"
    },
    "A0A7C3SEN7": {
        "msa_length": 5609,
        "category": "Nucleosomal"
    },
    "A0A7C3SF95": {
        "msa_length": 8087,
        "category": "Nucleosomal"
    },
    "A0A7C3TI96": {
        "msa_length": 4872,
        "category": "Nucleosomal"
    },
    "A0A7C3TJ55": {
        "msa_length": 3864,
        "category": "Nucleosomal"
    },
    "A0A7C3UBK9": {
        "msa_length": 8640,
        "category": "Nucleosomal"
    },
    "A0A7C3UEG7": {
        "msa_length": 9006,
        "category": "Nucleosomal"
    },
    "A0A7C3V0T1": {
        "msa_length": 8002,
        "category": "Nucleosomal"
    },
    "A0A7C3V131": {
        "msa_length": 2787,
        "category": "Nucleosomal"
    },
    "A0A7C3V3E7": {
        "msa_length": 8220,
        "category": "Nucleosomal"
    },
    "A0A7C3VDL3": {
        "msa_length": 8572,
        "category": "Nucleosomal"
    },
    "A0A7C3WNW2": {
        "msa_length": 3606,
        "category": "Undefined"
    },
    "A0A7C3XE96": {
        "msa_length": 5228,
        "category": "Nucleosomal"
    },
    "A0A7C3YC08": {
        "msa_length": 4128,
        "category": "Undefined"
    },
    "A0A7C3YI70": {
        "msa_length": 8076,
        "category": "Nucleosomal"
    },
    "A0A7C3YJB5": {
        "msa_length": 7601,
        "category": "Nucleosomal"
    },
    "A0A7C3Z595": {
        "msa_length": 2824,
        "category": "Undefined"
    },
    "A0A7C3ZCX3": {
        "msa_length": 2902,
        "category": "Nucleosomal"
    },
    "A0A7C3ZSX8": {
        "msa_length": 4224,
        "category": "Nucleosomal"
    },
    "A0A7C4B8E1": {
        "msa_length": 5826,
        "category": "Nucleosomal"
    },
    "A0A7C4BED9": {
        "msa_length": 5307,
        "category": "Undefined"
    },
    "A0A7C4BFG3": {
        "msa_length": 8417,
        "category": "Nucleosomal"
    },
    "A0A7C4CHC4": {
        "msa_length": 4372,
        "category": "Nucleosomal"
    },
    "A0A7C4CNA1": {
        "msa_length": 5302,
        "category": "Nucleosomal"
    },
    "A0A7C4CWD9": {
        "msa_length": 4830,
        "category": "Nucleosomal"
    },
    "A0A7C4CWM7": {
        "msa_length": 6711,
        "category": "Nucleosomal"
    },
    "A0A7C4D7L8": {
        "msa_length": 4265,
        "category": "Nucleosomal"
    },
    "A0A7C4D8H8": {
        "msa_length": 4618,
        "category": "Nucleosomal"
    },
    "A0A7C4E436": {
        "msa_length": 3,
        "category": "Undefined"
    },
    "A0A7C4E454": {
        "msa_length": 3191,
        "category": "Undefined"
    },
    "A0A7C4E4D7": {
        "msa_length": 2390,
        "category": "Face-to-face"
    },
    "A0A7C4E574": {
        "msa_length": 5258,
        "category": "Nucleosomal"
    },
    "A0A7C4F090": {
        "msa_length": 3284,
        "category": "Undefined"
    },
    "A0A7C4F2H5": {
        "msa_length": 8719,
        "category": "Nucleosomal"
    },
    "A0A7C4G9R0": {
        "msa_length": 5655,
        "category": "Nucleosomal"
    },
    "A0A7C4GEH9": {
        "msa_length": 4671,
        "category": "Nucleosomal"
    },
    "A0A7C4H946": {
        "msa_length": 4752,
        "category": "Nucleosomal"
    },
    "A0A7C4HDB3": {
        "msa_length": 4302,
        "category": "Nucleosomal"
    },
    "A0A7C4HH67": {
        "msa_length": 4930,
        "category": "Nucleosomal"
    },
    "A0A7C4I5I4": {
        "msa_length": 5225,
        "category": "Nucleosomal"
    },
    "A0A7C4JAA7": {
        "msa_length": 7629,
        "category": "Nucleosomal"
    },
    "A0A7C4M1S6": {
        "msa_length": 6338,
        "category": "Nucleosomal"
    },
    "A0A7C4MBU0": {
        "msa_length": 4431,
        "category": "Nucleosomal"
    },
    "A0A7C4MJG6": {
        "msa_length": 6749,
        "category": "Nucleosomal"
    },
    "A0A7C4NDU2": {
        "msa_length": 6008,
        "category": "Nucleosomal"
    },
    "A0A7C4NM03": {
        "msa_length": 6315,
        "category": "Nucleosomal"
    },
    "A0A7C4NPH6": {
        "msa_length": 5301,
        "category": "Nucleosomal"
    },
    "A0A7C4RD73": {
        "msa_length": 3559,
        "category": "Nucleosomal"
    },
    "A0A7C4RDY2": {
        "msa_length": 4494,
        "category": "Nucleosomal"
    },
    "A0A7C4RMI9": {
        "msa_length": 2984,
        "category": "Face-to-face"
    },
    "A0A7C4RZE8": {
        "msa_length": 8468,
        "category": "Nucleosomal"
    },
    "A0A7C4SDK9": {
        "msa_length": 5002,
        "category": "Nucleosomal"
    },
    "A0A7C4SLZ5": {
        "msa_length": 5884,
        "category": "Nucleosomal"
    },
    "A0A7C4TRW3": {
        "msa_length": 8741,
        "category": "Nucleosomal"
    },
    "A0A7C4UZ97": {
        "msa_length": 3080,
        "category": "Face-to-face"
    },
    "A0A7C4W5J0": {
        "msa_length": 5919,
        "category": "Nucleosomal"
    },
    "A0A7C4WRH9": {
        "msa_length": 3916,
        "category": "Nucleosomal"
    },
    "A0A7C4WZT2": {
        "msa_length": 3960,
        "category": "Face-to-face"
    },
    "A0A7C4XU86": {
        "msa_length": 8540,
        "category": "Undefined"
    },
    "A0A7C5AA23": {
        "msa_length": 4742,
        "category": "Nucleosomal"
    },
    "A0A7C5DGC9": {
        "msa_length": 5314,
        "category": "Nucleosomal"
    },
    "A0A7C5DKU2": {
        "msa_length": 2934,
        "category": "Face-to-face"
    },
    "A0A7C5DWD0": {
        "msa_length": 8065,
        "category": "Nucleosomal"
    },
    "A0A7C5FFL8": {
        "msa_length": 1825,
        "category": "Undefined"
    },
    "A0A7C5GN15": {
        "msa_length": 8198,
        "category": "Nucleosomal"
    },
    "A0A7C5IXP6": {
        "msa_length": 5119,
        "category": "Nucleosomal"
    },
    "A0A7C5K0B8": {
        "msa_length": 2903,
        "category": "Face-to-face"
    },
    "A0A7C5K180": {
        "msa_length": 4921,
        "category": "Nucleosomal"
    },
    "A0A7C5K283": {
        "msa_length": 6022,
        "category": "Nucleosomal"
    },
    "A0A7C5MM14": {
        "msa_length": 3640,
        "category": "Undefined"
    },
    "A0A7C5NWI8": {
        "msa_length": 8642,
        "category": "Nucleosomal"
    },
    "A0A7C5PBA7": {
        "msa_length": 3845,
        "category": "Nucleosomal"
    },
    "A0A7C5Q4T4": {
        "msa_length": 5359,
        "category": "Nucleosomal"
    },
    "A0A7C5RBL9": {
        "msa_length": 3672,
        "category": "Undefined"
    },
    "A0A7C5RNL5": {
        "msa_length": 6470,
        "category": "Nucleosomal"
    },
    "A0A7C5T2F3": {
        "msa_length": 4776,
        "category": "Nucleosomal"
    },
    "A0A7C5TPW6": {
        "msa_length": 8562,
        "category": "Nucleosomal"
    },
    "A0A7C5U4E2": {
        "msa_length": 4642,
        "category": "Nucleosomal"
    },
    "A0A7C5VE65": {
        "msa_length": 6779,
        "category": "Nucleosomal"
    },
    "A0A7C5XJ31": {
        "msa_length": 4841,
        "category": "Nucleosomal"
    },
    "A0A7C5XJM2": {
        "msa_length": 5848,
        "category": "Nucleosomal"
    },
    "A0A7C5Y956": {
        "msa_length": 8544,
        "category": "Nucleosomal"
    },
    "A0A7C5YAT2": {
        "msa_length": 3014,
        "category": "Face-to-face"
    },
    "A0A7C6AIA7": {
        "msa_length": 4070,
        "category": "Nucleosomal"
    },
    "A0A7C6BS58": {
        "msa_length": 8587,
        "category": "Nucleosomal"
    },
    "A0A7C6DSX0": {
        "msa_length": 5277,
        "category": "Nucleosomal"
    },
    "A0A7C6E2H1": {
        "msa_length": 4956,
        "category": "Nucleosomal"
    },
    "A0A7C6FV71": {
        "msa_length": 8714,
        "category": "Nucleosomal"
    },
    "A0A7C6FY48": {
        "msa_length": 8787,
        "category": "Nucleosomal"
    },
    "A0A7C6YH25": {
        "msa_length": 7878,
        "category": "Nucleosomal"
    },
    "A0A7C6YLB0": {
        "msa_length": 8331,
        "category": "Nucleosomal"
    },
    "A0A7C6YMF9": {
        "msa_length": 8787,
        "category": "Nucleosomal"
    },
    "A0A7C7MKQ9": {
        "msa_length": 227,
        "category": "Poseidoniia double"
    },
    "A0A7C7QCX4": {
        "msa_length": 7421,
        "category": "Nucleosomal"
    },
    "A0A7C7RH28": {
        "msa_length": 4082,
        "category": "Nucleosomal"
    },
    "A0A7C7ULB4": {
        "msa_length": 6810,
        "category": "Nucleosomal"
    },
    "A0A7C7UPT2": {
        "msa_length": 2805,
        "category": "Nucleosomal"
    },
    "A0A7C7XEQ7": {
        "msa_length": 5350,
        "category": "Undefined"
    },
    "A0A7C7Y8E7": {
        "msa_length": 236,
        "category": "Poseidoniia double"
    },
    "A0A7C7Z398": {
        "msa_length": 218,
        "category": "Poseidoniia double"
    },
    "A0A7D3Y0A3": {
        "msa_length": 2058,
        "category": "Face-to-face"
    },
    "A0A7D4CUY9": {
        "msa_length": 2160,
        "category": "Face-to-face"
    },
    "A0A7D4CYR6": {
        "msa_length": 2577,
        "category": "Halo double"
    },
    "A0A7D4XZZ6": {
        "msa_length": 2058,
        "category": "Face-to-face"
    },
    "A0A7D4Y7F3": {
        "msa_length": 2169,
        "category": "Face-to-face"
    },
    "A0A7D4Y915": {
        "msa_length": 2164,
        "category": "Face-to-face"
    },
    "A0A7D4YH18": {
        "msa_length": 3292,
        "category": "Halo double"
    },
    "A0A7D5BZ01": {
        "msa_length": 2072,
        "category": "Face-to-face"
    },
    "A0A7D5C027": {
        "msa_length": 2496,
        "category": "Halo double"
    },
    "A0A7D5E6T4": {
        "msa_length": 8021,
        "category": "Nucleosomal"
    },
    "A0A7D5GDV9": {
        "msa_length": 2058,
        "category": "Halo double"
    },
    "A0A7D5GK18": {
        "msa_length": 1124,
        "category": "RdgC histone"
    },
    "A0A7D5GM11": {
        "msa_length": 2108,
        "category": "Face-to-face"
    },
    "A0A7D5I3Y6": {
        "msa_length": 1822,
        "category": "Halo double"
    },
    "A0A7D5IIG8": {
        "msa_length": 2199,
        "category": "Face-to-face"
    },
    "A0A7D5IY97": {
        "msa_length": 2150,
        "category": "Face-to-face"
    },
    "A0A7D5KF58": {
        "msa_length": 2063,
        "category": "Halo double"
    },
    "A0A7D5KNH3": {
        "msa_length": 2074,
        "category": "Face-to-face"
    },
    "A0A7D5KP22": {
        "msa_length": 2171,
        "category": "Face-to-face"
    },
    "A0A7D5L8T8": {
        "msa_length": 2108,
        "category": "Face-to-face"
    },
    "A0A7D5LAK3": {
        "msa_length": 2854,
        "category": "Undefined"
    },
    "A0A7D5LAP3": {
        "msa_length": 2165,
        "category": "Face-to-face"
    },
    "A0A7D5LCD9": {
        "msa_length": 3592,
        "category": "Halo double"
    },
    "A0A7D5MC89": {
        "msa_length": 4867,
        "category": "Nucleosomal"
    },
    "A0A7D5NXK7": {
        "msa_length": 2134,
        "category": "Face-to-face"
    },
    "A0A7D5PA94": {
        "msa_length": 1993,
        "category": "Halo double"
    },
    "A0A7D5R350": {
        "msa_length": 4368,
        "category": "Nucleosomal"
    },
    "A0A7D5R457": {
        "msa_length": 4793,
        "category": "Undefined"
    },
    "A0A7D5REM1": {
        "msa_length": 4331,
        "category": "Nucleosomal"
    },
    "A0A7D5RGR9": {
        "msa_length": 3804,
        "category": "Nucleosomal"
    },
    "A0A7D5T6R6": {
        "msa_length": 2160,
        "category": "Face-to-face"
    },
    "A0A7D5T910": {
        "msa_length": 2134,
        "category": "Face-to-face"
    },
    "A0A7D5TH01": {
        "msa_length": 2069,
        "category": "Face-to-face"
    },
    "A0A7D5TRA6": {
        "msa_length": 2190,
        "category": "Halo double"
    },
    "A0A7D5TUJ4": {
        "msa_length": 2027,
        "category": "Face-to-face"
    },
    "A0A7D5TXP0": {
        "msa_length": 2045,
        "category": "Face-to-face"
    },
    "A0A7D6CNW7": {
        "msa_length": 2108,
        "category": "Face-to-face"
    },
    "A0A7D6GJA7": {
        "msa_length": 2560,
        "category": "Halo double"
    },
    "A0A7D7Z5I0": {
        "msa_length": 4676,
        "category": "Nucleosomal"
    },
    "A0A7G2D6C9": {
        "msa_length": 8992,
        "category": "Nucleosomal"
    },
    "A0A7G2D881": {
        "msa_length": 8840,
        "category": "Nucleosomal"
    },
    "A0A7G2DBC0": {
        "msa_length": 2565,
        "category": "Face-to-face"
    },
    "A0A7G9YMX3": {
        "msa_length": 5933,
        "category": "Nucleosomal"
    },
    "A0A7G9Z0C0": {
        "msa_length": 8583,
        "category": "Nucleosomal"
    },
    "A0A7G9Z4G1": {
        "msa_length": 7629,
        "category": "Nucleosomal"
    },
    "A0A7G9Z693": {
        "msa_length": 5956,
        "category": "Nucleosomal"
    },
    "A0A7G9Z952": {
        "msa_length": 6833,
        "category": "Nucleosomal"
    },
    "A0A7G9ZCQ4": {
        "msa_length": 7618,
        "category": "Nucleosomal"
    },
    "A0A7J2GYZ3": {
        "msa_length": 1830,
        "category": "Face-to-face"
    },
    "A0A7J2H9L4": {
        "msa_length": 8875,
        "category": "Nucleosomal"
    },
    "A0A7J2HH21": {
        "msa_length": 3756,
        "category": "Nucleosomal"
    },
    "A0A7J2IF07": {
        "msa_length": 5955,
        "category": "Undefined"
    },
    "A0A7J2IPA4": {
        "msa_length": 8685,
        "category": "Nucleosomal"
    },
    "A0A7J2IQN4": {
        "msa_length": 3629,
        "category": "Undefined"
    },
    "A0A7J2IQW9": {
        "msa_length": 7699,
        "category": "Nucleosomal"
    },
    "A0A7J2IVM9": {
        "msa_length": 4171,
        "category": "Nucleosomal"
    },
    "A0A7J2IYX5": {
        "msa_length": 3034,
        "category": "Face-to-face"
    },
    "A0A7J2JKI1": {
        "msa_length": 3147,
        "category": "Face-to-face"
    },
    "A0A7J2K8L1": {
        "msa_length": 5388,
        "category": "Nucleosomal"
    },
    "A0A7J2K8W7": {
        "msa_length": 4615,
        "category": "Nucleosomal"
    },
    "A0A7J2KEE3": {
        "msa_length": 4627,
        "category": "Nucleosomal"
    },
    "A0A7J2KTU6": {
        "msa_length": 4327,
        "category": "Nucleosomal"
    },
    "A0A7J2L5J8": {
        "msa_length": 8181,
        "category": "Nucleosomal"
    },
    "A0A7J2LAC1": {
        "msa_length": 6934,
        "category": "Nucleosomal"
    },
    "A0A7J2LQQ4": {
        "msa_length": 3219,
        "category": "Undefined"
    },
    "A0A7J2LRB6": {
        "msa_length": 7702,
        "category": "Nucleosomal"
    },
    "A0A7J2LY63": {
        "msa_length": 8330,
        "category": "Nucleosomal"
    },
    "A0A7J2MN55": {
        "msa_length": 6448,
        "category": "Nucleosomal"
    },
    "A0A7J2MUA9": {
        "msa_length": 3,
        "category": "Undefined"
    },
    "A0A7J2MUC7": {
        "msa_length": 7499,
        "category": "Undefined"
    },
    "A0A7J2MUC8": {
        "msa_length": 2362,
        "category": "Undefined"
    },
    "A0A7J2NEC3": {
        "msa_length": 850,
        "category": "Undefined"
    },
    "A0A7J2NFI4": {
        "msa_length": 9,
        "category": "Undefined"
    },
    "A0A7J2NFM3": {
        "msa_length": 2991,
        "category": "Nucleosomal"
    },
    "A0A7J2NQV4": {
        "msa_length": 4607,
        "category": "Nucleosomal"
    },
    "A0A7J2NS51": {
        "msa_length": 7327,
        "category": "Nucleosomal"
    },
    "A0A7J2NSG5": {
        "msa_length": 6122,
        "category": "Nucleosomal"
    },
    "A0A7J2PQ49": {
        "msa_length": 2437,
        "category": "Nucleosomal"
    },
    "A0A7J2PR25": {
        "msa_length": 1405,
        "category": "Undefined"
    },
    "A0A7J2PU99": {
        "msa_length": 2873,
        "category": "Nucleosomal"
    },
    "A0A7J2PVW2": {
        "msa_length": 1883,
        "category": "Undefined"
    },
    "A0A7J2PZ41": {
        "msa_length": 2392,
        "category": "Nucleosomal"
    },
    "A0A7J2R0K8": {
        "msa_length": 2563,
        "category": "Nucleosomal"
    },
    "A0A7J2R2I0": {
        "msa_length": 685,
        "category": "Undefined"
    },
    "A0A7J2R4L5": {
        "msa_length": 2463,
        "category": "Undefined"
    },
    "A0A7J2R824": {
        "msa_length": 2800,
        "category": "Nucleosomal"
    },
    "A0A7J2S2I1": {
        "msa_length": 8347,
        "category": "Nucleosomal"
    },
    "A0A7J2SA95": {
        "msa_length": 103,
        "category": "Undefined"
    },
    "A0A7J2THX7": {
        "msa_length": 8647,
        "category": "Nucleosomal"
    },
    "A0A7J2TKZ3": {
        "msa_length": 6094,
        "category": "Nucleosomal"
    },
    "A0A7J2TPC2": {
        "msa_length": 5721,
        "category": "Nucleosomal"
    },
    "A0A7J2TWH3": {
        "msa_length": 7401,
        "category": "Nucleosomal"
    },
    "A0A7J2TWV6": {
        "msa_length": 5189,
        "category": "Nucleosomal"
    },
    "A0A7J2TZA9": {
        "msa_length": 4278,
        "category": "Nucleosomal"
    },
    "A0A7J2TZW3": {
        "msa_length": 2977,
        "category": "Face-to-face"
    },
    "A0A7J2TZX2": {
        "msa_length": 2985,
        "category": "Face-to-face"
    },
    "A0A7J2URR8": {
        "msa_length": 8568,
        "category": "Nucleosomal"
    },
    "A0A7J2VTG8": {
        "msa_length": 2983,
        "category": "Face-to-face"
    },
    "A0A7J2VUH7": {
        "msa_length": 5155,
        "category": "Nucleosomal"
    },
    "A0A7J2VW30": {
        "msa_length": 6895,
        "category": "Nucleosomal"
    },
    "A0A7J2VWR3": {
        "msa_length": 2991,
        "category": "Face-to-face"
    },
    "A0A7J2VXA4": {
        "msa_length": 3990,
        "category": "Nucleosomal"
    },
    "A0A7J2WNY4": {
        "msa_length": 7090,
        "category": "Nucleosomal"
    },
    "A0A7J2WPF5": {
        "msa_length": 8338,
        "category": "Nucleosomal"
    },
    "A0A7J2X207": {
        "msa_length": 3310,
        "category": "Nucleosomal"
    },
    "A0A7J2Y944": {
        "msa_length": 3822,
        "category": "Nucleosomal"
    },
    "A0A7J2YV50": {
        "msa_length": 6151,
        "category": "Nucleosomal"
    },
    "A0A7J2Z097": {
        "msa_length": 7927,
        "category": "Nucleosomal"
    },
    "A0A7J2Z1W4": {
        "msa_length": 328,
        "category": "Coiled-coil histone"
    },
    "A0A7J2ZE94": {
        "msa_length": 4820,
        "category": "Nucleosomal"
    },
    "A0A7J2ZLE3": {
        "msa_length": 4903,
        "category": "Nucleosomal"
    },
    "A0A7J2ZLZ1": {
        "msa_length": 7685,
        "category": "Undefined"
    },
    "A0A7J3A980": {
        "msa_length": 4948,
        "category": "Nucleosomal"
    },
    "A0A7J3AZB9": {
        "msa_length": 7226,
        "category": "Nucleosomal"
    },
    "A0A7J3BD70": {
        "msa_length": 6133,
        "category": "Nucleosomal"
    },
    "A0A7J3CJN0": {
        "msa_length": 3978,
        "category": "Nucleosomal"
    },
    "A0A7J3CTP1": {
        "msa_length": 7029,
        "category": "Nucleosomal"
    },
    "A0A7J3CV08": {
        "msa_length": 2877,
        "category": "Face-to-face"
    },
    "A0A7J3D273": {
        "msa_length": 3213,
        "category": "Nucleosomal"
    },
    "A0A7J3D5L4": {
        "msa_length": 3245,
        "category": "Nucleosomal"
    },
    "A0A7J3DN03": {
        "msa_length": 8047,
        "category": "Nucleosomal"
    },
    "A0A7J3DP28": {
        "msa_length": 6122,
        "category": "Nucleosomal"
    },
    "A0A7J3EDJ3": {
        "msa_length": 5810,
        "category": "Nucleosomal"
    },
    "A0A7J3F251": {
        "msa_length": 4303,
        "category": "Nucleosomal"
    },
    "A0A7J3FBQ5": {
        "msa_length": 4362,
        "category": "Nucleosomal"
    },
    "A0A7J3FDF7": {
        "msa_length": 8079,
        "category": "Nucleosomal"
    },
    "A0A7J3HN97": {
        "msa_length": 4741,
        "category": "Nucleosomal"
    },
    "A0A7J3IGZ5": {
        "msa_length": 4307,
        "category": "Nucleosomal"
    },
    "A0A7J3J9I8": {
        "msa_length": 6310,
        "category": "Nucleosomal"
    },
    "A0A7J3KDM3": {
        "msa_length": 4095,
        "category": "Undefined"
    },
    "A0A7J3KEK0": {
        "msa_length": 7286,
        "category": "Nucleosomal"
    },
    "A0A7J3L113": {
        "msa_length": 4137,
        "category": "Nucleosomal"
    },
    "A0A7J3LM54": {
        "msa_length": 4120,
        "category": "Nucleosomal"
    },
    "A0A7J3LMD7": {
        "msa_length": 6966,
        "category": "Nucleosomal"
    },
    "A0A7J3LMV4": {
        "msa_length": 5255,
        "category": "Nucleosomal"
    },
    "A0A7J3LN08": {
        "msa_length": 3066,
        "category": "Face-to-face"
    },
    "A0A7J3LYS1": {
        "msa_length": 5539,
        "category": "Nucleosomal"
    },
    "A0A7J3LZY7": {
        "msa_length": 8569,
        "category": "Nucleosomal"
    },
    "A0A7J3M025": {
        "msa_length": 6557,
        "category": "Nucleosomal"
    },
    "A0A7J3MJ20": {
        "msa_length": 2319,
        "category": "Face-to-face"
    },
    "A0A7J3MJS7": {
        "msa_length": 4619,
        "category": "Nucleosomal"
    },
    "A0A7J3MKZ7": {
        "msa_length": 4874,
        "category": "Nucleosomal"
    },
    "A0A7J3NTU9": {
        "msa_length": 5176,
        "category": "Nucleosomal"
    },
    "A0A7J3P9K3": {
        "msa_length": 4981,
        "category": "Undefined"
    },
    "A0A7J3R0D4": {
        "msa_length": 6053,
        "category": "Nucleosomal"
    },
    "A0A7J3S225": {
        "msa_length": 3704,
        "category": "Nucleosomal"
    },
    "A0A7J3S6S6": {
        "msa_length": 8646,
        "category": "Nucleosomal"
    },
    "A0A7J3S844": {
        "msa_length": 8481,
        "category": "Nucleosomal"
    },
    "A0A7J3SCY2": {
        "msa_length": 8515,
        "category": "Nucleosomal"
    },
    "A0A7J3T055": {
        "msa_length": 4884,
        "category": "Nucleosomal"
    },
    "A0A7J3TTG4": {
        "msa_length": 1,
        "category": "Undefined"
    },
    "A0A7J3UHF7": {
        "msa_length": 5789,
        "category": "Nucleosomal"
    },
    "A0A7J3UHZ5": {
        "msa_length": 2825,
        "category": "Face-to-face"
    },
    "A0A7J3UZ27": {
        "msa_length": 7490,
        "category": "Nucleosomal"
    },
    "A0A7J3VP55": {
        "msa_length": 4917,
        "category": "Nucleosomal"
    },
    "A0A7J3W5V8": {
        "msa_length": 7204,
        "category": "Nucleosomal"
    },
    "A0A7J3WF30": {
        "msa_length": 3470,
        "category": "Nucleosomal"
    },
    "A0A7J3WNP9": {
        "msa_length": 8419,
        "category": "Nucleosomal"
    },
    "A0A7J3WYH8": {
        "msa_length": 5598,
        "category": "Nucleosomal"
    },
    "A0A7J3XEF3": {
        "msa_length": 3719,
        "category": "Nucleosomal"
    },
    "A0A7J3XVR6": {
        "msa_length": 8358,
        "category": "Nucleosomal"
    },
    "A0A7J4B2J3": {
        "msa_length": 8572,
        "category": "Nucleosomal"
    },
    "A0A7J4BAY1": {
        "msa_length": 1258,
        "category": "Undefined"
    },
    "A0A7J4BB52": {
        "msa_length": 6721,
        "category": "Undefined"
    },
    "A0A7J4BCC8": {
        "msa_length": 4554,
        "category": "Nucleosomal"
    },
    "A0A7J4BU86": {
        "msa_length": 227,
        "category": "Poseidoniia double"
    },
    "A0A7J4DPV7": {
        "msa_length": 5073,
        "category": "Nucleosomal"
    },
    "A0A7J4DUX6": {
        "msa_length": 618,
        "category": "DUF1931"
    },
    "A0A7J4E233": {
        "msa_length": 7775,
        "category": "Nucleosomal"
    },
    "A0A7J4E6A5": {
        "msa_length": 4886,
        "category": "Nucleosomal"
    },
    "A0A7J4ENF3": {
        "msa_length": 7507,
        "category": "Nucleosomal"
    },
    "A0A7J4ES01": {
        "msa_length": 8824,
        "category": "Nucleosomal"
    },
    "A0A7J4EVK9": {
        "msa_length": 8493,
        "category": "Nucleosomal"
    },
    "A0A7J4FBU6": {
        "msa_length": 2788,
        "category": "Nucleosomal"
    },
    "A0A7J4FTJ9": {
        "msa_length": 6818,
        "category": "Nucleosomal"
    },
    "A0A7J4FX44": {
        "msa_length": 7229,
        "category": "Nucleosomal"
    },
    "A0A7J4FZ72": {
        "msa_length": 8463,
        "category": "Nucleosomal"
    },
    "A0A7J4FZL4": {
        "msa_length": 1569,
        "category": "Nucleosomal"
    },
    "A0A7J4G2B4": {
        "msa_length": 7159,
        "category": "Nucleosomal"
    },
    "A0A7J4GL34": {
        "msa_length": 230,
        "category": "Poseidoniia double"
    },
    "A0A7J4GVM7": {
        "msa_length": 454,
        "category": "Poseidoniia double"
    },
    "A0A7J4HT06": {
        "msa_length": 4625,
        "category": "Nucleosomal"
    },
    "A0A7J4HVR3": {
        "msa_length": 2378,
        "category": "Face-to-face"
    },
    "A0A7J4I3Z7": {
        "msa_length": 1609,
        "category": "Face-to-face"
    },
    "A0A7J4I4C6": {
        "msa_length": 5558,
        "category": "Nucleosomal"
    },
    "A0A7J4I6P4": {
        "msa_length": 4407,
        "category": "Nucleosomal"
    },
    "A0A7J4I8G3": {
        "msa_length": 2187,
        "category": "Face-to-face"
    },
    "A0A7J4IKH1": {
        "msa_length": 7906,
        "category": "Nucleosomal"
    },
    "A0A7J4IMR8": {
        "msa_length": 2021,
        "category": "Face-to-face"
    },
    "A0A7J4ITH3": {
        "msa_length": 8623,
        "category": "Nucleosomal"
    },
    "A0A7J4IY90": {
        "msa_length": 8277,
        "category": "Nucleosomal"
    },
    "A0A7J4J350": {
        "msa_length": 2685,
        "category": "Face-to-face"
    },
    "A0A7J4J7I9": {
        "msa_length": 3536,
        "category": "Face-to-face"
    },
    "A0A7J4JG57": {
        "msa_length": 3146,
        "category": "Face-to-face"
    },
    "A0A7J4JHF1": {
        "msa_length": 2810,
        "category": "Undefined"
    },
    "A0A7J4JQ63": {
        "msa_length": 8048,
        "category": "Nucleosomal"
    },
    "A0A7J4JSH2": {
        "msa_length": 3325,
        "category": "Nucleosomal"
    },
    "A0A7J4JTF5": {
        "msa_length": 8226,
        "category": "Nucleosomal"
    },
    "A0A7J4JWE7": {
        "msa_length": 8252,
        "category": "Nucleosomal"
    },
    "A0A7J4K016": {
        "msa_length": 5405,
        "category": "Nucleosomal"
    },
    "A0A7J4K2Q3": {
        "msa_length": 3027,
        "category": "Face-to-face"
    },
    "A0A7J4K606": {
        "msa_length": 6098,
        "category": "Nucleosomal"
    },
    "A0A7J4K7Y6": {
        "msa_length": 3123,
        "category": "Face-to-face"
    },
    "A0A7J4KBI9": {
        "msa_length": 7985,
        "category": "Nucleosomal"
    },
    "A0A7J4KCJ8": {
        "msa_length": 8572,
        "category": "Nucleosomal"
    },
    "A0A7J4KE43": {
        "msa_length": 8198,
        "category": "Nucleosomal"
    },
    "A0A7J4KSR3": {
        "msa_length": 3473,
        "category": "Face-to-face"
    },
    "A0A7J4KZT2": {
        "msa_length": 8655,
        "category": "Nucleosomal"
    },
    "A0A7J4L151": {
        "msa_length": 3068,
        "category": "Face-to-face"
    },
    "A0A7J4L8L1": {
        "msa_length": 8105,
        "category": "Nucleosomal"
    },
    "A0A7J4LBP3": {
        "msa_length": 2826,
        "category": "Face-to-face"
    },
    "A0A7J4LCH7": {
        "msa_length": 8051,
        "category": "Nucleosomal"
    },
    "A0A7J4LGI1": {
        "msa_length": 3227,
        "category": "Nucleosomal"
    },
    "A0A7J4LW29": {
        "msa_length": 4941,
        "category": "Nucleosomal"
    },
    "A0A7J4LWN8": {
        "msa_length": 3531,
        "category": "Nucleosomal"
    },
    "A0A7J4LWV4": {
        "msa_length": 7418,
        "category": "Nucleosomal"
    },
    "A0A7J4LY84": {
        "msa_length": 2427,
        "category": "Face-to-face"
    },
    "A0A7J4M7P0": {
        "msa_length": 2289,
        "category": "Undefined"
    },
    "A0A7J4MTI8": {
        "msa_length": 8837,
        "category": "Nucleosomal"
    },
    "A0A7J4MWE9": {
        "msa_length": 8866,
        "category": "Nucleosomal"
    },
    "A0A7J4MX65": {
        "msa_length": 8543,
        "category": "Nucleosomal"
    },
    "A0A7J4NQC8": {
        "msa_length": 223,
        "category": "Poseidoniia double"
    },
    "A0A7J4NX73": {
        "msa_length": 3294,
        "category": "Undefined"
    },
    "A0A7J4NXI4": {
        "msa_length": 8116,
        "category": "Nucleosomal"
    },
    "A0A7J4P3Y8": {
        "msa_length": 6301,
        "category": "Nucleosomal"
    },
    "A0A7J4P5K8": {
        "msa_length": 5371,
        "category": "Nucleosomal"
    },
    "A0A7J4PHR2": {
        "msa_length": 8598,
        "category": "Nucleosomal"
    },
    "A0A7J4PUZ3": {
        "msa_length": 8995,
        "category": "Nucleosomal"
    },
    "A0A7J4PXC6": {
        "msa_length": 1402,
        "category": "Undefined"
    },
    "A0A7J4Q7W9": {
        "msa_length": 5621,
        "category": "Nucleosomal"
    },
    "A0A7J4QD62": {
        "msa_length": 4133,
        "category": "Nucleosomal"
    },
    "A0A7J4QDZ5": {
        "msa_length": 3033,
        "category": "Face-to-face"
    },
    "A0A7J4QGV4": {
        "msa_length": 1947,
        "category": "Face-to-face"
    },
    "A0A7J4R9X9": {
        "msa_length": 8199,
        "category": "Nucleosomal"
    },
    "A0A7J4RTW8": {
        "msa_length": 3685,
        "category": "Undefined"
    },
    "A0A7J4RWP3": {
        "msa_length": 1457,
        "category": "Poseidoniia double"
    },
    "A0A7J4RYI0": {
        "msa_length": 8610,
        "category": "Nucleosomal"
    },
    "A0A7J4RYV1": {
        "msa_length": 3163,
        "category": "Nucleosomal"
    },
    "A0A7J4S1R1": {
        "msa_length": 2447,
        "category": "Face-to-face"
    },
    "A0A7J4SBD0": {
        "msa_length": 232,
        "category": "Poseidoniia double"
    },
    "A0A7J4SJZ8": {
        "msa_length": 2804,
        "category": "Halo double"
    },
    "A0A7J4T854": {
        "msa_length": 244,
        "category": "Poseidoniia double"
    },
    "A0A7J4TA12": {
        "msa_length": 6058,
        "category": "Nucleosomal"
    },
    "A0A7J4TLK6": {
        "msa_length": 7708,
        "category": "Nucleosomal"
    },
    "A0A7J4TU65": {
        "msa_length": 5352,
        "category": "Nucleosomal"
    },
    "A0A7J4U564": {
        "msa_length": 2989,
        "category": "Face-to-face"
    },
    "A0A7J4UK75": {
        "msa_length": 2318,
        "category": "Face-to-face"
    },
    "A0A7J4UMS1": {
        "msa_length": 5485,
        "category": "Nucleosomal"
    },
    "A0A7J4UUP7": {
        "msa_length": 2850,
        "category": "Halo double"
    },
    "A0A7J4UY01": {
        "msa_length": 7332,
        "category": "Nucleosomal"
    },
    "A0A7J4UYN6": {
        "msa_length": 1935,
        "category": "Undefined"
    },
    "A0A7J9NH84": {
        "msa_length": 8912,
        "category": "Nucleosomal"
    },
    "A0A7J9NWF5": {
        "msa_length": 2343,
        "category": "Undefined"
    },
    "A0A7J9P1A1": {
        "msa_length": 1213,
        "category": "Undefined"
    },
    "A0A7J9PDK4": {
        "msa_length": 8646,
        "category": "Nucleosomal"
    },
    "A0A7J9PFZ2": {
        "msa_length": 2932,
        "category": "Methanococcales histone"
    },
    "A0A7J9PXI0": {
        "msa_length": 4136,
        "category": "Nucleosomal"
    },
    "A0A7J9Q4U8": {
        "msa_length": 2860,
        "category": "Face-to-face"
    },
    "A0A7J9Q924": {
        "msa_length": 7003,
        "category": "Nucleosomal"
    },
    "A0A7J9Q9X2": {
        "msa_length": 4630,
        "category": "Nucleosomal"
    },
    "A0A7J9QJ28": {
        "msa_length": 4339,
        "category": "Nucleosomal"
    },
    "A0A7J9QW00": {
        "msa_length": 4076,
        "category": "Nucleosomal"
    },
    "A0A7J9R6U9": {
        "msa_length": 4375,
        "category": "Nucleosomal"
    },
    "A0A7J9S218": {
        "msa_length": 3210,
        "category": "Methanococcales histone"
    },
    "A0A7J9SLF6": {
        "msa_length": 2639,
        "category": "Undefined"
    },
    "A0A7J9SLQ7": {
        "msa_length": 2048,
        "category": "Face-to-face"
    },
    "A0A7J9SLU4": {
        "msa_length": 2568,
        "category": "Halo double"
    },
    "A0A7J9TRW8": {
        "msa_length": 8098,
        "category": "Nucleosomal"
    },
    "A0A7K3Y3P2": {
        "msa_length": 8484,
        "category": "Nucleosomal"
    },
    "A0A7K3Y5F8": {
        "msa_length": 8561,
        "category": "Nucleosomal"
    },
    "A0A7K3Y9A3": {
        "msa_length": 7905,
        "category": "Nucleosomal"
    },
    "A0A7K3YB38": {
        "msa_length": 8625,
        "category": "Nucleosomal"
    },
    "A0A7K3YG31": {
        "msa_length": 8400,
        "category": "Nucleosomal"
    },
    "A0A7K3YPD3": {
        "msa_length": 5003,
        "category": "Nucleosomal"
    },
    "A0A7K3Z1U6": {
        "msa_length": 6310,
        "category": "Nucleosomal"
    },
    "A0A7K4A3A1": {
        "msa_length": 8399,
        "category": "Nucleosomal"
    },
    "A0A7K4A3N9": {
        "msa_length": 7844,
        "category": "Nucleosomal"
    },
    "A0A7K4A508": {
        "msa_length": 8360,
        "category": "Nucleosomal"
    },
    "A0A7K4A692": {
        "msa_length": 7731,
        "category": "Nucleosomal"
    },
    "A0A7K4AIW7": {
        "msa_length": 8563,
        "category": "Nucleosomal"
    },
    "A0A7K4AZD2": {
        "msa_length": 7762,
        "category": "Nucleosomal"
    },
    "A0A7K4B1S6": {
        "msa_length": 7921,
        "category": "Nucleosomal"
    },
    "A0A7K4B307": {
        "msa_length": 8022,
        "category": "Nucleosomal"
    },
    "A0A7K4B6S5": {
        "msa_length": 7578,
        "category": "Nucleosomal"
    },
    "A0A7K4B8F7": {
        "msa_length": 6164,
        "category": "Nucleosomal"
    },
    "A0A7K4B8P0": {
        "msa_length": 7835,
        "category": "Nucleosomal"
    },
    "A0A7K4B8Z6": {
        "msa_length": 7966,
        "category": "Nucleosomal"
    },
    "A0A7K4BAC3": {
        "msa_length": 7657,
        "category": "Nucleosomal"
    },
    "A0A7K4BAI2": {
        "msa_length": 8080,
        "category": "Nucleosomal"
    },
    "A0A7K4BBF5": {
        "msa_length": 7358,
        "category": "Nucleosomal"
    },
    "A0A7K4BC09": {
        "msa_length": 8173,
        "category": "Nucleosomal"
    },
    "A0A7K4BDT2": {
        "msa_length": 8198,
        "category": "Nucleosomal"
    },
    "A0A7K4BE21": {
        "msa_length": 3798,
        "category": "Undefined"
    },
    "A0A7K4BH03": {
        "msa_length": 8144,
        "category": "Nucleosomal"
    },
    "A0A7K4BVA4": {
        "msa_length": 335,
        "category": "Coiled-coil histone"
    },
    "A0A7K4BWS1": {
        "msa_length": 8172,
        "category": "Nucleosomal"
    },
    "A0A7K4BYK7": {
        "msa_length": 8662,
        "category": "Nucleosomal"
    },
    "A0A7K4C800": {
        "msa_length": 1890,
        "category": "Face-to-face"
    },
    "A0A7K4CB55": {
        "msa_length": 6355,
        "category": "Nucleosomal"
    },
    "A0A7K4CCL9": {
        "msa_length": 8100,
        "category": "Nucleosomal"
    },
    "A0A7K4CHU8": {
        "msa_length": 8441,
        "category": "Nucleosomal"
    },
    "A0A7K4CNI2": {
        "msa_length": 1112,
        "category": "Nucleosomal"
    },
    "A0A7K4CS07": {
        "msa_length": 5419,
        "category": "Undefined"
    },
    "A0A7K4CSF8": {
        "msa_length": 3361,
        "category": "Nucleosomal"
    },
    "A0A7K4CW52": {
        "msa_length": 3914,
        "category": "Nucleosomal"
    },
    "A0A7K4D1R2": {
        "msa_length": 8333,
        "category": "Nucleosomal"
    },
    "A0A7K4DAI2": {
        "msa_length": 335,
        "category": "Coiled-coil histone"
    },
    "A0A7K4DCK2": {
        "msa_length": 7952,
        "category": "Nucleosomal"
    },
    "A0A7K4DFE1": {
        "msa_length": 8642,
        "category": "Nucleosomal"
    },
    "A0A7K4EV71": {
        "msa_length": 4458,
        "category": "Nucleosomal"
    },
    "A0A7K4F1Z4": {
        "msa_length": 4215,
        "category": "Nucleosomal"
    },
    "A0A7K4F7B9": {
        "msa_length": 3737,
        "category": "Nucleosomal"
    },
    "A0A7K4G3Y5": {
        "msa_length": 3480,
        "category": "Nucleosomal"
    },
    "A0A7K4G492": {
        "msa_length": 8398,
        "category": "Nucleosomal"
    },
    "A0A7K4GKQ9": {
        "msa_length": 2787,
        "category": "Face-to-face"
    },
    "A0A7K4GL68": {
        "msa_length": 2733,
        "category": "Nucleosomal"
    },
    "A0A7K4GNE9": {
        "msa_length": 2801,
        "category": "Nucleosomal"
    },
    "A0A7K4GR80": {
        "msa_length": 2542,
        "category": "Undefined"
    },
    "A0A7K4GRM7": {
        "msa_length": 2827,
        "category": "Nucleosomal"
    },
    "A0A7K4GXE2": {
        "msa_length": 2315,
        "category": "Undefined"
    },
    "A0A7K4H090": {
        "msa_length": 2345,
        "category": "Nucleosomal"
    },
    "A0A7K4H321": {
        "msa_length": 2544,
        "category": "Nucleosomal"
    },
    "A0A7K4H5L8": {
        "msa_length": 2850,
        "category": "Nucleosomal"
    },
    "A0A7K4HAN7": {
        "msa_length": 2720,
        "category": "Face-to-face"
    },
    "A0A7K4HDZ6": {
        "msa_length": 2319,
        "category": "Nucleosomal"
    },
    "A0A7K4HFG3": {
        "msa_length": 2814,
        "category": "Nucleosomal"
    },
    "A0A7K4HIM0": {
        "msa_length": 2615,
        "category": "Undefined"
    },
    "A0A7K4HMG9": {
        "msa_length": 8319,
        "category": "Nucleosomal"
    },
    "A0A7K4HQP1": {
        "msa_length": 5629,
        "category": "Nucleosomal"
    },
    "A0A7K4IFB3": {
        "msa_length": 6263,
        "category": "Nucleosomal"
    },
    "A0A7K4IH93": {
        "msa_length": 2686,
        "category": "Face-to-face"
    },
    "A0A7K4IQD2": {
        "msa_length": 5570,
        "category": "Nucleosomal"
    },
    "A0A7K4IRF2": {
        "msa_length": 5520,
        "category": "Nucleosomal"
    },
    "A0A7K4MQF1": {
        "msa_length": 4338,
        "category": "Nucleosomal"
    },
    "A0A7K4N3A9": {
        "msa_length": 4952,
        "category": "Nucleosomal"
    },
    "A0A7K4N886": {
        "msa_length": 4303,
        "category": "Nucleosomal"
    },
    "A0A7K4NAM4": {
        "msa_length": 4905,
        "category": "Nucleosomal"
    },
    "A0A7K4NM94": {
        "msa_length": 4668,
        "category": "Nucleosomal"
    },
    "A0A7K4NQ33": {
        "msa_length": 4240,
        "category": "Nucleosomal"
    },
    "A0A7K4NUT7": {
        "msa_length": 4502,
        "category": "Undefined"
    },
    "A0A7L4NT45": {
        "msa_length": 8764,
        "category": "Nucleosomal"
    },
    "A0A7L4NTV5": {
        "msa_length": 8367,
        "category": "Nucleosomal"
    },
    "A0A7L4NWN8": {
        "msa_length": 6214,
        "category": "Nucleosomal"
    },
    "A0A7L4NXW3": {
        "msa_length": 8628,
        "category": "Nucleosomal"
    },
    "A0A7L4NYX3": {
        "msa_length": 5665,
        "category": "Nucleosomal"
    },
    "A0A7L4P2S0": {
        "msa_length": 8532,
        "category": "Nucleosomal"
    },
    "A0A7L4P3I0": {
        "msa_length": 8525,
        "category": "Nucleosomal"
    },
    "A0A7L4P856": {
        "msa_length": 8770,
        "category": "Nucleosomal"
    },
    "A0A7L4PEQ6": {
        "msa_length": 8741,
        "category": "Nucleosomal"
    },
    "A0A7L4PEZ0": {
        "msa_length": 8413,
        "category": "Nucleosomal"
    },
    "A0A7L4PLV1": {
        "msa_length": 331,
        "category": "Coiled-coil histone"
    },
    "A0A7L4PRV5": {
        "msa_length": 8271,
        "category": "Nucleosomal"
    },
    "A0A7L4PY31": {
        "msa_length": 8200,
        "category": "Nucleosomal"
    },
    "A0A7L4Q6N8": {
        "msa_length": 8563,
        "category": "Nucleosomal"
    },
    "A0A7L4QU78": {
        "msa_length": 7785,
        "category": "Nucleosomal"
    },
    "A0A7L4QVF6": {
        "msa_length": 8478,
        "category": "Nucleosomal"
    },
    "A0A7L4QXR9": {
        "msa_length": 7953,
        "category": "Nucleosomal"
    },
    "A0A7L4R391": {
        "msa_length": 7896,
        "category": "Nucleosomal"
    },
    "A0A7L4RDY2": {
        "msa_length": 8757,
        "category": "Nucleosomal"
    },
    "A0A7L4RF83": {
        "msa_length": 3075,
        "category": "Nucleosomal"
    },
    "A0A7L4RHP3": {
        "msa_length": 7223,
        "category": "Nucleosomal"
    },
    "A0A7L4RK32": {
        "msa_length": 8518,
        "category": "Nucleosomal"
    },
    "A0A7L4RRN2": {
        "msa_length": 8461,
        "category": "Nucleosomal"
    },
    "A0A7L4RRS9": {
        "msa_length": 316,
        "category": "Coiled-coil histone"
    },
    "A0A7L9FEQ8": {
        "msa_length": 6138,
        "category": "Nucleosomal"
    },
    "A0A7M3XI11": {
        "msa_length": 1302,
        "category": "Poseidoniia double"
    },
    "A0A7R9R7H0": {
        "msa_length": 6022,
        "category": "Nucleosomal"
    },
    "A0A7R9R7J8": {
        "msa_length": 6022,
        "category": "Nucleosomal"
    },
    "A0A7T3FW01": {
        "msa_length": 1875,
        "category": "Halo double"
    },
    "A0A7T3KU30": {
        "msa_length": 2145,
        "category": "Face-to-face"
    },
    "A0A7T5R859": {
        "msa_length": 7949,
        "category": "Nucleosomal"
    },
    "A0A7T5R8J5": {
        "msa_length": 2939,
        "category": "Face-to-face"
    },
    "A0A7T5UJC6": {
        "msa_length": 6120,
        "category": "Nucleosomal"
    },
    "A0A7T5UJN9": {
        "msa_length": 3384,
        "category": "Face-to-face"
    },
    "A0A7T5UKB8": {
        "msa_length": 7934,
        "category": "Nucleosomal"
    },
    "A0A7T5ULA2": {
        "msa_length": 5187,
        "category": "Nucleosomal"
    },
    "A0A7T5UUU3": {
        "msa_length": 3919,
        "category": "Nucleosomal"
    },
    "A0A7T9CDA9": {
        "msa_length": 7771,
        "category": "Nucleosomal"
    },
    "A0A7T9DJ97": {
        "msa_length": 7774,
        "category": "Nucleosomal"
    },
    "A0A7T9HFE1": {
        "msa_length": 7535,
        "category": "Nucleosomal"
    },
    "A0A7T9I0X7": {
        "msa_length": 2972,
        "category": "Face-to-face"
    },
    "A0A7U3CYP1": {
        "msa_length": 1650,
        "category": "Undefined"
    },
    "A0A7U3CZ78": {
        "msa_length": 7153,
        "category": "Nucleosomal"
    },
    "A0A7U3CZR4": {
        "msa_length": 1587,
        "category": "Nucleosomal"
    },
    "A0A7Z7AVU9": {
        "msa_length": 8325,
        "category": "Nucleosomal"
    },
    "A0A800UG46": {
        "msa_length": 8438,
        "category": "Nucleosomal"
    },
    "A0A812A2A7": {
        "msa_length": 5255,
        "category": "Nucleosomal"
    },
    "A0A822IN43": {
        "msa_length": 7868,
        "category": "Nucleosomal"
    },
    "A0A830DPE4": {
        "msa_length": 2193,
        "category": "Face-to-face"
    },
    "A0A830E6A8": {
        "msa_length": 3046,
        "category": "Halo double"
    },
    "A0A830ECB6": {
        "msa_length": 2227,
        "category": "Halo double"
    },
    "A0A830EFW1": {
        "msa_length": 4433,
        "category": "Nucleosomal"
    },
    "A0A830EHH7": {
        "msa_length": 2048,
        "category": "Face-to-face"
    },
    "A0A830ELJ6": {
        "msa_length": 2133,
        "category": "Halo double"
    },
    "A0A830EUY3": {
        "msa_length": 2069,
        "category": "Face-to-face"
    },
    "A0A830EX68": {
        "msa_length": 2165,
        "category": "Face-to-face"
    },
    "A0A830F2N8": {
        "msa_length": 1985,
        "category": "Halo double"
    },
    "A0A830F6V0": {
        "msa_length": 2176,
        "category": "Face-to-face"
    },
    "A0A830F7V6": {
        "msa_length": 2105,
        "category": "Face-to-face"
    },
    "A0A830FBB9": {
        "msa_length": 2181,
        "category": "Face-to-face"
    },
    "A0A830FDK8": {
        "msa_length": 2118,
        "category": "Face-to-face"
    },
    "A0A830FEU3": {
        "msa_length": 2193,
        "category": "Face-to-face"
    },
    "A0A830FFN8": {
        "msa_length": 2375,
        "category": "Halo double"
    },
    "A0A830FMZ5": {
        "msa_length": 2357,
        "category": "Halo double"
    },
    "A0A830FTF4": {
        "msa_length": 2069,
        "category": "Face-to-face"
    },
    "A0A830FWT8": {
        "msa_length": 2121,
        "category": "Face-to-face"
    },
    "A0A830FYC6": {
        "msa_length": 2169,
        "category": "Face-to-face"
    },
    "A0A830G0I9": {
        "msa_length": 2147,
        "category": "Halo double"
    },
    "A0A830G3U1": {
        "msa_length": 2061,
        "category": "Face-to-face"
    },
    "A0A830G4X0": {
        "msa_length": 2114,
        "category": "Face-to-face"
    },
    "A0A830G9R0": {
        "msa_length": 2829,
        "category": "Halo double"
    },
    "A0A830GAX3": {
        "msa_length": 2169,
        "category": "Face-to-face"
    },
    "A0A830GEQ1": {
        "msa_length": 2132,
        "category": "Face-to-face"
    },
    "A0A830GFD9": {
        "msa_length": 2199,
        "category": "Face-to-face"
    },
    "A0A830GPV9": {
        "msa_length": 2032,
        "category": "Face-to-face"
    },
    "A0A830GRY0": {
        "msa_length": 2899,
        "category": "Halo double"
    },
    "A0A830GU53": {
        "msa_length": 4106,
        "category": "Nucleosomal"
    },
    "A0A831KBL1": {
        "msa_length": 6884,
        "category": "Nucleosomal"
    },
    "A0A831LKL4": {
        "msa_length": 8319,
        "category": "Nucleosomal"
    },
    "A0A831NPA5": {
        "msa_length": 8919,
        "category": "Nucleosomal"
    },
    "A0A831PG45": {
        "msa_length": 7771,
        "category": "Nucleosomal"
    },
    "A0A831SK31": {
        "msa_length": 8731,
        "category": "Nucleosomal"
    },
    "A0A831U201": {
        "msa_length": 6256,
        "category": "Nucleosomal"
    },
    "A0A831Z6Y4": {
        "msa_length": 7754,
        "category": "Nucleosomal"
    },
    "A0A832AN65": {
        "msa_length": 1123,
        "category": "Nucleosomal"
    },
    "A0A832AUK5": {
        "msa_length": 8798,
        "category": "Nucleosomal"
    },
    "A0A832D2M6": {
        "msa_length": 6557,
        "category": "Nucleosomal"
    },
    "A0A832D2T3": {
        "msa_length": 8569,
        "category": "Nucleosomal"
    },
    "A0A832ET17": {
        "msa_length": 8715,
        "category": "Nucleosomal"
    },
    "A0A832EZM9": {
        "msa_length": 8412,
        "category": "Nucleosomal"
    },
    "A0A832F6W9": {
        "msa_length": 2447,
        "category": "Nucleosomal"
    },
    "A0A832FSL2": {
        "msa_length": 4752,
        "category": "Nucleosomal"
    },
    "A0A832J4Q6": {
        "msa_length": 4741,
        "category": "Undefined"
    },
    "A0A832JAS4": {
        "msa_length": 4401,
        "category": "Nucleosomal"
    },
    "A0A832JRX0": {
        "msa_length": 4393,
        "category": "Nucleosomal"
    },
    "A0A832JTF9": {
        "msa_length": 6145,
        "category": "Nucleosomal"
    },
    "A0A832LA75": {
        "msa_length": 7221,
        "category": "Nucleosomal"
    },
    "A0A832LLS5": {
        "msa_length": 8481,
        "category": "Nucleosomal"
    },
    "A0A832LPZ0": {
        "msa_length": 8526,
        "category": "Nucleosomal"
    },
    "A0A832LSZ2": {
        "msa_length": 8646,
        "category": "Nucleosomal"
    },
    "A0A832MVT3": {
        "msa_length": 1744,
        "category": "Undefined"
    },
    "A0A832MXA9": {
        "msa_length": 4436,
        "category": "Nucleosomal"
    },
    "A0A832NPI6": {
        "msa_length": 5255,
        "category": "Nucleosomal"
    },
    "A0A832PEW6": {
        "msa_length": 8635,
        "category": "Nucleosomal"
    },
    "A0A832QQI6": {
        "msa_length": 8910,
        "category": "Nucleosomal"
    },
    "A0A832QU13": {
        "msa_length": 8818,
        "category": "Nucleosomal"
    },
    "A0A832RJQ6": {
        "msa_length": 7262,
        "category": "Nucleosomal"
    },
    "A0A832RLW9": {
        "msa_length": 8701,
        "category": "Nucleosomal"
    },
    "A0A832RQ71": {
        "msa_length": 8703,
        "category": "Nucleosomal"
    },
    "A0A832RWS0": {
        "msa_length": 8535,
        "category": "Nucleosomal"
    },
    "A0A832RY90": {
        "msa_length": 9104,
        "category": "Nucleosomal"
    },
    "A0A832S1I0": {
        "msa_length": 8734,
        "category": "Nucleosomal"
    },
    "A0A832S4B2": {
        "msa_length": 5871,
        "category": "Nucleosomal"
    },
    "A0A832S4X5": {
        "msa_length": 692,
        "category": "DUF1931"
    },
    "A0A832SG59": {
        "msa_length": 4898,
        "category": "Nucleosomal"
    },
    "A0A832SM56": {
        "msa_length": 8876,
        "category": "Nucleosomal"
    },
    "A0A832SN06": {
        "msa_length": 2390,
        "category": "Undefined"
    },
    "A0A832SV22": {
        "msa_length": 3630,
        "category": "Methanococcales histone"
    },
    "A0A832SVF6": {
        "msa_length": 8769,
        "category": "Nucleosomal"
    },
    "A0A832T4V6": {
        "msa_length": 174,
        "category": "DUF1931"
    },
    "A0A832T5V1": {
        "msa_length": 8596,
        "category": "Nucleosomal"
    },
    "A0A832T6E5": {
        "msa_length": 8895,
        "category": "Nucleosomal"
    },
    "A0A832T8G3": {
        "msa_length": 1905,
        "category": "Undefined"
    },
    "A0A832TAF1": {
        "msa_length": 5428,
        "category": "Nucleosomal"
    },
    "A0A832THP8": {
        "msa_length": 2037,
        "category": "Undefined"
    },
    "A0A832TKM6": {
        "msa_length": 7803,
        "category": "Nucleosomal"
    },
    "A0A832TM92": {
        "msa_length": 4074,
        "category": "Undefined"
    },
    "A0A832TVW0": {
        "msa_length": 6419,
        "category": "Nucleosomal"
    },
    "A0A832TWV0": {
        "msa_length": 8204,
        "category": "Nucleosomal"
    },
    "A0A832U9B3": {
        "msa_length": 8100,
        "category": "Nucleosomal"
    },
    "A0A832UCH1": {
        "msa_length": 8442,
        "category": "Nucleosomal"
    },
    "A0A832UCP3": {
        "msa_length": 8536,
        "category": "Nucleosomal"
    },
    "A0A832UE79": {
        "msa_length": 5080,
        "category": "Undefined"
    },
    "A0A832UET7": {
        "msa_length": 8172,
        "category": "Nucleosomal"
    },
    "A0A832UFM2": {
        "msa_length": 326,
        "category": "Coiled-coil histone"
    },
    "A0A832URP0": {
        "msa_length": 8299,
        "category": "Nucleosomal"
    },
    "A0A832URZ6": {
        "msa_length": 337,
        "category": "Coiled-coil histone"
    },
    "A0A832UYX0": {
        "msa_length": 316,
        "category": "Coiled-coil histone"
    },
    "A0A832UZ08": {
        "msa_length": 335,
        "category": "Coiled-coil histone"
    },
    "A0A832UZA3": {
        "msa_length": 316,
        "category": "Coiled-coil histone"
    },
    "A0A832V3P7": {
        "msa_length": 8171,
        "category": "Nucleosomal"
    },
    "A0A832VFN3": {
        "msa_length": 3731,
        "category": "Nucleosomal"
    },
    "A0A832VST1": {
        "msa_length": 8598,
        "category": "Nucleosomal"
    },
    "A0A832VX68": {
        "msa_length": 8203,
        "category": "Nucleosomal"
    },
    "A0A832VYG9": {
        "msa_length": 8830,
        "category": "Nucleosomal"
    },
    "A0A832W6R4": {
        "msa_length": 8403,
        "category": "Nucleosomal"
    },
    "A0A832WNR9": {
        "msa_length": 4712,
        "category": "Nucleosomal"
    },
    "A0A832WQ97": {
        "msa_length": 327,
        "category": "DUF1931"
    },
    "A0A832WUV0": {
        "msa_length": 8480,
        "category": "Nucleosomal"
    },
    "A0A832XGK4": {
        "msa_length": 8299,
        "category": "Nucleosomal"
    },
    "A0A832XHQ1": {
        "msa_length": 333,
        "category": "Coiled-coil histone"
    },
    "A0A832XJ01": {
        "msa_length": 333,
        "category": "Coiled-coil histone"
    },
    "A0A832XJ09": {
        "msa_length": 8272,
        "category": "Nucleosomal"
    },
    "A0A832XJI5": {
        "msa_length": 8332,
        "category": "Nucleosomal"
    },
    "A0A832YR84": {
        "msa_length": 8602,
        "category": "Nucleosomal"
    },
    "A0A832YTJ8": {
        "msa_length": 8414,
        "category": "Nucleosomal"
    },
    "A0A832Z0E8": {
        "msa_length": 8902,
        "category": "Nucleosomal"
    },
    "A0A832Z6S6": {
        "msa_length": 6462,
        "category": "Nucleosomal"
    },
    "A0A832Z7C7": {
        "msa_length": 5239,
        "category": "Nucleosomal"
    },
    "A0A832Z9Q5": {
        "msa_length": 8755,
        "category": "Nucleosomal"
    },
    "A0A832ZDC5": {
        "msa_length": 8362,
        "category": "Nucleosomal"
    },
    "A0A832ZF40": {
        "msa_length": 7759,
        "category": "Nucleosomal"
    },
    "A0A832ZH86": {
        "msa_length": 5829,
        "category": "Undefined"
    },
    "A0A832ZYZ3": {
        "msa_length": 1569,
        "category": "Nucleosomal"
    },
    "A0A832ZZC4": {
        "msa_length": 8176,
        "category": "Nucleosomal"
    },
    "A0A833A2P9": {
        "msa_length": 8120,
        "category": "Nucleosomal"
    },
    "A0A833A2Z5": {
        "msa_length": 3045,
        "category": "Face-to-face"
    },
    "A0A833A3V2": {
        "msa_length": 4254,
        "category": "Nucleosomal"
    },
    "A0A833DVH5": {
        "msa_length": 8682,
        "category": "Nucleosomal"
    },
    "A0A833DWB3": {
        "msa_length": 8540,
        "category": "Nucleosomal"
    },
    "A0A833DYA9": {
        "msa_length": 8031,
        "category": "Nucleosomal"
    },
    "A0A833DZB3": {
        "msa_length": 618,
        "category": "DUF1931"
    },
    "A0A833E3T7": {
        "msa_length": 8627,
        "category": "Nucleosomal"
    },
    "A0A833E5Z0": {
        "msa_length": 7685,
        "category": "Nucleosomal"
    },
    "A0A833EET1": {
        "msa_length": 8331,
        "category": "Nucleosomal"
    },
    "A0A833EFK1": {
        "msa_length": 5747,
        "category": "Nucleosomal"
    },
    "A0A833EGC8": {
        "msa_length": 4102,
        "category": "Nucleosomal"
    },
    "A0A835SKC7": {
        "msa_length": 3895,
        "category": "Nucleosomal"
    },
    "A0A835X1X5": {
        "msa_length": 4236,
        "category": "Nucleosomal"
    },
    "A0A835X590": {
        "msa_length": 3988,
        "category": "Nucleosomal"
    },
    "A0A835XAI5": {
        "msa_length": 4453,
        "category": "Nucleosomal"
    },
    "A0A835XIG8": {
        "msa_length": 4118,
        "category": "Nucleosomal"
    },
    "A0A836BGR1": {
        "msa_length": 4012,
        "category": "Nucleosomal"
    },
    "A0A836BJZ9": {
        "msa_length": 4831,
        "category": "Nucleosomal"
    },
    "A0A836PUZ8": {
        "msa_length": 4905,
        "category": "Nucleosomal"
    },
    "A0A836Q6C1": {
        "msa_length": 4952,
        "category": "Nucleosomal"
    },
    "A0A836T1T1": {
        "msa_length": 4331,
        "category": "Nucleosomal"
    },
    "A0A838D7C9": {
        "msa_length": 4153,
        "category": "Nucleosomal"
    },
    "A0A838NAK9": {
        "msa_length": 3897,
        "category": "Nucleosomal"
    },
    "A0A838U2B4": {
        "msa_length": 3853,
        "category": "Nucleosomal"
    },
    "A0A838W3B2": {
        "msa_length": 3713,
        "category": "Nucleosomal"
    },
    "A0A838YFD4": {
        "msa_length": 4261,
        "category": "Nucleosomal"
    },
    "A0A841HC11": {
        "msa_length": 2120,
        "category": "Face-to-face"
    },
    "A0A841HF91": {
        "msa_length": 2942,
        "category": "Halo double"
    },
    "A0A841HFF3": {
        "msa_length": 2002,
        "category": "Face-to-face"
    },
    "A0A841HFY0": {
        "msa_length": 2017,
        "category": "Face-to-face"
    },
    "A0A842K380": {
        "msa_length": 2829,
        "category": "Face-to-face"
    },
    "A0A842K5E7": {
        "msa_length": 6612,
        "category": "Nucleosomal"
    },
    "A0A842K875": {
        "msa_length": 8179,
        "category": "Nucleosomal"
    },
    "A0A842KA99": {
        "msa_length": 6202,
        "category": "Nucleosomal"
    },
    "A0A842KL34": {
        "msa_length": 8284,
        "category": "Nucleosomal"
    },
    "A0A842KTB9": {
        "msa_length": 8596,
        "category": "Nucleosomal"
    },
    "A0A842KTJ1": {
        "msa_length": 8598,
        "category": "Nucleosomal"
    },
    "A0A842KUW2": {
        "msa_length": 3605,
        "category": "Nucleosomal"
    },
    "A0A842KZP8": {
        "msa_length": 327,
        "category": "DUF1931"
    },
    "A0A842L1P3": {
        "msa_length": 8459,
        "category": "Nucleosomal"
    },
    "A0A842L308": {
        "msa_length": 8908,
        "category": "Nucleosomal"
    },
    "A0A842L4F2": {
        "msa_length": 8596,
        "category": "Nucleosomal"
    },
    "A0A842LAD9": {
        "msa_length": 8504,
        "category": "Nucleosomal"
    },
    "A0A842LDP8": {
        "msa_length": 8635,
        "category": "Nucleosomal"
    },
    "A0A842LKU8": {
        "msa_length": 8188,
        "category": "Undefined"
    },
    "A0A842LLN6": {
        "msa_length": 8866,
        "category": "Nucleosomal"
    },
    "A0A842LNQ8": {
        "msa_length": 8830,
        "category": "Nucleosomal"
    },
    "A0A842LPL5": {
        "msa_length": 8590,
        "category": "Nucleosomal"
    },
    "A0A842LQ77": {
        "msa_length": 8543,
        "category": "Nucleosomal"
    },
    "A0A842LVV3": {
        "msa_length": 6095,
        "category": "Nucleosomal"
    },
    "A0A842M314": {
        "msa_length": 8333,
        "category": "Undefined"
    },
    "A0A842M328": {
        "msa_length": 8635,
        "category": "Nucleosomal"
    },
    "A0A842M3L4": {
        "msa_length": 8386,
        "category": "Nucleosomal"
    },
    "A0A842M7P0": {
        "msa_length": 8504,
        "category": "Nucleosomal"
    },
    "A0A842MAZ8": {
        "msa_length": 8703,
        "category": "Nucleosomal"
    },
    "A0A842MC87": {
        "msa_length": 7394,
        "category": "Nucleosomal"
    },
    "A0A842MHT6": {
        "msa_length": 7175,
        "category": "Nucleosomal"
    },
    "A0A842MNR3": {
        "msa_length": 4539,
        "category": "Nucleosomal"
    },
    "A0A842MTE5": {
        "msa_length": 2695,
        "category": "Nucleosomal"
    },
    "A0A842N0B6": {
        "msa_length": 5699,
        "category": "Nucleosomal"
    },
    "A0A842N0M5": {
        "msa_length": 3818,
        "category": "Nucleosomal"
    },
    "A0A842N485": {
        "msa_length": 8604,
        "category": "Nucleosomal"
    },
    "A0A842N9X2": {
        "msa_length": 3648,
        "category": "Undefined"
    },
    "A0A842NAT6": {
        "msa_length": 4275,
        "category": "Undefined"
    },
    "A0A842NF52": {
        "msa_length": 5154,
        "category": "Nucleosomal"
    },
    "A0A842NG71": {
        "msa_length": 5027,
        "category": "Nucleosomal"
    },
    "A0A842NGP8": {
        "msa_length": 4920,
        "category": "Nucleosomal"
    },
    "A0A842NMV4": {
        "msa_length": 3068,
        "category": "Face-to-face"
    },
    "A0A842NNA2": {
        "msa_length": 8420,
        "category": "Nucleosomal"
    },
    "A0A842NND5": {
        "msa_length": 4922,
        "category": "Nucleosomal"
    },
    "A0A842NUH0": {
        "msa_length": 4899,
        "category": "Nucleosomal"
    },
    "A0A842NXW9": {
        "msa_length": 7971,
        "category": "Nucleosomal"
    },
    "A0A842P956": {
        "msa_length": 8503,
        "category": "Nucleosomal"
    },
    "A0A842PB15": {
        "msa_length": 228,
        "category": "Poseidoniia double"
    },
    "A0A842PLA1": {
        "msa_length": 2193,
        "category": "Face-to-face"
    },
    "A0A842PM50": {
        "msa_length": 3046,
        "category": "Halo double"
    },
    "A0A842Q2H2": {
        "msa_length": 4318,
        "category": "Nucleosomal"
    },
    "A0A842Q6I5": {
        "msa_length": 2800,
        "category": "Face-to-face"
    },
    "A0A842QB91": {
        "msa_length": 7601,
        "category": "Nucleosomal"
    },
    "A0A842QC45": {
        "msa_length": 6293,
        "category": "Nucleosomal"
    },
    "A0A842QF08": {
        "msa_length": 5325,
        "category": "Nucleosomal"
    },
    "A0A842QKG6": {
        "msa_length": 6506,
        "category": "Nucleosomal"
    },
    "A0A842QN38": {
        "msa_length": 3191,
        "category": "Face-to-face"
    },
    "A0A842QPM6": {
        "msa_length": 4461,
        "category": "Nucleosomal"
    },
    "A0A842QR41": {
        "msa_length": 3512,
        "category": "Undefined"
    },
    "A0A842QX41": {
        "msa_length": 3179,
        "category": "Nucleosomal"
    },
    "A0A842R1Y8": {
        "msa_length": 4779,
        "category": "Nucleosomal"
    },
    "A0A842R2Z9": {
        "msa_length": 4170,
        "category": "Nucleosomal"
    },
    "A0A842R573": {
        "msa_length": 3424,
        "category": "Undefined"
    },
    "A0A842R691": {
        "msa_length": 1280,
        "category": "Undefined"
    },
    "A0A842R7B1": {
        "msa_length": 2089,
        "category": "Undefined"
    },
    "A0A842R7N2": {
        "msa_length": 3416,
        "category": "Nucleosomal"
    },
    "A0A842R8C4": {
        "msa_length": 1245,
        "category": "Nucleosomal"
    },
    "A0A842R8R7": {
        "msa_length": 2291,
        "category": "Undefined"
    },
    "A0A842RB65": {
        "msa_length": 1846,
        "category": "Nucleosomal"
    },
    "A0A842RC82": {
        "msa_length": 2067,
        "category": "Nucleosomal"
    },
    "A0A842RI51": {
        "msa_length": 5573,
        "category": "Nucleosomal"
    },
    "A0A842RID9": {
        "msa_length": 1825,
        "category": "Undefined"
    },
    "A0A842RKJ2": {
        "msa_length": 5,
        "category": "Undefined"
    },
    "A0A842RKW7": {
        "msa_length": 4202,
        "category": "Nucleosomal"
    },
    "A0A842RQ13": {
        "msa_length": 3227,
        "category": "Nucleosomal"
    },
    "A0A842RZC0": {
        "msa_length": 3342,
        "category": "Nucleosomal"
    },
    "A0A842S0M4": {
        "msa_length": 1,
        "category": "Undefined"
    },
    "A0A842S2T4": {
        "msa_length": 2435,
        "category": "Undefined"
    },
    "A0A842S4G5": {
        "msa_length": 3039,
        "category": "Nucleosomal"
    },
    "A0A842S9N4": {
        "msa_length": 2947,
        "category": "Nucleosomal"
    },
    "A0A842SAN4": {
        "msa_length": 2577,
        "category": "Face-to-face"
    },
    "A0A842SCL3": {
        "msa_length": 2090,
        "category": "Undefined"
    },
    "A0A842SGQ0": {
        "msa_length": 3895,
        "category": "Nucleosomal"
    },
    "A0A842SHI4": {
        "msa_length": 4968,
        "category": "Nucleosomal"
    },
    "A0A842SR63": {
        "msa_length": 4267,
        "category": "Undefined"
    },
    "A0A842T2J6": {
        "msa_length": 2812,
        "category": "Nucleosomal"
    },
    "A0A842T4H2": {
        "msa_length": 2645,
        "category": "Nucleosomal"
    },
    "A0A842TG16": {
        "msa_length": 4367,
        "category": "Nucleosomal"
    },
    "A0A842TG18": {
        "msa_length": 3866,
        "category": "Nucleosomal"
    },
    "A0A842TKJ7": {
        "msa_length": 4897,
        "category": "Nucleosomal"
    },
    "A0A842TMX1": {
        "msa_length": 3795,
        "category": "Nucleosomal"
    },
    "A0A842TNE5": {
        "msa_length": 2772,
        "category": "Nucleosomal"
    },
    "A0A842TR04": {
        "msa_length": 2381,
        "category": "Face-to-face"
    },
    "A0A842TTS4": {
        "msa_length": 5732,
        "category": "Nucleosomal"
    },
    "A0A842U002": {
        "msa_length": 4402,
        "category": "Nucleosomal"
    },
    "A0A842U389": {
        "msa_length": 3078,
        "category": "Face-to-face"
    },
    "A0A842UAS9": {
        "msa_length": 3772,
        "category": "Undefined"
    },
    "A0A842UB21": {
        "msa_length": 5288,
        "category": "Nucleosomal"
    },
    "A0A842UBN1": {
        "msa_length": 2853,
        "category": "Nucleosomal"
    },
    "A0A842UED8": {
        "msa_length": 5650,
        "category": "Nucleosomal"
    },
    "A0A842UGY6": {
        "msa_length": 7462,
        "category": "Nucleosomal"
    },
    "A0A842UL59": {
        "msa_length": 1854,
        "category": "Face-to-face"
    },
    "A0A842US40": {
        "msa_length": 3017,
        "category": "Face-to-face"
    },
    "A0A842UVK4": {
        "msa_length": 5121,
        "category": "Undefined"
    },
    "A0A842UVU6": {
        "msa_length": 8287,
        "category": "Nucleosomal"
    },
    "A0A842UXH9": {
        "msa_length": 6446,
        "category": "Nucleosomal"
    },
    "A0A842UYK1": {
        "msa_length": 6219,
        "category": "Nucleosomal"
    },
    "A0A842UZA4": {
        "msa_length": 1808,
        "category": "Face-to-face"
    },
    "A0A842V0K1": {
        "msa_length": 3099,
        "category": "Face-to-face"
    },
    "A0A842V1X2": {
        "msa_length": 5292,
        "category": "Nucleosomal"
    },
    "A0A842V2M4": {
        "msa_length": 7969,
        "category": "Nucleosomal"
    },
    "A0A842V7F3": {
        "msa_length": 3018,
        "category": "Face-to-face"
    },
    "A0A842V7W8": {
        "msa_length": 7135,
        "category": "Nucleosomal"
    },
    "A0A842V8I8": {
        "msa_length": 2771,
        "category": "Face-to-face"
    },
    "A0A842VFS1": {
        "msa_length": 2306,
        "category": "Undefined"
    },
    "A0A842VI65": {
        "msa_length": 2985,
        "category": "Nucleosomal"
    },
    "A0A842VJL9": {
        "msa_length": 2738,
        "category": "Nucleosomal"
    },
    "A0A842VNJ5": {
        "msa_length": 3503,
        "category": "Nucleosomal"
    },
    "A0A842VSX0": {
        "msa_length": 1968,
        "category": "Nucleosomal"
    },
    "A0A842VT72": {
        "msa_length": 2571,
        "category": "Nucleosomal"
    },
    "A0A842VU36": {
        "msa_length": 2763,
        "category": "Undefined"
    },
    "A0A842VZU5": {
        "msa_length": 2665,
        "category": "Undefined"
    },
    "A0A842W658": {
        "msa_length": 8385,
        "category": "Nucleosomal"
    },
    "A0A842W676": {
        "msa_length": 5627,
        "category": "Nucleosomal"
    },
    "A0A842W6C0": {
        "msa_length": 2527,
        "category": "Undefined"
    },
    "A0A842W799": {
        "msa_length": 2898,
        "category": "Face-to-face"
    },
    "A0A842W7F7": {
        "msa_length": 6069,
        "category": "Nucleosomal"
    },
    "A0A842WBN8": {
        "msa_length": 2877,
        "category": "Face-to-face"
    },
    "A0A842WE24": {
        "msa_length": 329,
        "category": "Coiled-coil histone"
    },
    "A0A842WGA9": {
        "msa_length": 8575,
        "category": "Nucleosomal"
    },
    "A0A842WW32": {
        "msa_length": 5269,
        "category": "Nucleosomal"
    },
    "A0A842WZD3": {
        "msa_length": 2977,
        "category": "Face-to-face"
    },
    "A0A842XCU9": {
        "msa_length": 4054,
        "category": "Nucleosomal"
    },
    "A0A842XGG1": {
        "msa_length": 7771,
        "category": "Nucleosomal"
    },
    "A0A842XMF0": {
        "msa_length": 8593,
        "category": "Nucleosomal"
    },
    "A0A842XUF6": {
        "msa_length": 3846,
        "category": "Nucleosomal"
    },
    "A0A842XW77": {
        "msa_length": 2611,
        "category": "Nucleosomal"
    },
    "A0A842Y270": {
        "msa_length": 6988,
        "category": "Nucleosomal"
    },
    "A0A842Y9N3": {
        "msa_length": 8294,
        "category": "Nucleosomal"
    },
    "A0A842YMB4": {
        "msa_length": 9047,
        "category": "Nucleosomal"
    },
    "A0A842YSS4": {
        "msa_length": 4328,
        "category": "Undefined"
    },
    "A0A842YTW1": {
        "msa_length": 8184,
        "category": "Undefined"
    },
    "A0A842YY36": {
        "msa_length": 5813,
        "category": "Undefined"
    },
    "A0A842YYL2": {
        "msa_length": 3657,
        "category": "Undefined"
    },
    "A0A842Z184": {
        "msa_length": 2511,
        "category": "Undefined"
    },
    "A0A842Z5Y3": {
        "msa_length": 857,
        "category": "Undefined"
    },
    "A0A843AD77": {
        "msa_length": 6562,
        "category": "Undefined"
    },
    "A0A843AF87": {
        "msa_length": 8714,
        "category": "Nucleosomal"
    },
    "A0A843AIP7": {
        "msa_length": 8854,
        "category": "Nucleosomal"
    },
    "A0A843AIQ4": {
        "msa_length": 8727,
        "category": "Nucleosomal"
    },
    "A0A843ANQ7": {
        "msa_length": 6288,
        "category": "Nucleosomal"
    },
    "A0A843B8J9": {
        "msa_length": 3895,
        "category": "Nucleosomal"
    },
    "A0A843BU05": {
        "msa_length": 4688,
        "category": "Nucleosomal"
    },
    "A0A843C1R5": {
        "msa_length": 3692,
        "category": "Nucleosomal"
    },
    "A0A843C558": {
        "msa_length": 8715,
        "category": "Undefined"
    },
    "A0A843C5F4": {
        "msa_length": 7534,
        "category": "Nucleosomal"
    },
    "A0A843CBR1": {
        "msa_length": 3662,
        "category": "Nucleosomal"
    },
    "A0A843CDM7": {
        "msa_length": 5748,
        "category": "Nucleosomal"
    },
    "A0A843CH02": {
        "msa_length": 4931,
        "category": "Nucleosomal"
    },
    "A0A843D0Y7": {
        "msa_length": 7589,
        "category": "Nucleosomal"
    },
    "A0A843DJZ7": {
        "msa_length": 8631,
        "category": "Nucleosomal"
    },
    "A0A843DMM8": {
        "msa_length": 8559,
        "category": "Nucleosomal"
    },
    "A0A843DYI8": {
        "msa_length": 8130,
        "category": "Nucleosomal"
    },
    "A0A843E650": {
        "msa_length": 8862,
        "category": "Nucleosomal"
    },
    "A0A843EJA7": {
        "msa_length": 4161,
        "category": "Undefined"
    },
    "A0A843ELZ9": {
        "msa_length": 8741,
        "category": "Nucleosomal"
    },
    "A0A843EMS0": {
        "msa_length": 8328,
        "category": "Undefined"
    },
    "A0A843ESH5": {
        "msa_length": 8571,
        "category": "Nucleosomal"
    },
    "A0A843F2K6": {
        "msa_length": 8366,
        "category": "Nucleosomal"
    },
    "A0A843F774": {
        "msa_length": 8492,
        "category": "Nucleosomal"
    },
    "A0A843FGK0": {
        "msa_length": 2072,
        "category": "Undefined"
    },
    "A0A843FGZ6": {
        "msa_length": 7935,
        "category": "Nucleosomal"
    },
    "A0A843FL70": {
        "msa_length": 6958,
        "category": "Nucleosomal"
    },
    "A0A843FLF9": {
        "msa_length": 4381,
        "category": "Nucleosomal"
    },
    "A0A843FZ61": {
        "msa_length": 7965,
        "category": "Nucleosomal"
    },
    "A0A843G7U9": {
        "msa_length": 8621,
        "category": "Nucleosomal"
    },
    "A0A843H7P9": {
        "msa_length": 7121,
        "category": "Nucleosomal"
    },
    "A0A843HB92": {
        "msa_length": 5131,
        "category": "Nucleosomal"
    },
    "A0A843HDU0": {
        "msa_length": 8667,
        "category": "Nucleosomal"
    },
    "A0A843HEV1": {
        "msa_length": 7791,
        "category": "Nucleosomal"
    },
    "A0A843I985": {
        "msa_length": 8647,
        "category": "Nucleosomal"
    },
    "A0A843IGR4": {
        "msa_length": 8130,
        "category": "Nucleosomal"
    },
    "A0A843IH58": {
        "msa_length": 8633,
        "category": "Nucleosomal"
    },
    "A0A843IIA2": {
        "msa_length": 8814,
        "category": "Nucleosomal"
    },
    "A0A843INH3": {
        "msa_length": 8412,
        "category": "Nucleosomal"
    },
    "A0A843IYG7": {
        "msa_length": 7472,
        "category": "Nucleosomal"
    },
    "A0A843J8S3": {
        "msa_length": 6801,
        "category": "Nucleosomal"
    },
    "A0A843J9Q6": {
        "msa_length": 8308,
        "category": "Nucleosomal"
    },
    "A0A843JIE0": {
        "msa_length": 7854,
        "category": "Nucleosomal"
    },
    "A0A843JNK3": {
        "msa_length": 7754,
        "category": "Nucleosomal"
    },
    "A0A843JV67": {
        "msa_length": 8563,
        "category": "Nucleosomal"
    },
    "A0A843JZZ9": {
        "msa_length": 2548,
        "category": "Face-to-face"
    },
    "A0A843K6G8": {
        "msa_length": 8436,
        "category": "Nucleosomal"
    },
    "A0A843KDQ8": {
        "msa_length": 8152,
        "category": "Nucleosomal"
    },
    "A0A843KDQ9": {
        "msa_length": 8314,
        "category": "Nucleosomal"
    },
    "A0A843KE04": {
        "msa_length": 5043,
        "category": "Undefined"
    },
    "A0A843KG10": {
        "msa_length": 8293,
        "category": "Nucleosomal"
    },
    "A0A843KK86": {
        "msa_length": 8165,
        "category": "Nucleosomal"
    },
    "A0A843KRF9": {
        "msa_length": 8153,
        "category": "Nucleosomal"
    },
    "A0A843KY10": {
        "msa_length": 8416,
        "category": "Nucleosomal"
    },
    "A0A843KY26": {
        "msa_length": 8144,
        "category": "Nucleosomal"
    },
    "A0A843KYM1": {
        "msa_length": 8022,
        "category": "Nucleosomal"
    },
    "A0A843L128": {
        "msa_length": 170,
        "category": "Undefined"
    },
    "A0A843L5G5": {
        "msa_length": 7844,
        "category": "Nucleosomal"
    },
    "A0A843L8A9": {
        "msa_length": 8303,
        "category": "Nucleosomal"
    },
    "A0A843L8R8": {
        "msa_length": 8561,
        "category": "Nucleosomal"
    },
    "A0A843LAC3": {
        "msa_length": 7731,
        "category": "Nucleosomal"
    },
    "A0A843LHS4": {
        "msa_length": 8070,
        "category": "Nucleosomal"
    },
    "A0A843LI99": {
        "msa_length": 8379,
        "category": "Nucleosomal"
    },
    "A0A843LIQ1": {
        "msa_length": 8233,
        "category": "Nucleosomal"
    },
    "A0A843LMM1": {
        "msa_length": 8100,
        "category": "Nucleosomal"
    },
    "A0A843LRW8": {
        "msa_length": 7929,
        "category": "Nucleosomal"
    },
    "A0A843LT97": {
        "msa_length": 8664,
        "category": "Nucleosomal"
    },
    "A0A843M8X9": {
        "msa_length": 5766,
        "category": "Nucleosomal"
    },
    "A0A843ML00": {
        "msa_length": 8222,
        "category": "Nucleosomal"
    },
    "A0A846N8L3": {
        "msa_length": 4941,
        "category": "Undefined"
    },
    "A0A846NFA3": {
        "msa_length": 5055,
        "category": "Nucleosomal"
    },
    "A0A846NIX6": {
        "msa_length": 6359,
        "category": "Undefined"
    },
    "A0A846NQM8": {
        "msa_length": 8254,
        "category": "Nucleosomal"
    },
    "A0A846NYK1": {
        "msa_length": 7648,
        "category": "Nucleosomal"
    },
    "A0A846PH54": {
        "msa_length": 5395,
        "category": "Nucleosomal"
    },
    "A0A846PK31": {
        "msa_length": 6051,
        "category": "Nucleosomal"
    },
    "A0A846PLB3": {
        "msa_length": 6766,
        "category": "Nucleosomal"
    },
    "A0A846PMQ9": {
        "msa_length": 7457,
        "category": "Nucleosomal"
    },
    "A0A846PMY8": {
        "msa_length": 2948,
        "category": "Face-to-face"
    },
    "A0A846PN12": {
        "msa_length": 7613,
        "category": "Nucleosomal"
    },
    "A0A846PNL0": {
        "msa_length": 5407,
        "category": "Undefined"
    },
    "A0A846PVY9": {
        "msa_length": 7934,
        "category": "Nucleosomal"
    },
    "A0A846PY03": {
        "msa_length": 4941,
        "category": "Undefined"
    },
    "A0A846SXF2": {
        "msa_length": 2983,
        "category": "Face-to-face"
    },
    "A0A846T5R6": {
        "msa_length": 8352,
        "category": "Nucleosomal"
    },
    "A0A847U998": {
        "msa_length": 2586,
        "category": "Halo double"
    },
    "A0A847UMM4": {
        "msa_length": 2069,
        "category": "Face-to-face"
    },
    "A0A847UNC3": {
        "msa_length": 2219,
        "category": "Halo double"
    },
    "A0A847V5Q3": {
        "msa_length": 8468,
        "category": "Nucleosomal"
    },
    "A0A847V9T8": {
        "msa_length": 8236,
        "category": "Nucleosomal"
    },
    "A0A848E616": {
        "msa_length": 3873,
        "category": "Undefined"
    },
    "A0A848EN58": {
        "msa_length": 19,
        "category": "Undefined"
    },
    "A0A848ENI1": {
        "msa_length": 4058,
        "category": "Undefined"
    },
    "A0A848EPM0": {
        "msa_length": 8090,
        "category": "Nucleosomal"
    },
    "A0A848EQ92": {
        "msa_length": 2770,
        "category": "Face-to-face"
    },
    "A0A849PH61": {
        "msa_length": 4722,
        "category": "Nucleosomal"
    },
    "A0A849PQK5": {
        "msa_length": 4750,
        "category": "Nucleosomal"
    },
    "A0A849PR52": {
        "msa_length": 4464,
        "category": "Nucleosomal"
    },
    "A0A849PVR0": {
        "msa_length": 3321,
        "category": "Face-to-face"
    },
    "A0A849PY48": {
        "msa_length": 6511,
        "category": "Nucleosomal"
    },
    "A0A849Q054": {
        "msa_length": 7680,
        "category": "Nucleosomal"
    },
    "A0A849Q925": {
        "msa_length": 5925,
        "category": "Nucleosomal"
    },
    "A0A849QDU6": {
        "msa_length": 2953,
        "category": "Face-to-face"
    },
    "A0A849QDV4": {
        "msa_length": 7737,
        "category": "Nucleosomal"
    },
    "A0A849QL36": {
        "msa_length": 8465,
        "category": "Nucleosomal"
    },
    "A0A849QMK9": {
        "msa_length": 8278,
        "category": "Nucleosomal"
    },
    "A0A849QVL3": {
        "msa_length": 8151,
        "category": "Nucleosomal"
    },
    "A0A849QVW9": {
        "msa_length": 6829,
        "category": "Nucleosomal"
    },
    "A0A849QZ48": {
        "msa_length": 5617,
        "category": "Nucleosomal"
    },
    "A0A849R2X4": {
        "msa_length": 7255,
        "category": "Nucleosomal"
    },
    "A0A849R562": {
        "msa_length": 7970,
        "category": "Nucleosomal"
    },
    "A0A849R7C1": {
        "msa_length": 3196,
        "category": "Face-to-face"
    },
    "A0A850LSW6": {
        "msa_length": 2388,
        "category": "Nucleosomal"
    },
    "A0A850LTM3": {
        "msa_length": 2080,
        "category": "Undefined"
    },
    "A0A850LUG3": {
        "msa_length": 2333,
        "category": "Nucleosomal"
    },
    "A0A850LVB5": {
        "msa_length": 2795,
        "category": "Nucleosomal"
    },
    "A0A850LVM2": {
        "msa_length": 3435,
        "category": "Nucleosomal"
    },
    "A0A850LWW6": {
        "msa_length": 2080,
        "category": "Nucleosomal"
    },
    "A0A850LY41": {
        "msa_length": 2994,
        "category": "Nucleosomal"
    },
    "A0A850M118": {
        "msa_length": 1988,
        "category": "Nucleosomal"
    },
    "A0A850M1W7": {
        "msa_length": 1890,
        "category": "Nucleosomal"
    },
    "A0A850M3B1": {
        "msa_length": 1729,
        "category": "Nucleosomal"
    },
    "A0A850M3C2": {
        "msa_length": 3686,
        "category": "Nucleosomal"
    },
    "A0A850M3C7": {
        "msa_length": 2990,
        "category": "Undefined"
    },
    "A0A850M3K8": {
        "msa_length": 3805,
        "category": "Nucleosomal"
    },
    "A0A850M4P4": {
        "msa_length": 3441,
        "category": "Nucleosomal"
    },
    "A0A850M5A2": {
        "msa_length": 3988,
        "category": "Nucleosomal"
    },
    "A0A850M6B8": {
        "msa_length": 4053,
        "category": "Nucleosomal"
    },
    "A0A850MBP8": {
        "msa_length": 5523,
        "category": "Nucleosomal"
    },
    "A0A850MGW9": {
        "msa_length": 1892,
        "category": "Nucleosomal"
    },
    "A0A850MHK6": {
        "msa_length": 3785,
        "category": "Undefined"
    },
    "A0A850MJB3": {
        "msa_length": 3703,
        "category": "Undefined"
    },
    "A0A850MMI5": {
        "msa_length": 4406,
        "category": "Nucleosomal"
    },
    "A0A850MN19": {
        "msa_length": 3856,
        "category": "Nucleosomal"
    },
    "A0A850MN65": {
        "msa_length": 5421,
        "category": "Nucleosomal"
    },
    "A0A850MPT7": {
        "msa_length": 1892,
        "category": "Nucleosomal"
    },
    "A0A850MW10": {
        "msa_length": 2032,
        "category": "Nucleosomal"
    },
    "A0A850MZ07": {
        "msa_length": 1652,
        "category": "Nucleosomal"
    },
    "A0A850SLQ6": {
        "msa_length": 4439,
        "category": "Nucleosomal"
    },
    "A0A895AB85": {
        "msa_length": 2985,
        "category": "Halo double"
    },
    "A0A895ADF3": {
        "msa_length": 2120,
        "category": "Face-to-face"
    },
    "A0A895AEX1": {
        "msa_length": 2120,
        "category": "Face-to-face"
    },
    "A0A895AFT2": {
        "msa_length": 2985,
        "category": "Halo double"
    },
    "A0A897MNP7": {
        "msa_length": 3295,
        "category": "Halo double"
    },
    "A0A897MUW8": {
        "msa_length": 2052,
        "category": "Face-to-face"
    },
    "A0A897N342": {
        "msa_length": 1948,
        "category": "Face-to-face"
    },
    "A0A897N5E9": {
        "msa_length": 2972,
        "category": "Halo double"
    },
    "A0A897N8E8": {
        "msa_length": 2670,
        "category": "Halo double"
    },
    "A0A897NBV1": {
        "msa_length": 2129,
        "category": "Face-to-face"
    },
    "A0A897NL67": {
        "msa_length": 2142,
        "category": "Face-to-face"
    },
    "A0A897NLF9": {
        "msa_length": 2506,
        "category": "Halo double"
    },
    "A0A897NMT0": {
        "msa_length": 2605,
        "category": "Halo double"
    },
    "A0A8A2U385": {
        "msa_length": 2050,
        "category": "Face-to-face"
    },
    "A0A8A2UDX5": {
        "msa_length": 1959,
        "category": "Halo double"
    },
    "A0A8A2VI13": {
        "msa_length": 2413,
        "category": "Halo double"
    },
    "A0A8A2VJ00": {
        "msa_length": 2070,
        "category": "Face-to-face"
    },
    "A0A8A3S3Y5": {
        "msa_length": 6035,
        "category": "Nucleosomal"
    },
    "A0A8A3S742": {
        "msa_length": 8602,
        "category": "Nucleosomal"
    },
    "A0A8B2HWL5": {
        "msa_length": 4573,
        "category": "Nucleosomal"
    },
    "A0A8B3S2G3": {
        "msa_length": 4799,
        "category": "Nucleosomal"
    },
    "A0B552": {
        "msa_length": 7883,
        "category": "Nucleosomal"
    },
    "A0RTN6": {
        "msa_length": 3922,
        "category": "Undefined"
    },
    "A1RX27": {
        "msa_length": 5076,
        "category": "Nucleosomal"
    },
    "A2SQR2": {
        "msa_length": 8057,
        "category": "Nucleosomal"
    },
    "A3CTR7": {
        "msa_length": 8269,
        "category": "Nucleosomal"
    },
    "A3CWU7": {
        "msa_length": 8561,
        "category": "Nucleosomal"
    },
    "A4FXG4": {
        "msa_length": 2358,
        "category": "Methanococcales histone"
    },
    "A5UJP0": {
        "msa_length": 8568,
        "category": "Nucleosomal"
    },
    "A5ULH1": {
        "msa_length": 8379,
        "category": "Nucleosomal"
    },
    "A5UMN7": {
        "msa_length": 8233,
        "category": "Nucleosomal"
    },
    "A6UP30": {
        "msa_length": 2556,
        "category": "Methanococcales histone"
    },
    "A6UPZ2": {
        "msa_length": 8579,
        "category": "Nucleosomal"
    },
    "A6URZ8": {
        "msa_length": 8426,
        "category": "Nucleosomal"
    },
    "A6UUS1": {
        "msa_length": 8753,
        "category": "Nucleosomal"
    },
    "A6UUU1": {
        "msa_length": 2667,
        "category": "Methanococcales histone"
    },
    "A6UWK9": {
        "msa_length": 8512,
        "category": "Nucleosomal"
    },
    "A6VFV1": {
        "msa_length": 2932,
        "category": "Methanococcales histone"
    },
    "A6VGT4": {
        "msa_length": 8646,
        "category": "Nucleosomal"
    },
    "A6VJ21": {
        "msa_length": 8426,
        "category": "Nucleosomal"
    },
    "A7I778": {
        "msa_length": 8260,
        "category": "Nucleosomal"
    },
    "A8B1G1": {
        "msa_length": 8912,
        "category": "Nucleosomal"
    },
    "A8B1G4": {
        "msa_length": 8426,
        "category": "Nucleosomal"
    },
    "A8MAF0": {
        "msa_length": 4762,
        "category": "Nucleosomal"
    },
    "A9A3R6": {
        "msa_length": 4595,
        "category": "Undefined"
    },
    "A9A6R3": {
        "msa_length": 8426,
        "category": "Nucleosomal"
    },
    "A9A9W6": {
        "msa_length": 8646,
        "category": "Nucleosomal"
    },
    "A9AAT3": {
        "msa_length": 3041,
        "category": "Methanococcales histone"
    },
    "B0R2Q5": {
        "msa_length": 2942,
        "category": "Halo double"
    },
    "B0R7H1": {
        "msa_length": 2120,
        "category": "Face-to-face"
    },
    "B0R8M9": {
        "msa_length": 2017,
        "category": "Face-to-face"
    },
    "B1L604": {
        "msa_length": 8338,
        "category": "Nucleosomal"
    },
    "B1L7I0": {
        "msa_length": 7226,
        "category": "Nucleosomal"
    },
    "B3T8R2": {
        "msa_length": 4771,
        "category": "Nucleosomal"
    },
    "B6YSY3": {
        "msa_length": 8574,
        "category": "Nucleosomal"
    },
    "B6YVF4": {
        "msa_length": 2388,
        "category": "Face-to-face"
    },
    "B6YXB0": {
        "msa_length": 8813,
        "category": "Nucleosomal"
    },
    "B7QZX8": {
        "msa_length": 2949,
        "category": "Face-to-face"
    },
    "B7R0I1": {
        "msa_length": 571,
        "category": "DUF1931"
    },
    "B7R0Z7": {
        "msa_length": 8703,
        "category": "Nucleosomal"
    },
    "B7R276": {
        "msa_length": 8913,
        "category": "Nucleosomal"
    },
    "B8GJY4": {
        "msa_length": 7968,
        "category": "Nucleosomal"
    },
    "B9ACU5": {
        "msa_length": 8568,
        "category": "Nucleosomal"
    },
    "B9AEH7": {
        "msa_length": 8379,
        "category": "Nucleosomal"
    },
    "B9AFQ1": {
        "msa_length": 8233,
        "category": "Nucleosomal"
    },
    "B9LQW4": {
        "msa_length": 2257,
        "category": "Halo double"
    },
    "B9LU10": {
        "msa_length": 2058,
        "category": "Face-to-face"
    },
    "C5A1L3": {
        "msa_length": 8863,
        "category": "Nucleosomal"
    },
    "C5A417": {
        "msa_length": 8655,
        "category": "Nucleosomal"
    },
    "C5A4R6": {
        "msa_length": 2889,
        "category": "Face-to-face"
    },
    "C5A5C3": {
        "msa_length": 656,
        "category": "DUF1931"
    },
    "C6A2T6": {
        "msa_length": 327,
        "category": "DUF1931"
    },
    "C6A4I7": {
        "msa_length": 8908,
        "category": "Nucleosomal"
    },
    "C6A4V1": {
        "msa_length": 8587,
        "category": "Nucleosomal"
    },
    "C7DGA1": {
        "msa_length": 1551,
        "category": "Undefined"
    },
    "C7DGD3": {
        "msa_length": 4516,
        "category": "Nucleosomal"
    },
    "C7DI07": {
        "msa_length": 1438,
        "category": "Undefined"
    },
    "C7NV03": {
        "msa_length": 2576,
        "category": "Halo double"
    },
    "C7NV10": {
        "msa_length": 2012,
        "category": "Face-to-face"
    },
    "C7NYN7": {
        "msa_length": 2468,
        "category": "Halo double"
    },
    "C7P233": {
        "msa_length": 2068,
        "category": "Face-to-face"
    },
    "C7P5J1": {
        "msa_length": 3110,
        "category": "Undefined"
    },
    "C7P5P3": {
        "msa_length": 8340,
        "category": "Nucleosomal"
    },
    "C7P645": {
        "msa_length": 8470,
        "category": "Nucleosomal"
    },
    "C7P6C0": {
        "msa_length": 3091,
        "category": "Methanococcales histone"
    },
    "C7P7Z5": {
        "msa_length": 8722,
        "category": "Nucleosomal"
    },
    "C9RDY4": {
        "msa_length": 8650,
        "category": "Nucleosomal"
    },
    "C9RE68": {
        "msa_length": 8895,
        "category": "Nucleosomal"
    },
    "C9REV3": {
        "msa_length": 3611,
        "category": "Methanococcales histone"
    },
    "C9RFU4": {
        "msa_length": 2802,
        "category": "Undefined"
    },
    "C9RGG7": {
        "msa_length": 8316,
        "category": "Nucleosomal"
    },
    "C9RHW6": {
        "msa_length": 152,
        "category": "DUF1931"
    },
    "D1JH27": {
        "msa_length": 7298,
        "category": "Nucleosomal"
    },
    "D1YVU1": {
        "msa_length": 7013,
        "category": "Nucleosomal"
    },
    "D1Z211": {
        "msa_length": 7225,
        "category": "Nucleosomal"
    },
    "D2RF04": {
        "msa_length": 681,
        "category": "DUF1931"
    },
    "D2RG36": {
        "msa_length": 8526,
        "category": "Nucleosomal"
    },
    "D2RG91": {
        "msa_length": 7377,
        "category": "Nucleosomal"
    },
    "D2RS00": {
        "msa_length": 2073,
        "category": "Face-to-face"
    },
    "D2RV23": {
        "msa_length": 2045,
        "category": "Halo double"
    },
    "D2ZNX1": {
        "msa_length": 8233,
        "category": "Nucleosomal"
    },
    "D2ZQ30": {
        "msa_length": 8379,
        "category": "Nucleosomal"
    },
    "D2ZRU2": {
        "msa_length": 8568,
        "category": "Nucleosomal"
    },
    "D3DYY6": {
        "msa_length": 8862,
        "category": "Nucleosomal"
    },
    "D3DZ31": {
        "msa_length": 7344,
        "category": "Nucleosomal"
    },
    "D3DZ60": {
        "msa_length": 4524,
        "category": "Undefined"
    },
    "D3E264": {
        "msa_length": 6965,
        "category": "Nucleosomal"
    },
    "D3E480": {
        "msa_length": 8667,
        "category": "Nucleosomal"
    },
    "D3E4G7": {
        "msa_length": 5993,
        "category": "Nucleosomal"
    },
    "D3RX55": {
        "msa_length": 8482,
        "category": "Nucleosomal"
    },
    "D3RZM5": {
        "msa_length": 8682,
        "category": "Nucleosomal"
    },
    "D3S432": {
        "msa_length": 3174,
        "category": "Methanococcales histone"
    },
    "D3S4U7": {
        "msa_length": 8895,
        "category": "Nucleosomal"
    },
    "D3S6Z4": {
        "msa_length": 8650,
        "category": "Nucleosomal"
    },
    "D3S850": {
        "msa_length": 153,
        "category": "DUF1931"
    },
    "D3S8K2": {
        "msa_length": 8201,
        "category": "Nucleosomal"
    },
    "D3SVB1": {
        "msa_length": 2050,
        "category": "Face-to-face"
    },
    "D3SWP0": {
        "msa_length": 2095,
        "category": "Halo double"
    },
    "D4GQ55": {
        "msa_length": 2146,
        "category": "Face-to-face"
    },
    "D4GS56": {
        "msa_length": 2396,
        "category": "Halo double"
    },
    "D4GVY1": {
        "msa_length": 72,
        "category": "RdgC histone"
    },
    "D4GZE0": {
        "msa_length": 2193,
        "category": "Face-to-face"
    },
    "D5E7P3": {
        "msa_length": 5691,
        "category": "Nucleosomal"
    },
    "D5VSU5": {
        "msa_length": 8410,
        "category": "Nucleosomal"
    },
    "D5VTD2": {
        "msa_length": 147,
        "category": "DUF1931"
    },
    "D5VTW4": {
        "msa_length": 2581,
        "category": "Methanococcales histone"
    },
    "D6GVQ6": {
        "msa_length": 2822,
        "category": "Face-to-face"
    },
    "D7DR65": {
        "msa_length": 6305,
        "category": "Nucleosomal"
    },
    "D7DRP5": {
        "msa_length": 8381,
        "category": "Nucleosomal"
    },
    "D7DTQ7": {
        "msa_length": 2644,
        "category": "Methanococcales histone"
    },
    "D7EAB7": {
        "msa_length": 8543,
        "category": "Nucleosomal"
    },
    "D8J532": {
        "msa_length": 2073,
        "category": "Face-to-face"
    },
    "D8J956": {
        "msa_length": 2473,
        "category": "Halo double"
    },
    "D8JB14": {
        "msa_length": 1981,
        "category": "Face-to-face"
    },
    "D8JBI5": {
        "msa_length": 2076,
        "category": "Face-to-face"
    },
    "D8JCH2": {
        "msa_length": 2055,
        "category": "Face-to-face"
    },
    "D9PUI4": {
        "msa_length": 8211,
        "category": "Nucleosomal"
    },
    "D9PVQ1": {
        "msa_length": 8259,
        "category": "Nucleosomal"
    },
    "D9PX60": {
        "msa_length": 8737,
        "category": "Nucleosomal"
    },
    "E1QV35": {
        "msa_length": 4963,
        "category": "Nucleosomal"
    },
    "E1RKS0": {
        "msa_length": 7785,
        "category": "Nucleosomal"
    },
    "E3GWR6": {
        "msa_length": 8657,
        "category": "Nucleosomal"
    },
    "E3GZI5": {
        "msa_length": 8577,
        "category": "Nucleosomal"
    },
    "E4NRI4": {
        "msa_length": 2094,
        "category": "Face-to-face"
    },
    "E4NTS7": {
        "msa_length": 2240,
        "category": "Halo double"
    },
    "E6N2V7": {
        "msa_length": 2935,
        "category": "Face-to-face"
    },
    "E6N889": {
        "msa_length": 5341,
        "category": "Nucleosomal"
    },
    "E6NA72": {
        "msa_length": 2860,
        "category": "Face-to-face"
    },
    "E7QMR0": {
        "msa_length": 1897,
        "category": "Face-to-face"
    },
    "E7QU96": {
        "msa_length": 2001,
        "category": "Halo double"
    },
    "F0LI23": {
        "msa_length": 8824,
        "category": "Nucleosomal"
    },
    "F0LJT4": {
        "msa_length": 688,
        "category": "DUF1931"
    },
    "F0LLL9": {
        "msa_length": 8728,
        "category": "Nucleosomal"
    },
    "F0QTG3": {
        "msa_length": 4806,
        "category": "Nucleosomal"
    },
    "F0TA21": {
        "msa_length": 8026,
        "category": "Nucleosomal"
    },
    "F0TAB1": {
        "msa_length": 8460,
        "category": "Nucleosomal"
    },
    "F0TB06": {
        "msa_length": 8548,
        "category": "Nucleosomal"
    },
    "F1SVE7": {
        "msa_length": 1556,
        "category": "Undefined"
    },
    "F2KMN7": {
        "msa_length": 8453,
        "category": "Nucleosomal"
    },
    "F2KNB3": {
        "msa_length": 8423,
        "category": "Nucleosomal"
    },
    "F2KNH7": {
        "msa_length": 8450,
        "category": "Nucleosomal"
    },
    "F3KMQ8": {
        "msa_length": 5090,
        "category": "Undefined"
    },
    "F4BTG3": {
        "msa_length": 8563,
        "category": "Nucleosomal"
    },
    "F4HJH2": {
        "msa_length": 8578,
        "category": "Nucleosomal"
    },
    "F4HJZ2": {
        "msa_length": 8915,
        "category": "Nucleosomal"
    },
    "F6BAL4": {
        "msa_length": 8307,
        "category": "Nucleosomal"
    },
    "F6BAU5": {
        "msa_length": 3204,
        "category": "Methanococcales histone"
    },
    "F6BE57": {
        "msa_length": 8474,
        "category": "Nucleosomal"
    },
    "F6D3V8": {
        "msa_length": 8323,
        "category": "Nucleosomal"
    },
    "F6D3Y0": {
        "msa_length": 8590,
        "category": "Nucleosomal"
    },
    "F6D6K9": {
        "msa_length": 8834,
        "category": "Nucleosomal"
    },
    "F7PMF2": {
        "msa_length": 2051,
        "category": "Face-to-face"
    },
    "F7PPY7": {
        "msa_length": 2012,
        "category": "Face-to-face"
    },
    "F7XPP0": {
        "msa_length": 8941,
        "category": "Nucleosomal"
    },
    "F8AFT9": {
        "msa_length": 8857,
        "category": "Nucleosomal"
    },
    "F8AG78": {
        "msa_length": 5974,
        "category": "Nucleosomal"
    },
    "F8AK59": {
        "msa_length": 3738,
        "category": "Methanococcales histone"
    },
    "F8ALG2": {
        "msa_length": 8481,
        "category": "Nucleosomal"
    },
    "F8ALT6": {
        "msa_length": 8470,
        "category": "Nucleosomal"
    },
    "F8D560": {
        "msa_length": 2580,
        "category": "Halo double"
    },
    "F8DCN4": {
        "msa_length": 2050,
        "category": "Face-to-face"
    },
    "F9CUB8": {
        "msa_length": 4867,
        "category": "Nucleosomal"
    },
    "G0H0G5": {
        "msa_length": 3062,
        "category": "Methanococcales histone"
    },
    "G0H212": {
        "msa_length": 8912,
        "category": "Nucleosomal"
    },
    "G0H314": {
        "msa_length": 8426,
        "category": "Nucleosomal"
    },
    "G0HKU4": {
        "msa_length": 2564,
        "category": "Face-to-face"
    },
    "G0HNE0": {
        "msa_length": 8840,
        "category": "Nucleosomal"
    },
    "G0HNM8": {
        "msa_length": 8992,
        "category": "Nucleosomal"
    },
    "G0HPQ0": {
        "msa_length": 543,
        "category": "DUF1931"
    },
    "G0HRJ6": {
        "msa_length": 2204,
        "category": "Halo double"
    },
    "G0HTK4": {
        "msa_length": 2069,
        "category": "Face-to-face"
    },
    "G0LFQ3": {
        "msa_length": 2035,
        "category": "Face-to-face"
    },
    "G0LK36": {
        "msa_length": 3091,
        "category": "Halo double"
    },
    "G0QA93": {
        "msa_length": 7835,
        "category": "Nucleosomal"
    },
    "G0QB19": {
        "msa_length": 2607,
        "category": "Face-to-face"
    },
    "G0QBX4": {
        "msa_length": 7763,
        "category": "Nucleosomal"
    },
    "G0QDC8": {
        "msa_length": 2946,
        "category": "Undefined"
    },
    "G0QEU7": {
        "msa_length": 2770,
        "category": "Face-to-face"
    },
    "G0QF64": {
        "msa_length": 4331,
        "category": "Undefined"
    },
    "G0QF84": {
        "msa_length": 8090,
        "category": "Nucleosomal"
    },
    "G0QHB3": {
        "msa_length": 19,
        "category": "Nanohalo coiled-coil"
    },
    "G0QHW9": {
        "msa_length": 8452,
        "category": "Nucleosomal"
    },
    "G2MHG6": {
        "msa_length": 2039,
        "category": "Face-to-face"
    },
    "G2MN34": {
        "msa_length": 2596,
        "category": "Halo double"
    },
    "G2MPE8": {
        "msa_length": 2138,
        "category": "Face-to-face"
    },
    "G7WMC0": {
        "msa_length": 8468,
        "category": "Nucleosomal"
    },
    "H0AAH5": {
        "msa_length": 2939,
        "category": "Undefined"
    },
    "H0AAQ7": {
        "msa_length": 8549,
        "category": "Nucleosomal"
    },
    "H0AB43": {
        "msa_length": 1691,
        "category": "Undefined"
    },
    "H0ACB5": {
        "msa_length": 2635,
        "category": "Undefined"
    },
    "H0ACJ8": {
        "msa_length": 2506,
        "category": "Face-to-face"
    },
    "H0ACR2": {
        "msa_length": 2545,
        "category": "Undefined"
    },
    "H0AD77": {
        "msa_length": 2636,
        "category": "Undefined"
    },
    "H0AER2": {
        "msa_length": 8117,
        "category": "Nucleosomal"
    },
    "H1KYR8": {
        "msa_length": 8474,
        "category": "Nucleosomal"
    },
    "H1KZH1": {
        "msa_length": 3074,
        "category": "Methanococcales histone"
    },
    "H1L006": {
        "msa_length": 8307,
        "category": "Nucleosomal"
    },
    "H1L1T6": {
        "msa_length": 8750,
        "category": "Nucleosomal"
    },
    "H1Z4J4": {
        "msa_length": 7698,
        "category": "Nucleosomal"
    },
    "H3ZJQ7": {
        "msa_length": 706,
        "category": "DUF1931"
    },
    "H3ZPI5": {
        "msa_length": 8829,
        "category": "Nucleosomal"
    },
    "H3ZQB5": {
        "msa_length": 8733,
        "category": "Nucleosomal"
    },
    "H8I5G8": {
        "msa_length": 6980,
        "category": "Nucleosomal"
    },
    "H8IAC6": {
        "msa_length": 7519,
        "category": "Nucleosomal"
    },
    "I3D0X7": {
        "msa_length": 4120,
        "category": "Nucleosomal"
    },
    "I3R126": {
        "msa_length": 2065,
        "category": "Face-to-face"
    },
    "I3R1W4": {
        "msa_length": 2485,
        "category": "Halo double"
    },
    "I3RG04": {
        "msa_length": 8519,
        "category": "Nucleosomal"
    },
    "I3RGC2": {
        "msa_length": 8854,
        "category": "Nucleosomal"
    },
    "I3ZSD3": {
        "msa_length": 9018,
        "category": "Nucleosomal"
    },
    "I3ZVF1": {
        "msa_length": 8840,
        "category": "Nucleosomal"
    },
    "I3ZW13": {
        "msa_length": 605,
        "category": "DUF1931"
    },
    "I3ZWQ0": {
        "msa_length": 2386,
        "category": "Face-to-face"
    },
    "I6UNQ3": {
        "msa_length": 778,
        "category": "DUF1931"
    },
    "I6V1B6": {
        "msa_length": 8975,
        "category": "Nucleosomal"
    },
    "I6V1Y9": {
        "msa_length": 2907,
        "category": "Face-to-face"
    },
    "I6V3Z3": {
        "msa_length": 8480,
        "category": "Nucleosomal"
    },
    "I7BI30": {
        "msa_length": 2396,
        "category": "Halo double"
    },
    "I7CNZ7": {
        "msa_length": 2142,
        "category": "Face-to-face"
    },
    "I7CP19": {
        "msa_length": 2050,
        "category": "Face-to-face"
    },
    "I7J805": {
        "msa_length": 8329,
        "category": "Nucleosomal"
    },
    "I7LMT1": {
        "msa_length": 8561,
        "category": "Nucleosomal"
    },
    "J1L208": {
        "msa_length": 8319,
        "category": "Nucleosomal"
    },
    "J1L419": {
        "msa_length": 5629,
        "category": "Nucleosomal"
    },
    "J3EX64": {
        "msa_length": 2039,
        "category": "Face-to-face"
    },
    "J3EZE4": {
        "msa_length": 2252,
        "category": "Halo double"
    },
    "K0B5J9": {
        "msa_length": 3869,
        "category": "Nucleosomal"
    },
    "K0BEB2": {
        "msa_length": 4247,
        "category": "Nucleosomal"
    },
    "K0INA0": {
        "msa_length": 5063,
        "category": "Nucleosomal"
    },
    "K2R2P0": {
        "msa_length": 8015,
        "category": "Nucleosomal"
    },
    "K2RAZ5": {
        "msa_length": 8525,
        "category": "Nucleosomal"
    },
    "K2RQ61": {
        "msa_length": 8854,
        "category": "Nucleosomal"
    },
    "K6U3A5": {
        "msa_length": 8525,
        "category": "Nucleosomal"
    },
    "K6U3B8": {
        "msa_length": 6967,
        "category": "Nucleosomal"
    },
    "K6U3N2": {
        "msa_length": 6677,
        "category": "Nucleosomal"
    },
    "L0AF95": {
        "msa_length": 1809,
        "category": "Halo double"
    },
    "L0AI84": {
        "msa_length": 2073,
        "category": "Face-to-face"
    },
    "L0HFF2": {
        "msa_length": 5226,
        "category": "Nucleosomal"
    },
    "L0HJR8": {
        "msa_length": 8134,
        "category": "Nucleosomal"
    },
    "L0I8V8": {
        "msa_length": 2097,
        "category": "Face-to-face"
    },
    "L0ICU4": {
        "msa_length": 2579,
        "category": "Halo double"
    },
    "L0JPP8": {
        "msa_length": 1985,
        "category": "Halo double"
    },
    "L0JT31": {
        "msa_length": 2160,
        "category": "Face-to-face"
    },
    "L0JT86": {
        "msa_length": 2050,
        "category": "Face-to-face"
    },
    "L0JW83": {
        "msa_length": 2355,
        "category": "Halo double"
    },
    "L0K6J0": {
        "msa_length": 2057,
        "category": "Face-to-face"
    },
    "L0KVH1": {
        "msa_length": 8269,
        "category": "Nucleosomal"
    },
    "L5NMP3": {
        "msa_length": 2396,
        "category": "Halo double"
    },
    "L5NX63": {
        "msa_length": 2193,
        "category": "Face-to-face"
    },
    "L9VFZ5": {
        "msa_length": 2073,
        "category": "Face-to-face"
    },
    "L9VIQ3": {
        "msa_length": 2398,
        "category": "Halo double"
    },
    "L9WAH4": {
        "msa_length": 2073,
        "category": "Face-to-face"
    },
    "L9WBZ8": {
        "msa_length": 2365,
        "category": "Halo double"
    },
    "L9WH74": {
        "msa_length": 2207,
        "category": "Halo double"
    },
    "L9WKX4": {
        "msa_length": 2073,
        "category": "Face-to-face"
    },
    "L9WML7": {
        "msa_length": 2279,
        "category": "Halo double"
    },
    "L9X283": {
        "msa_length": 2073,
        "category": "Face-to-face"
    },
    "L9X4C4": {
        "msa_length": 2267,
        "category": "Halo double"
    },
    "L9XBJ4": {
        "msa_length": 2057,
        "category": "Face-to-face"
    },
    "L9XDZ8": {
        "msa_length": 2095,
        "category": "Halo double"
    },
    "L9XRY9": {
        "msa_length": 1998,
        "category": "Halo double"
    },
    "L9XSE1": {
        "msa_length": 2057,
        "category": "Face-to-face"
    },
    "L9XT16": {
        "msa_length": 1776,
        "category": "Halo double"
    },
    "L9XVQ5": {
        "msa_length": 2050,
        "category": "Face-to-face"
    },
    "L9Y2W9": {
        "msa_length": 2016,
        "category": "Face-to-face"
    },
    "L9YQ59": {
        "msa_length": 2160,
        "category": "Face-to-face"
    },
    "L9YZP0": {
        "msa_length": 2050,
        "category": "Face-to-face"
    },
    "L9YZW3": {
        "msa_length": 2396,
        "category": "Halo double"
    },
    "L9YZY6": {
        "msa_length": 2133,
        "category": "Face-to-face"
    },
    "L9Z1D3": {
        "msa_length": 2050,
        "category": "Face-to-face"
    },
    "L9ZEU1": {
        "msa_length": 2262,
        "category": "Halo double"
    },
    "L9ZGH5": {
        "msa_length": 2396,
        "category": "Halo double"
    },
    "L9ZH87": {
        "msa_length": 2050,
        "category": "Face-to-face"
    },
    "L9ZR38": {
        "msa_length": 2001,
        "category": "Face-to-face"
    },
    "L9ZWA1": {
        "msa_length": 2050,
        "category": "Face-to-face"
    },
    "L9ZXP3": {
        "msa_length": 1890,
        "category": "Halo double"
    },
    "L9ZYS0": {
        "msa_length": 1737,
        "category": "Halo double"
    },
    "M0AHJ1": {
        "msa_length": 2103,
        "category": "Face-to-face"
    },
    "M0AIZ4": {
        "msa_length": 2160,
        "category": "Halo double"
    },
    "M0AXD1": {
        "msa_length": 2050,
        "category": "Face-to-face"
    },
    "M0B710": {
        "msa_length": 1737,
        "category": "Halo double"
    },
    "M0B7M5": {
        "msa_length": 2160,
        "category": "Halo double"
    },
    "M0BAJ7": {
        "msa_length": 2001,
        "category": "Face-to-face"
    },
    "M0BHW2": {
        "msa_length": 2600,
        "category": "Halo double"
    },
    "M0BL41": {
        "msa_length": 2097,
        "category": "Face-to-face"
    },
    "M0C7N5": {
        "msa_length": 2108,
        "category": "Face-to-face"
    },
    "M0CHU8": {
        "msa_length": 2073,
        "category": "Face-to-face"
    },
    "M0CL16": {
        "msa_length": 1909,
        "category": "Halo double"
    },
    "M0CU39": {
        "msa_length": 1724,
        "category": "Halo double"
    },
    "M0CX07": {
        "msa_length": 2134,
        "category": "Face-to-face"
    },
    "M0CYW7": {
        "msa_length": 2774,
        "category": "Halo double"
    },
    "M0D347": {
        "msa_length": 2574,
        "category": "Halo double"
    },
    "M0D6B5": {
        "msa_length": 2094,
        "category": "Face-to-face"
    },
    "M0D944": {
        "msa_length": 2457,
        "category": "Halo double"
    },
    "M0DBL8": {
        "msa_length": 2058,
        "category": "Face-to-face"
    },
    "M0DS10": {
        "msa_length": 2160,
        "category": "Face-to-face"
    },
    "M0DS39": {
        "msa_length": 2749,
        "category": "Halo double"
    },
    "M0DU79": {
        "msa_length": 2440,
        "category": "Halo double"
    },
    "M0DV55": {
        "msa_length": 2058,
        "category": "Face-to-face"
    },
    "M0E1N7": {
        "msa_length": 2058,
        "category": "Face-to-face"
    },
    "M0E5D8": {
        "msa_length": 2648,
        "category": "Halo double"
    },
    "M0EBH2": {
        "msa_length": 2457,
        "category": "Halo double"
    },
    "M0EBW8": {
        "msa_length": 2058,
        "category": "Face-to-face"
    },
    "M0EDY1": {
        "msa_length": 2058,
        "category": "Face-to-face"
    },
    "M0EIJ4": {
        "msa_length": 2070,
        "category": "Face-to-face"
    },
    "M0ETA0": {
        "msa_length": 2457,
        "category": "Halo double"
    },
    "M0EX78": {
        "msa_length": 2058,
        "category": "Face-to-face"
    },
    "M0EZH8": {
        "msa_length": 2703,
        "category": "Halo double"
    },
    "M0F3S4": {
        "msa_length": 2058,
        "category": "Face-to-face"
    },
    "M0FFW6": {
        "msa_length": 2396,
        "category": "Halo double"
    },
    "M0FH50": {
        "msa_length": 2193,
        "category": "Face-to-face"
    },
    "M0FHG7": {
        "msa_length": 2705,
        "category": "Halo double"
    },
    "M0FSH5": {
        "msa_length": 2108,
        "category": "Face-to-face"
    },
    "M0FUH7": {
        "msa_length": 2396,
        "category": "Halo double"
    },
    "M0FV11": {
        "msa_length": 2193,
        "category": "Face-to-face"
    },
    "M0FVH0": {
        "msa_length": 2396,
        "category": "Halo double"
    },
    "M0FZU4": {
        "msa_length": 2193,
        "category": "Face-to-face"
    },
    "M0GF17": {
        "msa_length": 2193,
        "category": "Face-to-face"
    },
    "M0GIF8": {
        "msa_length": 2396,
        "category": "Halo double"
    },
    "M0GNY5": {
        "msa_length": 2193,
        "category": "Face-to-face"
    },
    "M0GPP7": {
        "msa_length": 2262,
        "category": "Halo double"
    },
    "M0GS14": {
        "msa_length": 2984,
        "category": "Halo double"
    },
    "M0GUV1": {
        "msa_length": 2073,
        "category": "Face-to-face"
    },
    "M0HIW6": {
        "msa_length": 2923,
        "category": "Halo double"
    },
    "M0HLI2": {
        "msa_length": 2193,
        "category": "Face-to-face"
    },
    "M0HW30": {
        "msa_length": 2073,
        "category": "Face-to-face"
    },
    "M0HWY8": {
        "msa_length": 2984,
        "category": "Halo double"
    },
    "M0I0R5": {
        "msa_length": 2193,
        "category": "Face-to-face"
    },
    "M0I5J9": {
        "msa_length": 2193,
        "category": "Face-to-face"
    },
    "M0I737": {
        "msa_length": 2396,
        "category": "Halo double"
    },
    "M0I8L0": {
        "msa_length": 3046,
        "category": "Halo double"
    },
    "M0IFY7": {
        "msa_length": 2776,
        "category": "Halo double"
    },
    "M0II18": {
        "msa_length": 2078,
        "category": "Face-to-face"
    },
    "M0J1V3": {
        "msa_length": 3046,
        "category": "Halo double"
    },
    "M0J5C0": {
        "msa_length": 2075,
        "category": "Face-to-face"
    },
    "M0J7X1": {
        "msa_length": 2069,
        "category": "Face-to-face"
    },
    "M0J9V1": {
        "msa_length": 2193,
        "category": "Face-to-face"
    },
    "M0JSJ4": {
        "msa_length": 2120,
        "category": "Halo double"
    },
    "M0K0M4": {
        "msa_length": 2069,
        "category": "Face-to-face"
    },
    "M0K0W7": {
        "msa_length": 1776,
        "category": "Halo double"
    },
    "M0K294": {
        "msa_length": 1897,
        "category": "Face-to-face"
    },
    "M0K3I4": {
        "msa_length": 1930,
        "category": "Face-to-face"
    },
    "M0K7B2": {
        "msa_length": 2034,
        "category": "Face-to-face"
    },
    "M0K7K6": {
        "msa_length": 2069,
        "category": "Face-to-face"
    },
    "M0K8W5": {
        "msa_length": 2429,
        "category": "Halo double"
    },
    "M0KYT7": {
        "msa_length": 2120,
        "category": "Halo double"
    },
    "M0L0Q3": {
        "msa_length": 2069,
        "category": "Face-to-face"
    },
    "M0L6G7": {
        "msa_length": 2053,
        "category": "Face-to-face"
    },
    "M0LF47": {
        "msa_length": 1785,
        "category": "Halo double"
    },
    "M0LMY2": {
        "msa_length": 2073,
        "category": "Face-to-face"
    },
    "M0LNB5": {
        "msa_length": 1880,
        "category": "Halo double"
    },
    "M0LPI3": {
        "msa_length": 2219,
        "category": "Halo double"
    },
    "M0LQ94": {
        "msa_length": 2069,
        "category": "Face-to-face"
    },
    "M0M032": {
        "msa_length": 2155,
        "category": "Face-to-face"
    },
    "M0M6B8": {
        "msa_length": 2073,
        "category": "Face-to-face"
    },
    "M0M6S6": {
        "msa_length": 1885,
        "category": "Halo double"
    },
    "M0M9N2": {
        "msa_length": 2054,
        "category": "Face-to-face"
    },
    "M0MEJ4": {
        "msa_length": 2020,
        "category": "Halo double"
    },
    "M0MGB9": {
        "msa_length": 2091,
        "category": "Face-to-face"
    },
    "M0MGQ0": {
        "msa_length": 1993,
        "category": "Face-to-face"
    },
    "M0MKX2": {
        "msa_length": 1912,
        "category": "Face-to-face"
    },
    "M0MRS0": {
        "msa_length": 1917,
        "category": "Face-to-face"
    },
    "M0MSS2": {
        "msa_length": 1787,
        "category": "Face-to-face"
    },
    "M0MVG0": {
        "msa_length": 1904,
        "category": "Halo double"
    },
    "M0MW84": {
        "msa_length": 2405,
        "category": "Halo double"
    },
    "M0MWD4": {
        "msa_length": 2102,
        "category": "Face-to-face"
    },
    "M0N2Y1": {
        "msa_length": 1846,
        "category": "Face-to-face"
    },
    "M0N4K5": {
        "msa_length": 2079,
        "category": "Face-to-face"
    },
    "M0N5C0": {
        "msa_length": 2017,
        "category": "Face-to-face"
    },
    "M0N972": {
        "msa_length": 1962,
        "category": "Face-to-face"
    },
    "M0N9S6": {
        "msa_length": 2046,
        "category": "Halo double"
    },
    "M0NA51": {
        "msa_length": 1930,
        "category": "Face-to-face"
    },
    "M0NBB3": {
        "msa_length": 2091,
        "category": "Face-to-face"
    },
    "M0NDB0": {
        "msa_length": 1991,
        "category": "Face-to-face"
    },
    "M0NDM6": {
        "msa_length": 1912,
        "category": "Face-to-face"
    },
    "M0NDX9": {
        "msa_length": 2102,
        "category": "Face-to-face"
    },
    "M0NF95": {
        "msa_length": 1891,
        "category": "Face-to-face"
    },
    "M0NFK4": {
        "msa_length": 1857,
        "category": "Face-to-face"
    },
    "M0NGJ0": {
        "msa_length": 2033,
        "category": "Face-to-face"
    },
    "M0NGU9": {
        "msa_length": 1937,
        "category": "Face-to-face"
    },
    "M0NRF5": {
        "msa_length": 2058,
        "category": "Face-to-face"
    },
    "M0NSL3": {
        "msa_length": 2058,
        "category": "Face-to-face"
    },
    "M0NTZ3": {
        "msa_length": 2457,
        "category": "Halo double"
    },
    "M0NU71": {
        "msa_length": 2590,
        "category": "Halo double"
    },
    "M0P353": {
        "msa_length": 2660,
        "category": "Halo double"
    },
    "M0P6Q2": {
        "msa_length": 2288,
        "category": "Halo double"
    },
    "M0P8Y8": {
        "msa_length": 2050,
        "category": "Face-to-face"
    },
    "M0P9D2": {
        "msa_length": 2160,
        "category": "Face-to-face"
    },
    "M0PE95": {
        "msa_length": 2058,
        "category": "Face-to-face"
    },
    "M0PLK7": {
        "msa_length": 2058,
        "category": "Face-to-face"
    },
    "M0PLT4": {
        "msa_length": 2457,
        "category": "Halo double"
    },
    "M1Q4J2": {
        "msa_length": 8480,
        "category": "Nucleosomal"
    },
    "M1XMW9": {
        "msa_length": 2125,
        "category": "Face-to-face"
    },
    "M1XNN9": {
        "msa_length": 1880,
        "category": "Halo double"
    },
    "M7U0S7": {
        "msa_length": 310,
        "category": "Undefined"
    },
    "N0BAY1": {
        "msa_length": 8825,
        "category": "Nucleosomal"
    },
    "N0BCL7": {
        "msa_length": 8735,
        "category": "Nucleosomal"
    },
    "N0BIK0": {
        "msa_length": 8957,
        "category": "Nucleosomal"
    },
    "N6VQ57": {
        "msa_length": 2460,
        "category": "Methanococcales histone"
    },
    "N6VQJ2": {
        "msa_length": 8744,
        "category": "Nucleosomal"
    },
    "N6VX88": {
        "msa_length": 8068,
        "category": "Undefined"
    },
    "O27731": {
        "msa_length": 9047,
        "category": "Nucleosomal"
    },
    "O28779": {
        "msa_length": 8753,
        "category": "Nucleosomal"
    },
    "O29910": {
        "msa_length": 8442,
        "category": "Nucleosomal"
    },
    "O59627": {
        "msa_length": 8480,
        "category": "Nucleosomal"
    },
    "O74092": {
        "msa_length": 8596,
        "category": "Nucleosomal"
    },
    "O74098": {
        "msa_length": 8876,
        "category": "Nucleosomal"
    },
    "O93641": {
        "msa_length": 1556,
        "category": "Undefined"
    },
    "P19267": {
        "msa_length": 8657,
        "category": "Nucleosomal"
    },
    "P48781": {
        "msa_length": 8577,
        "category": "Nucleosomal"
    },
    "P48782": {
        "msa_length": 8804,
        "category": "Nucleosomal"
    },
    "P48783": {
        "msa_length": 8854,
        "category": "Nucleosomal"
    },
    "P48784": {
        "msa_length": 8525,
        "category": "Nucleosomal"
    },
    "P50483": {
        "msa_length": 8866,
        "category": "Nucleosomal"
    },
    "P50484": {
        "msa_length": 9109,
        "category": "Nucleosomal"
    },
    "P50485": {
        "msa_length": 9014,
        "category": "Nucleosomal"
    },
    "P50486": {
        "msa_length": 8707,
        "category": "Nucleosomal"
    },
    "P61881": {
        "msa_length": 8975,
        "category": "Nucleosomal"
    },
    "P61882": {
        "msa_length": 8975,
        "category": "Nucleosomal"
    },
    "P95669": {
        "msa_length": 8799,
        "category": "Nucleosomal"
    },
    "Q03576": {
        "msa_length": 2738,
        "category": "Methanococcales histone"
    },
    "Q0W2G9": {
        "msa_length": 8506,
        "category": "Nucleosomal"
    },
    "Q0W3U2": {
        "msa_length": 7489,
        "category": "Nucleosomal"
    },
    "Q12W85": {
        "msa_length": 7884,
        "category": "Nucleosomal"
    },
    "Q18E68": {
        "msa_length": 2035,
        "category": "Face-to-face"
    },
    "Q18K87": {
        "msa_length": 2972,
        "category": "Halo double"
    },
    "Q2FLE1": {
        "msa_length": 7555,
        "category": "Nucleosomal"
    },
    "Q2FMI8": {
        "msa_length": 7895,
        "category": "Nucleosomal"
    },
    "Q2FMX3": {
        "msa_length": 7874,
        "category": "Nucleosomal"
    },
    "Q2FN15": {
        "msa_length": 7929,
        "category": "Nucleosomal"
    },
    "Q2FNA8": {
        "msa_length": 7754,
        "category": "Nucleosomal"
    },
    "Q2NG91": {
        "msa_length": 8204,
        "category": "Nucleosomal"
    },
    "Q2NGP1": {
        "msa_length": 5297,
        "category": "Nucleosomal"
    },
    "Q2NGY6": {
        "msa_length": 8889,
        "category": "Nucleosomal"
    },
    "Q2NHB9": {
        "msa_length": 5119,
        "category": "Undefined"
    },
    "Q2NHP7": {
        "msa_length": 6355,
        "category": "Nucleosomal"
    },
    "Q2NHU2": {
        "msa_length": 8614,
        "category": "Nucleosomal"
    },
    "Q2Y4Y8": {
        "msa_length": 6319,
        "category": "Nucleosomal"
    },
    "Q46C61": {
        "msa_length": 8204,
        "category": "Nucleosomal"
    },
    "Q4JH29": {
        "msa_length": 3922,
        "category": "Undefined"
    },
    "Q57632": {
        "msa_length": 8650,
        "category": "Nucleosomal"
    },
    "Q58342": {
        "msa_length": 8895,
        "category": "Nucleosomal"
    },
    "Q58655": {
        "msa_length": 8403,
        "category": "Nucleosomal"
    },
    "Q58904": {
        "msa_length": 174,
        "category": "DUF1931"
    },
    "Q59041": {
        "msa_length": 3630,
        "category": "Methanococcales histone"
    },
    "Q5JDW7": {
        "msa_length": 3036,
        "category": "Face-to-face"
    },
    "Q5JHD0": {
        "msa_length": 664,
        "category": "DUF1931"
    },
    "Q5UZD8": {
        "msa_length": 2069,
        "category": "Face-to-face"
    },
    "Q5V028": {
        "msa_length": 1776,
        "category": "Halo double"
    },
    "Q5V751": {
        "msa_length": 2053,
        "category": "Face-to-face"
    },
    "Q60264": {
        "msa_length": 8573,
        "category": "Nucleosomal"
    },
    "Q6LXK3": {
        "msa_length": 8912,
        "category": "Nucleosomal"
    },
    "Q6LYH6": {
        "msa_length": 2417,
        "category": "Methanococcales histone"
    },
    "Q6M085": {
        "msa_length": 8426,
        "category": "Nucleosomal"
    },
    "Q6ZZY7": {
        "msa_length": 8381,
        "category": "Nucleosomal"
    },
    "Q6ZZY8": {
        "msa_length": 6305,
        "category": "Nucleosomal"
    },
    "Q74MT3": {
        "msa_length": 6550,
        "category": "Nucleosomal"
    },
    "Q74NJ9": {
        "msa_length": 6043,
        "category": "Nucleosomal"
    },
    "Q8PVY0": {
        "msa_length": 8480,
        "category": "Nucleosomal"
    },
    "Q8TSX3": {
        "msa_length": 8203,
        "category": "Nucleosomal"
    },
    "Q8TXD1": {
        "msa_length": 1905,
        "category": "Undefined"
    },
    "Q8TY01": {
        "msa_length": 2037,
        "category": "Undefined"
    },
    "Q8U1D0": {
        "msa_length": 2907,
        "category": "Face-to-face"
    },
    "Q8U348": {
        "msa_length": 778,
        "category": "DUF1931"
    },
    "Q9HHD8": {
        "msa_length": 1860,
        "category": "Face-to-face"
    },
    "Q9HN32": {
        "msa_length": 2120,
        "category": "Face-to-face"
    },
    "Q9HSP8": {
        "msa_length": 2942,
        "category": "Halo double"
    },
    "Q9UWP8": {
        "msa_length": 2785,
        "category": "Face-to-face"
    },
    "Q9V1F5": {
        "msa_length": 8672,
        "category": "Nucleosomal"
    },
    "Q9Y8I1": {
        "msa_length": 8705,
        "category": "Nucleosomal"
    },
    "Q9Y8I2": {
        "msa_length": 8612,
        "category": "Nucleosomal"
    },
    "R1E4W5": {
        "msa_length": 3505,
        "category": "Nucleosomal"
    },
    "R1G8M2": {
        "msa_length": 6037,
        "category": "Nucleosomal"
    },
    "R4W3D9": {
        "msa_length": 2045,
        "category": "Face-to-face"
    },
    "R4W840": {
        "msa_length": 2866,
        "category": "Halo double"
    },
    "R7PU30": {
        "msa_length": 8379,
        "category": "Nucleosomal"
    },
    "R9SI81": {
        "msa_length": 8381,
        "category": "Nucleosomal"
    },
    "R9SKF3": {
        "msa_length": 8456,
        "category": "Nucleosomal"
    },
    "R9SKV4": {
        "msa_length": 5983,
        "category": "Nucleosomal"
    },
    "S2EUN4": {
        "msa_length": 5090,
        "category": "Undefined"
    },
    "S5ZK75": {
        "msa_length": 6012,
        "category": "Nucleosomal"
    },
    "S6CUX2": {
        "msa_length": 2257,
        "category": "Halo double"
    },
    "T2GGT0": {
        "msa_length": 8259,
        "category": "Nucleosomal"
    },
    "T2GHK1": {
        "msa_length": 8866,
        "category": "Nucleosomal"
    },
    "T2GJQ5": {
        "msa_length": 8543,
        "category": "Nucleosomal"
    },
    "U1MJF4": {
        "msa_length": 2330,
        "category": "Halo double"
    },
    "U1N2S8": {
        "msa_length": 2845,
        "category": "Halo double"
    },
    "U1N995": {
        "msa_length": 2671,
        "category": "Halo double"
    },
    "U1NGE3": {
        "msa_length": 2822,
        "category": "Halo double"
    },
    "U1NMU9": {
        "msa_length": 2015,
        "category": "Face-to-face"
    },
    "U1NTR8": {
        "msa_length": 3152,
        "category": "Halo double"
    },
    "U1NY90": {
        "msa_length": 2043,
        "category": "Face-to-face"
    },
    "U1NYI6": {
        "msa_length": 2046,
        "category": "Face-to-face"
    },
    "U1PF76": {
        "msa_length": 2243,
        "category": "Halo double"
    },
    "U1PU03": {
        "msa_length": 2032,
        "category": "Face-to-face"
    },
    "U1QI48": {
        "msa_length": 3026,
        "category": "Halo double"
    },
    "U1QKF4": {
        "msa_length": 2006,
        "category": "Face-to-face"
    },
    "U1R4M4": {
        "msa_length": 2543,
        "category": "Halo double"
    },
    "U2FBE8": {
        "msa_length": 2302,
        "category": "Halo double"
    },
    "U2YSB2": {
        "msa_length": 2716,
        "category": "Halo double"
    },
    "U2YTW4": {
        "msa_length": 2785,
        "category": "Undefined"
    },
    "U3A414": {
        "msa_length": 2826,
        "category": "Undefined"
    },
    "U6EAE9": {
        "msa_length": 8710,
        "category": "Nucleosomal"
    },
    "U6EBB8": {
        "msa_length": 8761,
        "category": "Nucleosomal"
    },
    "U6EC16": {
        "msa_length": 7835,
        "category": "Nucleosomal"
    },
    "V4GN65": {
        "msa_length": 2040,
        "category": "Face-to-face"
    },
    "V4HAY6": {
        "msa_length": 1996,
        "category": "Face-to-face"
    },
    "V4HHT5": {
        "msa_length": 3131,
        "category": "Halo double"
    },
    "V4X669": {
        "msa_length": 2890,
        "category": "Face-to-face"
    },
    "V4XTY4": {
        "msa_length": 2931,
        "category": "Face-to-face"
    },
    "V4XWI8": {
        "msa_length": 2635,
        "category": "Halo double"
    },
    "V4XWK1": {
        "msa_length": 2778,
        "category": "Face-to-face"
    },
    "V4Y3Z1": {
        "msa_length": 2828,
        "category": "Halo double"
    },
    "V4Y8E1": {
        "msa_length": 3204,
        "category": "Halo double"
    },
    "V4YBJ4": {
        "msa_length": 2802,
        "category": "Face-to-face"
    },
    "V4YN22": {
        "msa_length": 2108,
        "category": "Halo double"
    },
    "V5TQR0": {
        "msa_length": 2069,
        "category": "Face-to-face"
    },
    "V5TR17": {
        "msa_length": 2204,
        "category": "Halo double"
    },
    "V6AUD8": {
        "msa_length": 4450,
        "category": "Nucleosomal"
    },
    "V6DR83": {
        "msa_length": 1923,
        "category": "Face-to-face"
    },
    "V6DTL5": {
        "msa_length": 2632,
        "category": "Halo double"
    },
    "V6DVC9": {
        "msa_length": 2046,
        "category": "Face-to-face"
    },
    "V6DY05": {
        "msa_length": 2058,
        "category": "Face-to-face"
    },
    "W0I0Z7": {
        "msa_length": 8824,
        "category": "Nucleosomal"
    },
    "W0I1Z8": {
        "msa_length": 8608,
        "category": "Nucleosomal"
    },
    "W0I8Q2": {
        "msa_length": 668,
        "category": "DUF1931"
    },
    "W0JIT2": {
        "msa_length": 2383,
        "category": "Halo double"
    },
    "W0JPW1": {
        "msa_length": 2073,
        "category": "Face-to-face"
    },
    "W0JWG7": {
        "msa_length": 2724,
        "category": "Halo double"
    },
    "W0JZB9": {
        "msa_length": 2073,
        "category": "Face-to-face"
    },
    "W0K3X0": {
        "msa_length": 2151,
        "category": "Face-to-face"
    },
    "W0K8H7": {
        "msa_length": 2065,
        "category": "Face-to-face"
    },
    "W8NTX3": {
        "msa_length": 3021,
        "category": "Face-to-face"
    },
    "W8NVG4": {
        "msa_length": 8612,
        "category": "Nucleosomal"
    },
    "W8P2M9": {
        "msa_length": 8719,
        "category": "Nucleosomal"
    },
    "W8PJS0": {
        "msa_length": 613,
        "category": "DUF1931"
    },
    "W9DS39": {
        "msa_length": 7841,
        "category": "Nucleosomal"
    },
    "A0A1Q9NNY5": {
        "msa_length": 45,
        "category": "Undefined"
    },
    "A0A5C9EZ94": {
        "msa_length": 13125,
        "category": "Rab GTPase"
    },
    "A0A524D0G8": {
        "msa_length": 2293,
        "category": "Undefined"
    },
    "A0A532THE7": {
        "msa_length": 2712,
        "category": "Face-to-face"
    },
    "A0A0F8XJF6": {
        "msa_length": 14077,
        "category": "Rab GTPase"
    },
    "A0A0F8XVV9": {
        "msa_length": 13117,
        "category": "Rab GTPase"
    },
    "A0A497P9U3": {
        "msa_length": 2341,
        "category": "Face-to-face"
    },
    "A0A7J4RIJ9": {
        "msa_length": 235,
        "category": "Poseidoniia double"
    },
    "A0A3A5V501": {
        "msa_length": 231,
        "category": "Poseidoniia double"
    },
    "A0A3A5VEK4": {
        "msa_length": 228,
        "category": "Poseidoniia double"
    },
    "A0A3A5VIM2": {
        "msa_length": 178,
        "category": "Undefined"
    },
    "A0A3A5VP10": {
        "msa_length": 234,
        "category": "Poseidoniia double"
    },
    "A0A3A5WNK5": {
        "msa_length": 235,
        "category": "Poseidoniia double"
    },
    "A0A6V8CX90": {
        "msa_length": 449,
        "category": "Poseidoniia double"
    },
    "A0A6V8D6Q2": {
        "msa_length": 247,
        "category": "Poseidoniia double"
    },
    "A0A6V8DF36": {
        "msa_length": 231,
        "category": "Poseidoniia double"
    },
    "A0A6V8EMJ3": {
        "msa_length": 223,
        "category": "Poseidoniia double"
    },
    "A0A7C7J7V7": {
        "msa_length": 234,
        "category": "Poseidoniia double"
    },
    "A0A7C8CM77": {
        "msa_length": 238,
        "category": "Poseidoniia double"
    },
    "A0A7J4GN67": {
        "msa_length": 232,
        "category": "Poseidoniia double"
    },
    "A0A7J4GXQ3": {
        "msa_length": 2397,
        "category": "Undefined"
    },
    "A0A7J9RHH7": {
        "msa_length": 239,
        "category": "Poseidoniia double"
    },
    "A0A7M3X123": {
        "msa_length": 229,
        "category": "Poseidoniia double"
    },
    "A0A7M3XWE3": {
        "msa_length": 232,
        "category": "Poseidoniia double"
    },
    "A0A7M3YID8": {
        "msa_length": 234,
        "category": "Poseidoniia double"
    },
    "A0A7M3ZUU5": {
        "msa_length": 230,
        "category": "Poseidoniia double"
    },
    "A0A7M4AGE9": {
        "msa_length": 240,
        "category": "Poseidoniia double"
    },
    "A0A367IDR8": {
        "msa_length": 228,
        "category": "Poseidoniia double"
    },
    "A0A1B1TAP9": {
        "msa_length": 225,
        "category": "Poseidoniia double"
    },
    "A0A6V8EZD5": {
        "msa_length": 58,
        "category": "Thermoplasmatota"
    },
    "A0A497H1S4": {
        "msa_length": 80,
        "category": "Thermoplasmatota"
    },
    "A0A497HFE3": {
        "msa_length": 56,
        "category": "Thermoplasmatota"
    },
    "A0A497HGH8": {
        "msa_length": 100,
        "category": "Thermoplasmatota"
    },
    "A0A497HGY1": {
        "msa_length": 64,
        "category": "Thermoplasmatota"
    },
    "A0A7J2S8V3": {
        "msa_length": 99,
        "category": "Thermoplasmatota"
    },
    "A0A7J2S9R0": {
        "msa_length": 66,
        "category": "Thermoplasmatota"
    },
    "A0A7J2SAQ8": {
        "msa_length": 57,
        "category": "Thermoplasmatota"
    },
    "A0A7J2SRQ4": {
        "msa_length": 66,
        "category": "Thermoplasmatota"
    },
    "M7T519": {
        "msa_length": 63,
        "category": "Thermoplasmatota"
    },
    "A0A151EZR4": {
        "msa_length": 69,
        "category": "Thermoplasmatota"
    },
    "A0A497SR00": {
        "msa_length": 3372,
        "category": "Face-to-face"
    },
    "A0A497T9W6": {
        "msa_length": 338,
        "category": "Coiled-coil histone"
    },
    "A0A497TFM2": {
        "msa_length": 3599,
        "category": "Face-to-face"
    },
    "A0A256Y696": {
        "msa_length": 322,
        "category": "Coiled-coil histone"
    },
    "A0A256YVI3": {
        "msa_length": 3454,
        "category": "Face-to-face"
    },
    "A0A497RIW1": {
        "msa_length": 330,
        "category": "Coiled-coil histone"
    },
    "A0A497S061": {
        "msa_length": 331,
        "category": "Coiled-coil histone"
    },
    "A0A497S380": {
        "msa_length": 335,
        "category": "Coiled-coil histone"
    },
    "A0A256ZMA0": {
        "msa_length": 323,
        "category": "Coiled-coil histone"
    },
    "A0A256YK67": {
        "msa_length": 334,
        "category": "Coiled-coil histone"
    },
    "A0A256XIQ4": {
        "msa_length": 331,
        "category": "Coiled-coil histone"
    },
    "A0A2D6LPF2": {
        "msa_length": 335,
        "category": "Coiled-coil histone"
    },
    "A0A2D6M217": {
        "msa_length": 2942,
        "category": "Face-to-face"
    },
    "A0A7K4BZ95": {
        "msa_length": 297,
        "category": "Coiled-coil histone"
    },
    "A0A7T9I1T4": {
        "msa_length": 336,
        "category": "Coiled-coil histone"
    },
    "A0A2H9LC46": {
        "msa_length": 336,
        "category": "Coiled-coil histone"
    },
    "A0A2G9P593": {
        "msa_length": 335,
        "category": "Coiled-coil histone"
    },
    "A0A7L4RG07": {
        "msa_length": 263,
        "category": "Coiled-coil histone"
    },
    "A0A7L4RP69": {
        "msa_length": 300,
        "category": "Coiled-coil histone"
    },
    "A0A1J4USV2": {
        "msa_length": 301,
        "category": "Coiled-coil histone"
    },
    "A0A1J4UP21": {
        "msa_length": 288,
        "category": "Coiled-coil histone"
    },
    "A0A2G9PSX9": {
        "msa_length": 302,
        "category": "Coiled-coil histone"
    },
    "A0A1F6R5L2": {
        "msa_length": 336,
        "category": "Coiled-coil histone"
    },
    "A0A2E7LTP1": {
        "msa_length": 337,
        "category": "Coiled-coil histone"
    },
    "A0A7J3RBG4": {
        "msa_length": 333,
        "category": "Coiled-coil histone"
    },
    "A0A7J4LID0": {
        "msa_length": 2637,
        "category": "Face-to-face"
    },
    "A0A662FES9": {
        "msa_length": 336,
        "category": "Coiled-coil histone"
    },
    "A0A2D6PIX6": {
        "msa_length": 3037,
        "category": "Face-to-face"
    },
    "A0A7J4JBI4": {
        "msa_length": 330,
        "category": "Coiled-coil histone"
    },
    "A0A7J4JBN3": {
        "msa_length": 2961,
        "category": "Face-to-face"
    },
    "A0A7J4QDL0": {
        "msa_length": 281,
        "category": "Undefined"
    },
    "A0A5Q0UGA9": {
        "msa_length": 321,
        "category": "Coiled-coil histone"
    },
    "A0A5E4HUZ5": {
        "msa_length": 326,
        "category": "Coiled-coil histone"
    },
    "A0A5E4I4G3": {
        "msa_length": 330,
        "category": "Undefined"
    },
    "A0A5E4I356": {
        "msa_length": 81,
        "category": "Thermoplasmatota"
    },
    "A0A5E4JEQ3": {
        "msa_length": 1795,
        "category": "Face-to-face"
    },
    "A0A5E4LHE8": {
        "msa_length": 327,
        "category": "Coiled-coil histone"
    },
    "A0A075H085": {
        "msa_length": 336,
        "category": "Coiled-coil histone"
    },
    "A0A519BX03": {
        "msa_length": 336,
        "category": "Coiled-coil histone"
    },
    "A0A147JYK9": {
        "msa_length": 2760,
        "category": "Face-to-face"
    },
    "A0A7J3S711": {
        "msa_length": 333,
        "category": "Coiled-coil histone"
    },
    "A0A7L4NYF7": {
        "msa_length": 337,
        "category": "Coiled-coil histone"
    },
    "A0A117KQY0": {
        "msa_length": 335,
        "category": "Coiled-coil histone"
    },
    "A0A2I0PSE5": {
        "msa_length": 336,
        "category": "Coiled-coil histone"
    },
    "A0A1D3L3H9": {
        "msa_length": 322,
        "category": "Coiled-coil histone"
    },
    "A0A090I715": {
        "msa_length": 336,
        "category": "Coiled-coil histone"
    },
    "F0TAE6": {
        "msa_length": 323,
        "category": "Coiled-coil histone"
    },
    "F6D3C8": {
        "msa_length": 328,
        "category": "Coiled-coil histone"
    },
    "A0A6A8RRC5": {
        "msa_length": 336,
        "category": "Coiled-coil histone"
    },
    "A0A7C6FZU1": {
        "msa_length": 334,
        "category": "Coiled-coil histone"
    },
    "A0A1D2WCC4": {
        "msa_length": 334,
        "category": "Coiled-coil histone"
    },
    "A0A347APG5": {
        "msa_length": 332,
        "category": "Coiled-coil histone"
    },
    "A0A347AGT4": {
        "msa_length": 328,
        "category": "Coiled-coil histone"
    },
    "U6EBV9": {
        "msa_length": 331,
        "category": "Coiled-coil histone"
    },
    "A0A7J4TN52": {
        "msa_length": 335,
        "category": "Coiled-coil histone"
    },
    "A0A166CV13": {
        "msa_length": 328,
        "category": "Coiled-coil histone"
    },
    "A0A126QYE7": {
        "msa_length": 336,
        "category": "Coiled-coil histone"
    },
    "A0A166ATU3": {
        "msa_length": 336,
        "category": "Coiled-coil histone"
    },
    "D3E1R1": {
        "msa_length": 337,
        "category": "Coiled-coil histone"
    },
    "D3E233": {
        "msa_length": 311,
        "category": "Coiled-coil histone"
    },
    "A5UK87": {
        "msa_length": 336,
        "category": "Coiled-coil histone"
    },
    "A0A219AJ82": {
        "msa_length": 333,
        "category": "Coiled-coil histone"
    },
    "A0A125RBG3": {
        "msa_length": 336,
        "category": "Coiled-coil histone"
    },
    "A0A125RBG4": {
        "msa_length": 335,
        "category": "Coiled-coil histone"
    },
    "A0A315XP18": {
        "msa_length": 324,
        "category": "Coiled-coil histone"
    },
    "A0A315Y9D0": {
        "msa_length": 336,
        "category": "Coiled-coil histone"
    },
    "A0A2U1S748": {
        "msa_length": 337,
        "category": "Coiled-coil histone"
    },
    "A0A2A2HET8": {
        "msa_length": 336,
        "category": "Coiled-coil histone"
    },
    "A0A2V2BQ81": {
        "msa_length": 334,
        "category": "Coiled-coil histone"
    },
    "A0A328SDM2": {
        "msa_length": 331,
        "category": "Coiled-coil histone"
    },
    "A0A328SM80": {
        "msa_length": 332,
        "category": "Coiled-coil histone"
    },
    "A0A328RTI1": {
        "msa_length": 331,
        "category": "Coiled-coil histone"
    },
    "Q2NH93": {
        "msa_length": 334,
        "category": "Coiled-coil histone"
    },
    "A0A3G9CXG4": {
        "msa_length": 335,
        "category": "Coiled-coil histone"
    },
    "A0A6B9TEG1": {
        "msa_length": 336,
        "category": "Coiled-coil histone"
    },
    "O27861": {
        "msa_length": 336,
        "category": "Coiled-coil histone"
    },
    "E3GZL0": {
        "msa_length": 334,
        "category": "Coiled-coil histone"
    },
    "A0A662QQ12": {
        "msa_length": 240,
        "category": "Coiled-coil histone"
    },
    "A0A662QRY3": {
        "msa_length": 309,
        "category": "Coiled-coil histone"
    },
    "A0A5J5LMT9": {
        "msa_length": 30,
        "category": "RdgC histone"
    },
    "M0NBJ3": {
        "msa_length": 1943,
        "category": "Face-to-face"
    },
    "M0H154": {
        "msa_length": 35,
        "category": "Undefined"
    },
    "H0A9P6": {
        "msa_length": 354,
        "category": "Coiled-coil histone"
    },
    "A0A0Q0VIG5": {
        "msa_length": 151,
        "category": "Transmembrane histone"
    },
    "A0A6N0NMA0": {
        "msa_length": 328,
        "category": "Coiled-coil histone"
    },
    "A0A2P6WBG2": {
        "msa_length": 429,
        "category": "Coiled-coil histone"
    },
    "A0A2P6W4G1": {
        "msa_length": 284,
        "category": "Coiled-coil histone"
    },
    "A0A2P6W6G1": {
        "msa_length": 327,
        "category": "Coiled-coil histone"
    },
    "G0QHT5": {
        "msa_length": 301,
        "category": "Coiled-coil histone"
    },
    "G0QCR8": {
        "msa_length": 376,
        "category": "Coiled-coil histone"
    },
    "A0A2D6VVB8": {
        "msa_length": 232,
        "category": "Poseidoniia double"
    },
    "A0A2D7ARA9": {
        "msa_length": 236,
        "category": "Poseidoniia double"
    },
    "A0A2D7EVG5": {
        "msa_length": 231,
        "category": "Poseidoniia double"
    },
    "A0A2D7JW35": {
        "msa_length": 231,
        "category": "Poseidoniia double"
    },
    "A0A2E0HML8": {
        "msa_length": 233,
        "category": "Poseidoniia double"
    },
    "A0A2E1LA58": {
        "msa_length": 230,
        "category": "Poseidoniia double"
    },
    "A0A2E2HKY0": {
        "msa_length": 232,
        "category": "Poseidoniia double"
    },
    "A0A2E2TTN3": {
        "msa_length": 235,
        "category": "Poseidoniia double"
    },
    "A0A2E4QJP6": {
        "msa_length": 234,
        "category": "Poseidoniia double"
    },
    "A0A2E4RJN8": {
        "msa_length": 225,
        "category": "Poseidoniia double"
    },
    "A0A2E5QFX1": {
        "msa_length": 2783,
        "category": "Face-to-face"
    },
    "A0A2E5REI3": {
        "msa_length": 231,
        "category": "Poseidoniia double"
    },
    "A0A2E6C5N7": {
        "msa_length": 226,
        "category": "Poseidoniia double"
    },
    "A0A2E6HJZ9": {
        "msa_length": 231,
        "category": "Poseidoniia double"
    },
    "A0A2E6U5V7": {
        "msa_length": 230,
        "category": "Poseidoniia double"
    },
    "A0A2E7AU19": {
        "msa_length": 233,
        "category": "Poseidoniia double"
    },
    "A0A2E7H0C9": {
        "msa_length": 206,
        "category": "Poseidoniia double"
    },
    "A0A2E7T0N9": {
        "msa_length": 234,
        "category": "Poseidoniia double"
    },
    "A0A2E7VL02": {
        "msa_length": 237,
        "category": "Poseidoniia double"
    },
    "A0A2E8BA18": {
        "msa_length": 230,
        "category": "Poseidoniia double"
    },
    "A0A2E8JTF3": {
        "msa_length": 234,
        "category": "Poseidoniia double"
    },
    "A0A2E8V2T2": {
        "msa_length": 232,
        "category": "Poseidoniia double"
    },
    "A0A2E9DXH5": {
        "msa_length": 250,
        "category": "Poseidoniia double"
    },
    "A0A2E9DZJ8": {
        "msa_length": 234,
        "category": "Poseidoniia double"
    },
    "A0A424PSC2": {
        "msa_length": 236,
        "category": "Poseidoniia double"
    },
    "A0A3S5JT78": {
        "msa_length": 231,
        "category": "Poseidoniia double"
    },
    "A0A497FIH8": {
        "msa_length": 48,
        "category": "Undefined"
    },
    "A0A6A8AM72": {
        "msa_length": 2794,
        "category": "Face-to-face"
    },
    "A0A7J3DLA7": {
        "msa_length": 324,
        "category": "Coiled-coil histone"
    },
    "A0A1V5QN68": {
        "msa_length": 306,
        "category": "Coiled-coil histone"
    },
    "A0A2H9LQL7": {
        "msa_length": 322,
        "category": "Coiled-coil histone"
    },
    "A0A2G9P8H6": {
        "msa_length": 324,
        "category": "Coiled-coil histone"
    },
    "A0A0B3AJY9": {
        "msa_length": 3211,
        "category": "Face-to-face"
    },
    "A0A0B5HDF4": {
        "msa_length": 336,
        "category": "Coiled-coil histone"
    },
    "A0A2G9PKJ3": {
        "msa_length": 288,
        "category": "Coiled-coil histone"
    },
    "A0A7C3G8C5": {
        "msa_length": 1309,
        "category": "DUF1931"
    },
    "A0A2E4FU49": {
        "msa_length": 2265,
        "category": "Undefined"
    },
    "A0A3M1VXD1": {
        "msa_length": 2737,
        "category": "Face-to-face"
    },
    "A0A7C5PA17": {
        "msa_length": 7529,
        "category": "Nucleosomal"
    },
    "A0A7C7SQD2": {
        "msa_length": 1805,
        "category": "Undefined"
    },
    "A0A7X7ZL04": {
        "msa_length": 170,
        "category": "Transmembrane histone"
    },
    "O66665": {
        "msa_length": 446,
        "category": "DUF1931"
    },
    "O66868": {
        "msa_length": 423,
        "category": "DUF1931"
    },
    "A0A7C7JS84": {
        "msa_length": 1258,
        "category": "DUF1931"
    },
    "A0A800D2M4": {
        "msa_length": 1277,
        "category": "DUF1931"
    },
    "A0A521ATR3": {
        "msa_length": 1311,
        "category": "DUF1931"
    },
    "A0A238Z8Y8": {
        "msa_length": 1317,
        "category": "DUF1931"
    },
    "A0A1R1ML63": {
        "msa_length": 1311,
        "category": "DUF1931"
    },
    "A0A285N1G0": {
        "msa_length": 1303,
        "category": "DUF1931"
    },
    "C0QQA2": {
        "msa_length": 1273,
        "category": "DUF1931"
    },
    "A0A432S578": {
        "msa_length": 1300,
        "category": "DUF1931"
    },
    "E8T3S9": {
        "msa_length": 1318,
        "category": "DUF1931"
    },
    "A0A420W6P4": {
        "msa_length": 1316,
        "category": "DUF1931"
    },
    "A0A7C7PUJ3": {
        "msa_length": 1309,
        "category": "DUF1931"
    },
    "A0A831SMI2": {
        "msa_length": 4053,
        "category": "Nucleosomal"
    },
    "A0A836REH5": {
        "msa_length": 8812,
        "category": "Nucleosomal"
    },
    "A0A7V3H538": {
        "msa_length": 2079,
        "category": "Face-to-face"
    },
    "A0A523XJ05": {
        "msa_length": 6465,
        "category": "Nucleosomal"
    },
    "A0A2A4X5H8": {
        "msa_length": 3339,
        "category": "Bacterial dimer"
    },
    "A0A800BU02": {
        "msa_length": 6167,
        "category": "Nucleosomal"
    },
    "A0A3M1VH40": {
        "msa_length": 3081,
        "category": "Bacterial dimer"
    },
    "A0A7Y2E8Q7": {
        "msa_length": 2377,
        "category": "Face-to-face"
    },
    "A0A1F6LIZ3": {
        "msa_length": 3995,
        "category": "Undefined"
    },
    "A0A0G0ZRF0": {
        "msa_length": 2522,
        "category": "Face-to-face"
    },
    "A0A554IMG3": {
        "msa_length": 2766,
        "category": "Face-to-face"
    },
    "A0A554M6I4": {
        "msa_length": 2766,
        "category": "Face-to-face"
    },
    "A0A0S1SPV4": {
        "msa_length": 2953,
        "category": "Face-to-face"
    },
    "A0A349D2I3": {
        "msa_length": 3293,
        "category": "Face-to-face"
    },
    "A0A1F7X1C5": {
        "msa_length": 915,
        "category": "IHF histone"
    },
    "A0A2N1PJL0": {
        "msa_length": 428,
        "category": "IHF histone"
    },
    "A0A831Z4Z4": {
        "msa_length": 1314,
        "category": "DUF1931"
    },
    "A0A2A4U237": {
        "msa_length": 3660,
        "category": "Face-to-face"
    },
    "A0A351UIW4": {
        "msa_length": 79,
        "category": "IHF histone"
    },
    "A0A1J4SXH3": {
        "msa_length": 123,
        "category": "IHF histone"
    },
    "A0A2H0NYY9": {
        "msa_length": 192,
        "category": "IHF histone"
    },
    "A0A7X9JK68": {
        "msa_length": 330,
        "category": "IHF histone"
    },
    "A0A7C5JKG4": {
        "msa_length": 1158,
        "category": "DUF1931"
    },
    "A0A537JE84": {
        "msa_length": 4609,
        "category": "Undefined"
    },
    "A0A662A3C8": {
        "msa_length": 868,
        "category": "Undefined"
    },
    "A0A1V5IY65": {
        "msa_length": 5096,
        "category": "Undefined"
    },
    "A0A1F3W058": {
        "msa_length": 3710,
        "category": "Nucleosomal"
    },
    "A0A2E2UX97": {
        "msa_length": 6864,
        "category": "Undefined"
    },
    "A0A7V3IU36": {
        "msa_length": 1273,
        "category": "DUF1931"
    },
    "A0A5S9I9R5": {
        "msa_length": 1336,
        "category": "DUF1931"
    },
    "D0MI80": {
        "msa_length": 1332,
        "category": "DUF1931"
    },
    "G2SF47": {
        "msa_length": 1332,
        "category": "DUF1931"
    },
    "A0A1M6SIU0": {
        "msa_length": 1372,
        "category": "DUF1931"
    },
    "A0A4Q3EA57": {
        "msa_length": 2,
        "category": "Undefined"
    },
    "A0A0Q1A6C2": {
        "msa_length": 8306,
        "category": "Nucleosomal"
    },
    "A0A496UNE2": {
        "msa_length": 4012,
        "category": "Nucleosomal"
    },
    "A0A2M6Z5F0": {
        "msa_length": 146,
        "category": "Undefined"
    },
    "A0A846PDF4": {
        "msa_length": 2049,
        "category": "Face-to-face"
    },
    "A0A7Y2FGJ3": {
        "msa_length": 2601,
        "category": "Face-to-face"
    },
    "A0A0S8G279": {
        "msa_length": 1,
        "category": "Undefined"
    },
    "W4LSE2": {
        "msa_length": 2320,
        "category": "ZZ histone"
    },
    "A0A7X6DRI5": {
        "msa_length": 3531,
        "category": "Undefined"
    },
    "A0A7C7W092": {
        "msa_length": 2604,
        "category": "Bacterial dimer"
    },
    "A0A7C3L2U8": {
        "msa_length": 3773,
        "category": "Undefined"
    },
    "A0A7C5W0E3": {
        "msa_length": 4578,
        "category": "Nucleosomal"
    },
    "A0A521SQY4": {
        "msa_length": 3207,
        "category": "Undefined"
    },
    "A0A1Q7PKL8": {
        "msa_length": 7370,
        "category": "Nucleosomal"
    },
    "A0A1G1HBN4": {
        "msa_length": 7795,
        "category": "Nucleosomal"
    },
    "A0A1G1I2S7": {
        "msa_length": 3619,
        "category": "Undefined"
    },
    "K8P1Q8": {
        "msa_length": 1257,
        "category": "DUF1931"
    },
    "A0A3M1JP48": {
        "msa_length": 4582,
        "category": "Undefined"
    },
    "A0A3S0GGS5": {
        "msa_length": 1262,
        "category": "DUF1931"
    },
    "A0A810BPP3": {
        "msa_length": 1268,
        "category": "DUF1931"
    },
    "A0A1H4YL91": {
        "msa_length": 1307,
        "category": "DUF1931"
    },
    "A0A1M5QEX4": {
        "msa_length": 1262,
        "category": "DUF1931"
    },
    "A0A1L3F8T6": {
        "msa_length": 1269,
        "category": "DUF1931"
    },
    "A0A1Y2JM04": {
        "msa_length": 1251,
        "category": "DUF1931"
    },
    "A0A0R3LP18": {
        "msa_length": 1286,
        "category": "DUF1931"
    },
    "A0A1M7GBC7": {
        "msa_length": 1294,
        "category": "DUF1931"
    },
    "A0A1M7GCP9": {
        "msa_length": 1316,
        "category": "DUF1931"
    },
    "A0A1M7GK78": {
        "msa_length": 1261,
        "category": "DUF1931"
    },
    "A0A0R3E4N3": {
        "msa_length": 1275,
        "category": "DUF1931"
    },
    "A0A5D3KZV5": {
        "msa_length": 1311,
        "category": "DUF1931"
    },
    "A0A7L8W108": {
        "msa_length": 1268,
        "category": "DUF1931"
    },
    "A0A2A2VKS7": {
        "msa_length": 1315,
        "category": "DUF1931"
    },
    "A0A560DFL1": {
        "msa_length": 1269,
        "category": "DUF1931"
    },
    "A0A509EFT0": {
        "msa_length": 876,
        "category": "Undefined"
    },
    "A0A2H6BHB7": {
        "msa_length": 1271,
        "category": "DUF1931"
    },
    "A0A4Z0E480": {
        "msa_length": 1246,
        "category": "DUF1931"
    },
    "A0A2E8AHM6": {
        "msa_length": 2081,
        "category": "Undefined"
    },
    "A0A2D7CMU3": {
        "msa_length": 2110,
        "category": "Undefined"
    },
    "A0A6B2PMY3": {
        "msa_length": 4275,
        "category": "Undefined"
    },
    "A0A1S9A8A2": {
        "msa_length": 1290,
        "category": "DUF1931"
    },
    "A0A254T8K0": {
        "msa_length": 1289,
        "category": "DUF1931"
    },
    "A0A1I4VJG3": {
        "msa_length": 1269,
        "category": "DUF1931"
    },
    "A6DAT7": {
        "msa_length": 1290,
        "category": "DUF1931"
    },
    "A0A3N1YMK8": {
        "msa_length": 1287,
        "category": "DUF1931"
    },
    "A0A7C5H847": {
        "msa_length": 1145,
        "category": "DUF1931"
    },
    "A0A2D6BII3": {
        "msa_length": 4600,
        "category": "Undefined"
    },
    "A0A2D7HW20": {
        "msa_length": 3224,
        "category": "Bacterial dimer"
    },
    "A0A2D7PIZ8": {
        "msa_length": 3269,
        "category": "Bacterial dimer"
    },
    "A0A2E2NPU7": {
        "msa_length": 2171,
        "category": "ZZ histone"
    },
    "A0A2E7MAJ9": {
        "msa_length": 2946,
        "category": "Bacterial dimer"
    },
    "A0A2E9GQH4": {
        "msa_length": 3516,
        "category": "Undefined"
    },
    "A0A3D0ID39": {
        "msa_length": 5073,
        "category": "Undefined"
    },
    "A0A3M1T5T1": {
        "msa_length": 1278,
        "category": "DUF1931"
    },
    "A0A3M2E106": {
        "msa_length": 3058,
        "category": "Face-to-face"
    },
    "A0A4P5VUA6": {
        "msa_length": 2950,
        "category": "Bacterial dimer"
    },
    "A0A7C2SK32": {
        "msa_length": 3949,
        "category": "Undefined"
    },
    "A0A7V1IMN2": {
        "msa_length": 1307,
        "category": "DUF1931"
    },
    "A0A7V3FMV2": {
        "msa_length": 3126,
        "category": "Bacterial dimer"
    },
    "A0A7W1B921": {
        "msa_length": 2313,
        "category": "Bacterial dimer"
    },
    "A0A353ESF2": {
        "msa_length": 3088,
        "category": "Bacterial dimer"
    },
    "A0A432HQ44": {
        "msa_length": 2222,
        "category": "DUF1931"
    },
    "A0A523IG58": {
        "msa_length": 6769,
        "category": "Undefined"
    },
    "A0A523JAA4": {
        "msa_length": 2790,
        "category": "Undefined"
    },
    "A0A523JX48": {
        "msa_length": 3958,
        "category": "Undefined"
    },
    "A0A523KEM6": {
        "msa_length": 3920,
        "category": "Undefined"
    },
    "A0A534QCT1": {
        "msa_length": 6759,
        "category": "Undefined"
    },
    "A0A534V1B9": {
        "msa_length": 1297,
        "category": "DUF1931"
    },
    "A0A534W9A3": {
        "msa_length": 2721,
        "category": "Face-to-face"
    },
    "A0A534YH26": {
        "msa_length": 2880,
        "category": "Face-to-face"
    },
    "A0A534YS08": {
        "msa_length": 3058,
        "category": "Face-to-face"
    },
    "A0A1V5J880": {
        "msa_length": 1521,
        "category": "IHF histone"
    },
    "A0A1V5JAU1": {
        "msa_length": 1527,
        "category": "IHF histone"
    },
    "A0A1V5JD42": {
        "msa_length": 867,
        "category": "IHF histone"
    },
    "A0A2H0PEF3": {
        "msa_length": 3114,
        "category": "Bacterial dimer"
    },
    "A0A1F8WE83": {
        "msa_length": 3088,
        "category": "Bacterial dimer"
    },
    "A0A1F9FWF6": {
        "msa_length": 3578,
        "category": "Bacterial dimer"
    },
    "A0A1F9GKK6": {
        "msa_length": 3394,
        "category": "Bacterial dimer"
    },
    "A0A1F9H5X7": {
        "msa_length": 4189,
        "category": "Bacterial dimer"
    },
    "A0A1F9HMM2": {
        "msa_length": 3932,
        "category": "Bacterial dimer"
    },
    "A0A848ZJC5": {
        "msa_length": 3502,
        "category": "Face-to-face"
    },
    "A0A1W9TKQ5": {
        "msa_length": 1052,
        "category": "IHF histone"
    },
    "A0A432QME1": {
        "msa_length": 1248,
        "category": "DUF1931"
    },
    "D6SJR9": {
        "msa_length": 1281,
        "category": "DUF1931"
    },
    "A0A496XR62": {
        "msa_length": 2746,
        "category": "Face-to-face"
    },
    "A0A3G9HDM0": {
        "msa_length": 1191,
        "category": "DUF1931"
    },
    "A0A7Y6PQ04": {
        "msa_length": 1222,
        "category": "DUF1931"
    },
    "A0A292YII4": {
        "msa_length": 1304,
        "category": "DUF1931"
    },
    "A0A4Q5XI17": {
        "msa_length": 2489,
        "category": "Bacterial dimer"
    },
    "A0A7C7ZM11": {
        "msa_length": 3675,
        "category": "Bacterial dimer"
    },
    "A0A7C8CPF4": {
        "msa_length": 3547,
        "category": "Bacterial dimer"
    },
    "A0A7X7C7S9": {
        "msa_length": 3433,
        "category": "Face-to-face"
    },
    "A0A7X9HPB6": {
        "msa_length": 3021,
        "category": "Face-to-face"
    },
    "A0A7Y3DDR4": {
        "msa_length": 3521,
        "category": "Bacterial dimer"
    },
    "A0A7Y3GYG0": {
        "msa_length": 5516,
        "category": "Undefined"
    },
    "A0A524L7Q9": {
        "msa_length": 2470,
        "category": "Undefined"
    },
    "B9L7D5": {
        "msa_length": 1293,
        "category": "DUF1931"
    },
    "A0A3T0KZQ4": {
        "msa_length": 1290,
        "category": "DUF1931"
    },
    "E6X1K6": {
        "msa_length": 1299,
        "category": "DUF1931"
    },
    "A6Q0X2": {
        "msa_length": 1292,
        "category": "DUF1931"
    },
    "A0A7R6V4S8": {
        "msa_length": 1294,
        "category": "DUF1931"
    },
    "A0A7R6V8U9": {
        "msa_length": 1287,
        "category": "DUF1931"
    },
    "A0A7R6VK14": {
        "msa_length": 1284,
        "category": "DUF1931"
    },
    "A0A1W1WR53": {
        "msa_length": 1287,
        "category": "DUF1931"
    },
    "A0A1W9QC34": {
        "msa_length": 2520,
        "category": "ZZ histone"
    },
    "A0A7M1B473": {
        "msa_length": 1233,
        "category": "DUF1931"
    },
    "A0A432STY4": {
        "msa_length": 1125,
        "category": "DUF1931"
    },
    "A0A432TAC5": {
        "msa_length": 1272,
        "category": "DUF1931"
    },
    "A0A370G2V8": {
        "msa_length": 1213,
        "category": "Undefined"
    },
    "A0A4Q1B7N2": {
        "msa_length": 985,
        "category": "Undefined"
    },
    "A0A450YNR7": {
        "msa_length": 2939,
        "category": "Face-to-face"
    },
    "A0A450Z010": {
        "msa_length": 2423,
        "category": "Face-to-face"
    },
    "A0A7C5XXL8": {
        "msa_length": 1318,
        "category": "DUF1931"
    },
    "A0A7V0PNE8": {
        "msa_length": 3294,
        "category": "Bacterial dimer"
    },
    "A0A7V5PHN2": {
        "msa_length": 1322,
        "category": "DUF1931"
    },
    "A0A257SVB7": {
        "msa_length": 3020,
        "category": "Bacterial dimer"
    },
    "A0A3M0Z1S9": {
        "msa_length": 1314,
        "category": "DUF1931"
    },
    "A0A7C1A0V2": {
        "msa_length": 3294,
        "category": "Bacterial dimer"
    },
    "A0A7C5NCB0": {
        "msa_length": 3150,
        "category": "Bacterial dimer"
    },
    "A0A293NCX8": {
        "msa_length": 5359,
        "category": "Undefined"
    },
    "A0A432FZC3": {
        "msa_length": 1304,
        "category": "DUF1931"
    },
    "A0A432G212": {
        "msa_length": 976,
        "category": "Undefined"
    },
    "A0A661EN10": {
        "msa_length": 2052,
        "category": "Face-to-face"
    },
    "A0A2D7REH6": {
        "msa_length": 8397,
        "category": "Undefined"
    },
    "A0A345ZP39": {
        "msa_length": 1273,
        "category": "DUF1931"
    },
    "A0A148N9A3": {
        "msa_length": 1308,
        "category": "DUF1931"
    },
    "A0A831W0J8": {
        "msa_length": 1320,
        "category": "DUF1931"
    },
    "A0A0A7EC40": {
        "msa_length": 6,
        "category": "Undefined"
    },
    "A0A1N6DCM2": {
        "msa_length": 1291,
        "category": "DUF1931"
    },
    "A0A7V5JKA0": {
        "msa_length": 1299,
        "category": "DUF1931"
    },
    "A0A0K6IX11": {
        "msa_length": 1318,
        "category": "DUF1931"
    },
    "A0A849TM97": {
        "msa_length": 2424,
        "category": "ZZ histone"
    },
    "T0CDL6": {
        "msa_length": 2610,
        "category": "Face-to-face"
    },
    "T0REW7": {
        "msa_length": 2629,
        "category": "Face-to-face"
    },
    "T0SJP8": {
        "msa_length": 3020,
        "category": "Face-to-face"
    },
    "A0A1J5KGZ7": {
        "msa_length": 2668,
        "category": "Face-to-face"
    },
    "T0SMF1": {
        "msa_length": 2649,
        "category": "Face-to-face"
    },
    "A0A2K9NTN0": {
        "msa_length": 2465,
        "category": "ZZ histone"
    },
    "A0A150WQJ8": {
        "msa_length": 4264,
        "category": "Bacterial dimer"
    },
    "Q6MRM1": {
        "msa_length": 4264,
        "category": "Bacterial dimer"
    },
    "K7YT41": {
        "msa_length": 4264,
        "category": "Bacterial dimer"
    },
    "M4V527": {
        "msa_length": 3788,
        "category": "Bacterial dimer"
    },
    "A0A317JM14": {
        "msa_length": 2385,
        "category": "ZZ histone"
    },
    "A0A258VAP8": {
        "msa_length": 3714,
        "category": "Bacterial dimer"
    },
    "A0A258VR48": {
        "msa_length": 2371,
        "category": "ZZ histone"
    },
    "A0A0B8WV74": {
        "msa_length": 4200,
        "category": "Bacterial dimer"
    },
    "A0A2H0WGB2": {
        "msa_length": 4165,
        "category": "Bacterial dimer"
    },
    "A0A514WSE3": {
        "msa_length": 4241,
        "category": "Bacterial dimer"
    },
    "A0A3T0RMK7": {
        "msa_length": 3891,
        "category": "Bacterial dimer"
    },
    "A0A254Q8K0": {
        "msa_length": 4322,
        "category": "Bacterial dimer"
    },
    "A0A514XD40": {
        "msa_length": 4294,
        "category": "Bacterial dimer"
    },
    "A0A2D5ZUQ7": {
        "msa_length": 4102,
        "category": "Bacterial dimer"
    },
    "A0A2D6JE81": {
        "msa_length": 3926,
        "category": "Bacterial dimer"
    },
    "A0A2D6JKW5": {
        "msa_length": 2991,
        "category": "Face-to-face"
    },
    "A0A2E3WWW7": {
        "msa_length": 4324,
        "category": "Bacterial dimer"
    },
    "A0A2E7G814": {
        "msa_length": 8352,
        "category": "Undefined"
    },
    "A0A849WP48": {
        "msa_length": 3627,
        "category": "Bacterial dimer"
    },
    "A0A849WVR3": {
        "msa_length": 2400,
        "category": "ZZ histone"
    },
    "A0A3D3GDM7": {
        "msa_length": 3036,
        "category": "Bacterial dimer"
    },
    "A0A838F3U4": {
        "msa_length": 2848,
        "category": "Bacterial dimer"
    },
    "A0A849WY59": {
        "msa_length": 3210,
        "category": "Bacterial dimer"
    },
    "A0A2H0Q7X7": {
        "msa_length": 3115,
        "category": "Undefined"
    },
    "A0A1F3T376": {
        "msa_length": 2963,
        "category": "Bacterial dimer"
    },
    "A0A1F3TPU5": {
        "msa_length": 3695,
        "category": "Bacterial dimer"
    },
    "A0A1F3VLF8": {
        "msa_length": 2960,
        "category": "Face-to-face"
    },
    "A0A1F3YCA2": {
        "msa_length": 3281,
        "category": "Bacterial dimer"
    },
    "A0A2E1RDX6": {
        "msa_length": 2620,
        "category": "Face-to-face"
    },
    "A0A2E2UD47": {
        "msa_length": 2566,
        "category": "Face-to-face"
    },
    "A0A2E3W2R9": {
        "msa_length": 2395,
        "category": "Face-to-face"
    },
    "A0A2E4D8G2": {
        "msa_length": 2575,
        "category": "Face-to-face"
    },
    "A0A2E4Y315": {
        "msa_length": 2707,
        "category": "Face-to-face"
    },
    "E1WYC3": {
        "msa_length": 2651,
        "category": "Face-to-face"
    },
    "A0A2E5JLJ4": {
        "msa_length": 2211,
        "category": "ZZ histone"
    },
    "A0A2E6H7C5": {
        "msa_length": 2835,
        "category": "Face-to-face"
    },
    "A0A2S3QU58": {
        "msa_length": 2822,
        "category": "Face-to-face"
    },
    "A0A2G8HV32": {
        "msa_length": 2686,
        "category": "Face-to-face"
    },
    "A0A3A0G721": {
        "msa_length": 3221,
        "category": "Bacterial dimer"
    },
    "A0A4Q6CE65": {
        "msa_length": 3882,
        "category": "Bacterial dimer"
    },
    "A0A7C0WMU8": {
        "msa_length": 348,
        "category": "IHF histone"
    },
    "A0A424JF99": {
        "msa_length": 3361,
        "category": "Bacterial dimer"
    },
    "A0A3B9ZDV0": {
        "msa_length": 135,
        "category": "IHF histone"
    },
    "A0A358AGI2": {
        "msa_length": 148,
        "category": "IHF histone"
    },
    "A0A2G9YQ29": {
        "msa_length": 145,
        "category": "IHF histone"
    },
    "A0A6M1YKP4": {
        "msa_length": 2942,
        "category": "Bacterial dimer"
    },
    "A0A6M1YTN2": {
        "msa_length": 2933,
        "category": "Bacterial dimer"
    },
    "A0A6M1Z6N0": {
        "msa_length": 2929,
        "category": "Bacterial dimer"
    },
    "A0A6M1ZI03": {
        "msa_length": 2994,
        "category": "Bacterial dimer"
    },
    "A0A6M1ZS67": {
        "msa_length": 3537,
        "category": "Bacterial dimer"
    },
    "A0A6G4ZSJ3": {
        "msa_length": 3401,
        "category": "Bacterial dimer"
    },
    "A0A6M2A456": {
        "msa_length": 2739,
        "category": "Bacterial dimer"
    },
    "A0A7X5TDC4": {
        "msa_length": 3263,
        "category": "Bacterial dimer"
    },
    "A0A7X5TFU2": {
        "msa_length": 2857,
        "category": "Bacterial dimer"
    },
    "A0A7Y3N6P9": {
        "msa_length": 2728,
        "category": "Bacterial dimer"
    },
    "A0A832DPN7": {
        "msa_length": 2778,
        "category": "Bacterial dimer"
    },
    "A0A2H0VRH6": {
        "msa_length": 3445,
        "category": "Bacterial dimer"
    },
    "F8L7X8": {
        "msa_length": 3452,
        "category": "Bacterial dimer"
    },
    "F8L7Y6": {
        "msa_length": 2862,
        "category": "Undefined"
    },
    "D6YWW1": {
        "msa_length": 3348,
        "category": "Bacterial dimer"
    },
    "F8LDV9": {
        "msa_length": 3348,
        "category": "Bacterial dimer"
    },
    "A0A2E3LXH5": {
        "msa_length": 3521,
        "category": "Bacterial dimer"
    },
    "A0A1G0ZI99": {
        "msa_length": 2955,
        "category": "Undefined"
    },
    "A0A136MFT4": {
        "msa_length": 3162,
        "category": "Bacterial dimer"
    },
    "A0A0C9PZ15": {
        "msa_length": 3162,
        "category": "Bacterial dimer"
    },
    "A0A399WQ92": {
        "msa_length": 3162,
        "category": "Bacterial dimer"
    },
    "A0A640XSG0": {
        "msa_length": 3162,
        "category": "Bacterial dimer"
    },
    "A0A7Y5HEN7": {
        "msa_length": 3619,
        "category": "Nucleosomal"
    },
    "A0A523CMH0": {
        "msa_length": 2904,
        "category": "Face-to-face"
    },
    "A0A7C2BU76": {
        "msa_length": 2858,
        "category": "Face-to-face"
    },
    "A0A7C4T0X9": {
        "msa_length": 2812,
        "category": "Face-to-face"
    },
    "A0A2E8ATC9": {
        "msa_length": 453,
        "category": "Undefined"
    },
    "A0A7Y5VQT6": {
        "msa_length": 2787,
        "category": "Face-to-face"
    },
    "A0A1W9TAA6": {
        "msa_length": 2592,
        "category": "Face-to-face"
    },
    "A0A2A4PEU7": {
        "msa_length": 2339,
        "category": "Bacterial dimer"
    },
    "A0A2A5DAK1": {
        "msa_length": 2210,
        "category": "Face-to-face"
    },
    "A0A2A5DLG9": {
        "msa_length": 2616,
        "category": "Face-to-face"
    },
    "A0A2D5WC09": {
        "msa_length": 2584,
        "category": "ZZ histone"
    },
    "A0A2E1H2P9": {
        "msa_length": 2233,
        "category": "Face-to-face"
    },
    "A0A2E1VTJ4": {
        "msa_length": 3123,
        "category": "Bacterial dimer"
    },
    "A0A3M1TRV9": {
        "msa_length": 2795,
        "category": "Face-to-face"
    },
    "A0A7V3JHZ2": {
        "msa_length": 1318,
        "category": "DUF1931"
    },
    "A0A7V8E3C8": {
        "msa_length": 3138,
        "category": "Undefined"
    },
    "A0A7Y3U233": {
        "msa_length": 3162,
        "category": "Bacterial dimer"
    },
    "A0A7Y3XLQ0": {
        "msa_length": 2904,
        "category": "Face-to-face"
    },
    "A0A1G3BJX8": {
        "msa_length": 3015,
        "category": "Face-to-face"
    },
    "A0A3D3KQ33": {
        "msa_length": 3015,
        "category": "Face-to-face"
    },
    "A0A2E4J3I1": {
        "msa_length": 8003,
        "category": "Undefined"
    },
    "A0A2E4J3I2": {
        "msa_length": 8794,
        "category": "Undefined"
    },
    "A0A2D5MTV1": {
        "msa_length": 6414,
        "category": "Undefined"
    },
    "A0A5C1QUP3": {
        "msa_length": 3054,
        "category": "Bacterial dimer"
    },
    "A0A370AY42": {
        "msa_length": 3011,
        "category": "Bacterial dimer"
    },
    "A0A841RH88": {
        "msa_length": 3439,
        "category": "Bacterial dimer"
    },
    "A0A2D7DN09": {
        "msa_length": 3361,
        "category": "Bacterial dimer"
    },
    "A0A6I7PFK7": {
        "msa_length": 3015,
        "category": "Bacterial dimer"
    },
    "A0A8B5WPZ2": {
        "msa_length": 2963,
        "category": "Bacterial dimer"
    },
    "A0A1W9V968": {
        "msa_length": 2982,
        "category": "Bacterial dimer"
    },
    "A0A2G6I076": {
        "msa_length": 2905,
        "category": "Bacterial dimer"
    },
    "A0A5C1QGA0": {
        "msa_length": 3048,
        "category": "Bacterial dimer"
    },
    "A0A7X8HDP6": {
        "msa_length": 3536,
        "category": "Bacterial dimer"
    },
    "A0A2N1R427": {
        "msa_length": 3060,
        "category": "Bacterial dimer"
    },
    "A0A496R340": {
        "msa_length": 3085,
        "category": "Bacterial dimer"
    },
    "A0A660SUQ8": {
        "msa_length": 2913,
        "category": "Bacterial dimer"
    },
    "A0A660TA47": {
        "msa_length": 3067,
        "category": "Bacterial dimer"
    },
    "A0A660TM59": {
        "msa_length": 6326,
        "category": "Nucleosomal"
    },
    "A0A1V6BQ79": {
        "msa_length": 2725,
        "category": "Bacterial dimer"
    },
    "A0A1G3KL33": {
        "msa_length": 2638,
        "category": "Bacterial dimer"
    },
    "A0A5M3W4D7": {
        "msa_length": 1305,
        "category": "DUF1931"
    },
    "A0A543CUZ5": {
        "msa_length": 1318,
        "category": "DUF1931"
    },
    "A0A7V5C1S4": {
        "msa_length": 1323,
        "category": "DUF1931"
    },
    "A0A0N1H3Y1": {
        "msa_length": 1318,
        "category": "DUF1931"
    },
    "A0A7W7IB41": {
        "msa_length": 1308,
        "category": "DUF1931"
    },
    "A0A7Y9GAY3": {
        "msa_length": 1312,
        "category": "DUF1931"
    },
    "A0A5D3F7Q7": {
        "msa_length": 1310,
        "category": "DUF1931"
    },
    "A0A543I940": {
        "msa_length": 1320,
        "category": "DUF1931"
    },
    "A0A7Y9JDW5": {
        "msa_length": 1309,
        "category": "DUF1931"
    },
    "A0A1I5GG80": {
        "msa_length": 1307,
        "category": "DUF1931"
    },
    "A0A239LV05": {
        "msa_length": 1316,
        "category": "DUF1931"
    },
    "A0A495Q9B7": {
        "msa_length": 1308,
        "category": "DUF1931"
    },
    "A0A4R4UYW1": {
        "msa_length": 1293,
        "category": "DUF1931"
    },
    "A0A372G7K3": {
        "msa_length": 1307,
        "category": "DUF1931"
    },
    "A0A5D0TMR7": {
        "msa_length": 1291,
        "category": "DUF1931"
    },
    "A0A7Y0PPT8": {
        "msa_length": 1212,
        "category": "DUF1931"
    },
    "A0A1I2S3Y9": {
        "msa_length": 1313,
        "category": "DUF1931"
    },
    "A0A852ZCQ1": {
        "msa_length": 1322,
        "category": "DUF1931"
    },
    "A0A1H1UJZ4": {
        "msa_length": 1316,
        "category": "DUF1931"
    },
    "A0A558ADT7": {
        "msa_length": 1317,
        "category": "DUF1931"
    },
    "M2Q269": {
        "msa_length": 1316,
        "category": "DUF1931"
    },
    "A0A6I8LR56": {
        "msa_length": 1312,
        "category": "DUF1931"
    },
    "A0A8G0DYF2": {
        "msa_length": 1314,
        "category": "DUF1931"
    },
    "A0A7H8HGU5": {
        "msa_length": 1321,
        "category": "DUF1931"
    },
    "A0A229RZF6": {
        "msa_length": 1315,
        "category": "DUF1931"
    },
    "A0A1H3S912": {
        "msa_length": 1303,
        "category": "DUF1931"
    },
    "A0A4U3CEM4": {
        "msa_length": 1214,
        "category": "DUF1931"
    },
    "A0A4Y9QBQ5": {
        "msa_length": 1210,
        "category": "DUF1931"
    },
    "A0A132MRL1": {
        "msa_length": 1325,
        "category": "DUF1931"
    },
    "Q0RMJ7": {
        "msa_length": 1316,
        "category": "DUF1931"
    },
    "E3J762": {
        "msa_length": 1312,
        "category": "DUF1931"
    },
    "A0A1S1RQA4": {
        "msa_length": 1320,
        "category": "DUF1931"
    },
    "A0A2X3L6A1": {
        "msa_length": 1322,
        "category": "DUF1931"
    },
    "A0A1S1Q4Q5": {
        "msa_length": 1312,
        "category": "DUF1931"
    },
    "I8QS24": {
        "msa_length": 1319,
        "category": "DUF1931"
    },
    "A0A1I4AD48": {
        "msa_length": 1225,
        "category": "DUF1931"
    },
    "L7KTN5": {
        "msa_length": 1264,
        "category": "DUF1931"
    },
    "D0L6L6": {
        "msa_length": 1273,
        "category": "DUF1931"
    },
    "H5TMH5": {
        "msa_length": 1281,
        "category": "DUF1931"
    },
    "A0A1A0LHF1": {
        "msa_length": 1281,
        "category": "DUF1931"
    },
    "A0A1A0XCT9": {
        "msa_length": 1271,
        "category": "DUF1931"
    },
    "A0A1A0IEQ8": {
        "msa_length": 1271,
        "category": "DUF1931"
    },
    "A0A1A0II04": {
        "msa_length": 1273,
        "category": "DUF1931"
    },
    "H5TX98": {
        "msa_length": 1271,
        "category": "DUF1931"
    },
    "A0A1E7NFD0": {
        "msa_length": 1312,
        "category": "DUF1931"
    },
    "A0A4Y4D9F3": {
        "msa_length": 1321,
        "category": "DUF1931"
    },
    "A0A4Q7ZRL3": {
        "msa_length": 1323,
        "category": "DUF1931"
    },
    "A0A4V2M881": {
        "msa_length": 970,
        "category": "Undefined"
    },
    "A0A4R7ZW88": {
        "msa_length": 1315,
        "category": "DUF1931"
    },
    "A0A4R2GX16": {
        "msa_length": 3978,
        "category": "Undefined"
    },
    "A0A4R2H463": {
        "msa_length": 1641,
        "category": "DUF1931"
    },
    "A0A4R8CMA7": {
        "msa_length": 1320,
        "category": "DUF1931"
    },
    "W5WDS1": {
        "msa_length": 1289,
        "category": "DUF1931"
    },
    "A0A3E0HPW1": {
        "msa_length": 1278,
        "category": "DUF1931"
    },
    "A0A853CS45": {
        "msa_length": 1306,
        "category": "DUF1931"
    },
    "A0A1H9XE57": {
        "msa_length": 1262,
        "category": "DUF1931"
    },
    "A0A1H9BEM3": {
        "msa_length": 1258,
        "category": "DUF1931"
    },
    "A0A4Y3URS8": {
        "msa_length": 1321,
        "category": "DUF1931"
    },
    "A0A5N6BXU6": {
        "msa_length": 1329,
        "category": "DUF1931"
    },
    "A0A5J5K6T8": {
        "msa_length": 1324,
        "category": "DUF1931"
    },
    "A0A544YP80": {
        "msa_length": 1324,
        "category": "DUF1931"
    },
    "A0A1N6UUG7": {
        "msa_length": 1320,
        "category": "DUF1931"
    },
    "W2EWT4": {
        "msa_length": 1316,
        "category": "DUF1931"
    },
    "A0A544YXE2": {
        "msa_length": 1330,
        "category": "DUF1931"
    },
    "A0A544YAI6": {
        "msa_length": 1328,
        "category": "DUF1931"
    },
    "A0A378NKV0": {
        "msa_length": 1319,
        "category": "DUF1931"
    },
    "C5CB24": {
        "msa_length": 1317,
        "category": "DUF1931"
    },
    "A0A895YH49": {
        "msa_length": 1314,
        "category": "DUF1931"
    },
    "A0A1I5AK19": {
        "msa_length": 1309,
        "category": "DUF1931"
    },
    "A0A1X2A6E3": {
        "msa_length": 1227,
        "category": "DUF1931"
    },
    "A0A7I7YZQ9": {
        "msa_length": 1243,
        "category": "DUF1931"
    },
    "A0A1X0Y9M4": {
        "msa_length": 1244,
        "category": "DUF1931"
    },
    "A0A7I7KK91": {
        "msa_length": 2568,
        "category": "Undefined"
    },
    "A0A1A2AMV0": {
        "msa_length": 1221,
        "category": "DUF1931"
    },
    "A0A1A0KUF1": {
        "msa_length": 1241,
        "category": "DUF1931"
    },
    "A0A1A3TBL0": {
        "msa_length": 1226,
        "category": "DUF1931"
    },
    "A0A1A2ZV51": {
        "msa_length": 1216,
        "category": "DUF1931"
    },
    "A0A1X2DQU4": {
        "msa_length": 1218,
        "category": "DUF1931"
    },
    "L0J5M6": {
        "msa_length": 1220,
        "category": "DUF1931"
    },
    "A0A1P8XJ32": {
        "msa_length": 1216,
        "category": "DUF1931"
    },
    "A0A8D6HBM1": {
        "msa_length": 1238,
        "category": "DUF1931"
    },
    "A0A1X2L222": {
        "msa_length": 819,
        "category": "Undefined"
    },
    "A0A1X2LDN6": {
        "msa_length": 1227,
        "category": "DUF1931"
    },
    "A0A8B4DF85": {
        "msa_length": 74,
        "category": "Transmembrane histone"
    },
    "A0A7I7RU10": {
        "msa_length": 1225,
        "category": "DUF1931"
    },
    "A0A100VV77": {
        "msa_length": 1221,
        "category": "DUF1931"
    },
    "A0A379MP71": {
        "msa_length": 1222,
        "category": "DUF1931"
    },
    "A0A178M2K5": {
        "msa_length": 1247,
        "category": "DUF1931"
    },
    "A0A7I7X7P7": {
        "msa_length": 1207,
        "category": "DUF1931"
    },
    "A0A1X0GKA7": {
        "msa_length": 1216,
        "category": "DUF1931"
    },
    "A0A1A0M9M9": {
        "msa_length": 1231,
        "category": "DUF1931"
    },
    "A0A1X0ITZ3": {
        "msa_length": 1227,
        "category": "DUF1931"
    },
    "A0A231GWY4": {
        "msa_length": 1254,
        "category": "DUF1931"
    },
    "A0A5N0EHR7": {
        "msa_length": 1293,
        "category": "DUF1931"
    },
    "A0A2T2ZFF1": {
        "msa_length": 1257,
        "category": "DUF1931"
    },
    "A0A0C1CUX7": {
        "msa_length": 1278,
        "category": "DUF1931"
    },
    "A0A1V1W7P1": {
        "msa_length": 1307,
        "category": "DUF1931"
    },
    "A0A852W3V9": {
        "msa_length": 1223,
        "category": "DUF1931"
    },
    "A0A848DJL0": {
        "msa_length": 1355,
        "category": "DUF1931"
    },
    "F4CZA8": {
        "msa_length": 1223,
        "category": "DUF1931"
    },
    "A0A1G7XX63": {
        "msa_length": 1220,
        "category": "DUF1931"
    },
    "A0A8I1PMM3": {
        "msa_length": 1230,
        "category": "DUF1931"
    },
    "A0A0M4QAZ6": {
        "msa_length": 1221,
        "category": "DUF1931"
    },
    "A0A059MUC2": {
        "msa_length": 1275,
        "category": "DUF1931"
    },
    "N1M2C1": {
        "msa_length": 1259,
        "category": "DUF1931"
    },
    "A0A1F2Q434": {
        "msa_length": 1278,
        "category": "DUF1931"
    },
    "A0A6G9D2B0": {
        "msa_length": 1278,
        "category": "DUF1931"
    },
    "A0A7Z6RI49": {
        "msa_length": 1282,
        "category": "DUF1931"
    },
    "C3JLQ1": {
        "msa_length": 1281,
        "category": "DUF1931"
    },
    "I0WSA0": {
        "msa_length": 1264,
        "category": "DUF1931"
    },
    "I0WT15": {
        "msa_length": 1238,
        "category": "DUF1931"
    },
    "I0WUJ3": {
        "msa_length": 1253,
        "category": "DUF1931"
    },
    "A0A1H5D119": {
        "msa_length": 1216,
        "category": "DUF1931"
    },
    "Q0RZB3": {
        "msa_length": 1238,
        "category": "DUF1931"
    },
    "Q0SK49": {
        "msa_length": 1215,
        "category": "DUF1931"
    },
    "A0A1H4LWI6": {
        "msa_length": 1200,
        "category": "DUF1931"
    },
    "A0A1H5CAL6": {
        "msa_length": 1230,
        "category": "DUF1931"
    },
    "A0A1B1K7A0": {
        "msa_length": 1223,
        "category": "DUF1931"
    },
    "A0A1B1K7P7": {
        "msa_length": 1177,
        "category": "DUF1931"
    },
    "A0A1B1KF07": {
        "msa_length": 1269,
        "category": "DUF1931"
    },
    "A0A2S8IYW2": {
        "msa_length": 1195,
        "category": "DUF1931"
    },
    "A0A2S8J1K7": {
        "msa_length": 836,
        "category": "Undefined"
    },
    "A0A2S8JF45": {
        "msa_length": 1230,
        "category": "DUF1931"
    },
    "A0A076ECN4": {
        "msa_length": 1275,
        "category": "DUF1931"
    },
    "A0A076EJH0": {
        "msa_length": 1237,
        "category": "DUF1931"
    },
    "C1ARF2": {
        "msa_length": 1199,
        "category": "DUF1931"
    },
    "K8XUS0": {
        "msa_length": 1273,
        "category": "DUF1931"
    },
    "K8Y258": {
        "msa_length": 1225,
        "category": "DUF1931"
    },
    "W8H962": {
        "msa_length": 1225,
        "category": "DUF1931"
    },
    "A0A7M2XVK3": {
        "msa_length": 1252,
        "category": "DUF1931"
    },
    "A0A1C4G5T7": {
        "msa_length": 1278,
        "category": "DUF1931"
    },
    "A0A385L5S2": {
        "msa_length": 1276,
        "category": "DUF1931"
    },
    "A0A562EU42": {
        "msa_length": 1272,
        "category": "DUF1931"
    },
    "A0A8D4JZN2": {
        "msa_length": 1272,
        "category": "DUF1931"
    },
    "A0A098BWH5": {
        "msa_length": 1264,
        "category": "DUF1931"
    },
    "A0A520FND9": {
        "msa_length": 1210,
        "category": "DUF1931"
    },
    "A0A0D8I655": {
        "msa_length": 1270,
        "category": "DUF1931"
    },
    "A0A1J0TVI1": {
        "msa_length": 1282,
        "category": "DUF1931"
    },
    "A0A842JWX5": {
        "msa_length": 1202,
        "category": "DUF1931"
    },
    "A0A842K0N7": {
        "msa_length": 1273,
        "category": "DUF1931"
    },
    "A0A842K2Y1": {
        "msa_length": 1191,
        "category": "DUF1931"
    },
    "A0A2A3GDQ8": {
        "msa_length": 1199,
        "category": "DUF1931"
    },
    "A0A225TE03": {
        "msa_length": 1271,
        "category": "DUF1931"
    },
    "A0A0B1RQQ9": {
        "msa_length": 1258,
        "category": "DUF1931"
    },
    "J1Z0E2": {
        "msa_length": 1269,
        "category": "DUF1931"
    },
    "J1ZKE1": {
        "msa_length": 1215,
        "category": "DUF1931"
    },
    "A0A554R067": {
        "msa_length": 1269,
        "category": "DUF1931"
    },
    "A0A149ZKN4": {
        "msa_length": 1203,
        "category": "DUF1931"
    },
    "A0A8F7GLY6": {
        "msa_length": 1275,
        "category": "DUF1931"
    },
    "A0A1Y5LGV4": {
        "msa_length": 1237,
        "category": "DUF1931"
    },
    "A0A1Y5LSK8": {
        "msa_length": 1270,
        "category": "DUF1931"
    },
    "A0A3G9A916": {
        "msa_length": 1278,
        "category": "DUF1931"
    },
    "A0A1B2U9U1": {
        "msa_length": 1261,
        "category": "DUF1931"
    },
    "A0A6N7CPX4": {
        "msa_length": 1237,
        "category": "DUF1931"
    },
    "A0A6N7CXC4": {
        "msa_length": 1270,
        "category": "DUF1931"
    },
    "A0A516WPR7": {
        "msa_length": 1225,
        "category": "DUF1931"
    },
    "A0A516WXR9": {
        "msa_length": 1269,
        "category": "DUF1931"
    },
    "A0A3D9RQX9": {
        "msa_length": 1272,
        "category": "DUF1931"
    },
    "A0A402CDN8": {
        "msa_length": 1246,
        "category": "DUF1931"
    },
    "X0PKL9": {
        "msa_length": 1272,
        "category": "DUF1931"
    },
    "X0R5Y0": {
        "msa_length": 1237,
        "category": "DUF1931"
    },
    "A0A510HMT9": {
        "msa_length": 1328,
        "category": "DUF1931"
    },
    "Q1AY81": {
        "msa_length": 1326,
        "category": "DUF1931"
    },
    "A0A426JN44": {
        "msa_length": 1312,
        "category": "DUF1931"
    },
    "A0A367FL37": {
        "msa_length": 1321,
        "category": "DUF1931"
    },
    "A0A7W8Z2I9": {
        "msa_length": 1308,
        "category": "DUF1931"
    },
    "A0A7W8Z9Z5": {
        "msa_length": 1304,
        "category": "DUF1931"
    },
    "A0A101QH93": {
        "msa_length": 1321,
        "category": "DUF1931"
    },
    "A0A4D4JXB3": {
        "msa_length": 1290,
        "category": "DUF1931"
    },
    "A0A1P8XRM3": {
        "msa_length": 1298,
        "category": "DUF1931"
    },
    "Q826G1": {
        "msa_length": 1300,
        "category": "DUF1931"
    },
    "A0A6I6NHD8": {
        "msa_length": 1309,
        "category": "DUF1931"
    },
    "A0A101S4K2": {
        "msa_length": 1325,
        "category": "DUF1931"
    },
    "S5VD24": {
        "msa_length": 1296,
        "category": "DUF1931"
    },
    "A0A124HLK2": {
        "msa_length": 1290,
        "category": "DUF1931"
    },
    "A0A0L8LVX8": {
        "msa_length": 1299,
        "category": "DUF1931"
    },
    "A0A239NLI7": {
        "msa_length": 1323,
        "category": "DUF1931"
    },
    "A0A640SUV0": {
        "msa_length": 1303,
        "category": "DUF1931"
    },
    "A0A4Z1DCS4": {
        "msa_length": 1305,
        "category": "DUF1931"
    },
    "A0A101T9A1": {
        "msa_length": 1320,
        "category": "DUF1931"
    },
    "A0A1G9VSW7": {
        "msa_length": 1293,
        "category": "DUF1931"
    },
    "D9WKL8": {
        "msa_length": 1295,
        "category": "DUF1931"
    },
    "H2JV93": {
        "msa_length": 1281,
        "category": "DUF1931"
    },
    "A0A640TD77": {
        "msa_length": 1303,
        "category": "DUF1931"
    },
    "A0A7W7DH46": {
        "msa_length": 1315,
        "category": "DUF1931"
    },
    "A0A2J7Z7D2": {
        "msa_length": 1297,
        "category": "DUF1931"
    },
    "A0A7X5X0D0": {
        "msa_length": 1298,
        "category": "DUF1931"
    },
    "A0A291SL25": {
        "msa_length": 1299,
        "category": "DUF1931"
    },
    "A0A7X1I5I9": {
        "msa_length": 1322,
        "category": "DUF1931"
    },
    "A0A1I2WB10": {
        "msa_length": 1308,
        "category": "DUF1931"
    },
    "A0A1S2QF28": {
        "msa_length": 1318,
        "category": "DUF1931"
    },
    "A0A7W3NJT8": {
        "msa_length": 1326,
        "category": "DUF1931"
    },
    "A0A2S1INR0": {
        "msa_length": 1324,
        "category": "DUF1931"
    },
    "A0A250VR52": {
        "msa_length": 1305,
        "category": "DUF1931"
    },
    "A0A191V8X2": {
        "msa_length": 1323,
        "category": "DUF1931"
    },
    "A0A1M7QA67": {
        "msa_length": 1299,
        "category": "DUF1931"
    },
    "A0A101ND00": {
        "msa_length": 1319,
        "category": "DUF1931"
    },
    "A0A0L8LZQ4": {
        "msa_length": 1319,
        "category": "DUF1931"
    },
    "A0A6G4ABW3": {
        "msa_length": 1285,
        "category": "DUF1931"
    },
    "A0A1H8UFE4": {
        "msa_length": 1289,
        "category": "DUF1931"
    },
    "A0A510TR30": {
        "msa_length": 1302,
        "category": "DUF1931"
    },
    "A0A222SRG5": {
        "msa_length": 1298,
        "category": "DUF1931"
    },
    "A0A3N6D5G1": {
        "msa_length": 1322,
        "category": "DUF1931"
    },
    "A0A2A3IVK1": {
        "msa_length": 1306,
        "category": "DUF1931"
    },
    "A0A1H5HLX7": {
        "msa_length": 1300,
        "category": "DUF1931"
    },
    "A0A4Q7Z5P4": {
        "msa_length": 1309,
        "category": "DUF1931"
    },
    "A0A4R7J5C4": {
        "msa_length": 1324,
        "category": "DUF1931"
    },
    "A0A559TUR6": {
        "msa_length": 1303,
        "category": "DUF1931"
    },
    "A0A2L0MXF8": {
        "msa_length": 1284,
        "category": "DUF1931"
    },
    "A0A1Q5KHG5": {
        "msa_length": 1303,
        "category": "DUF1931"
    },
    "A0A0U3PZV3": {
        "msa_length": 1303,
        "category": "DUF1931"
    },
    "A0A209BK77": {
        "msa_length": 1324,
        "category": "DUF1931"
    },
    "A0A4Q6IR92": {
        "msa_length": 1323,
        "category": "DUF1931"
    },
    "A0A176L871": {
        "msa_length": 1302,
        "category": "DUF1931"
    },
    "A0A652LD08": {
        "msa_length": 1324,
        "category": "DUF1931"
    },
    "A0A7W2UUW3": {
        "msa_length": 1289,
        "category": "DUF1931"
    },
    "A0A550HFE8": {
        "msa_length": 1321,
        "category": "DUF1931"
    },
    "A0A2U3CAY1": {
        "msa_length": 1319,
        "category": "DUF1931"
    },
    "A0A068ELI5": {
        "msa_length": 1295,
        "category": "DUF1931"
    },
    "A0A370VYZ7": {
        "msa_length": 1327,
        "category": "DUF1931"
    },
    "A0A2K8RE01": {
        "msa_length": 1298,
        "category": "DUF1931"
    },
    "A0A1C5EFD0": {
        "msa_length": 1299,
        "category": "DUF1931"
    },
    "A0A1W5XJ47": {
        "msa_length": 1303,
        "category": "DUF1931"
    },
    "A0A229GMS1": {
        "msa_length": 1315,
        "category": "DUF1931"
    },
    "A0A4U0S8X5": {
        "msa_length": 1311,
        "category": "DUF1931"
    },
    "A0A2U8VF63": {
        "msa_length": 1297,
        "category": "DUF1931"
    },
    "A0A0M8XKL4": {
        "msa_length": 1321,
        "category": "DUF1931"
    },
    "A0A0N0ADL5": {
        "msa_length": 1306,
        "category": "DUF1931"
    },
    "A0A0X3SF42": {
        "msa_length": 1320,
        "category": "DUF1931"
    },
    "A0A0N0YGE9": {
        "msa_length": 1330,
        "category": "Undefined"
    },
    "A0A2C8WYU5": {
        "msa_length": 1306,
        "category": "DUF1931"
    },
    "A0A3N1IN28": {
        "msa_length": 1303,
        "category": "DUF1931"
    },
    "A0A014MJD1": {
        "msa_length": 1291,
        "category": "DUF1931"
    },
    "A0A0T1TE47": {
        "msa_length": 1299,
        "category": "DUF1931"
    },
    "A0A7K2VDI1": {
        "msa_length": 1311,
        "category": "DUF1931"
    },
    "A0A6G3ABK9": {
        "msa_length": 1291,
        "category": "DUF1931"
    },
    "A0A6I5EW52": {
        "msa_length": 1308,
        "category": "DUF1931"
    },
    "A0A6G3C4C4": {
        "msa_length": 1320,
        "category": "DUF1931"
    },
    "A0A6G3WMH1": {
        "msa_length": 1330,
        "category": "DUF1931"
    },
    "A0A7K2QCH4": {
        "msa_length": 1314,
        "category": "DUF1931"
    },
    "A0A6G3UD73": {
        "msa_length": 1313,
        "category": "DUF1931"
    },
    "A0A6G2WUV2": {
        "msa_length": 1303,
        "category": "DUF1931"
    },
    "A0A6G2Y1Y3": {
        "msa_length": 1298,
        "category": "DUF1931"
    },
    "A0A6B3D5I5": {
        "msa_length": 1313,
        "category": "DUF1931"
    },
    "A0A6G3QNR4": {
        "msa_length": 1313,
        "category": "DUF1931"
    },
    "A0A6B2YG09": {
        "msa_length": 1281,
        "category": "DUF1931"
    },
    "A0A542H4K2": {
        "msa_length": 1319,
        "category": "DUF1931"
    },
    "A0A542HYF9": {
        "msa_length": 1298,
        "category": "DUF1931"
    },
    "A0A7Z1U3R0": {
        "msa_length": 1319,
        "category": "DUF1931"
    },
    "A0A6G0FJW6": {
        "msa_length": 1326,
        "category": "DUF1931"
    },
    "A0A1Q5JPG0": {
        "msa_length": 1298,
        "category": "DUF1931"
    },
    "A0A429BWQ5": {
        "msa_length": 1317,
        "category": "DUF1931"
    },
    "A0A429A8W3": {
        "msa_length": 1319,
        "category": "DUF1931"
    },
    "A0A3S8WQ98": {
        "msa_length": 1319,
        "category": "DUF1931"
[truncated: 96,092 more chars]
