# Supplementary material for: Histones and histone variant families in prokaryotes
Source: Nat Commun. 2024 Sep 11;15:7950. doi: 10.1038/s41467-024-52337-y (PMC11390915; doi:10.1038/s41467-024-52337-y)
Supplement: Supplementary file 4 — Source Data [file 41467_2024_52337_MOESM4_ESM.zip › Source Data Supplementary Figure 13.xlsx]

## Sheet: FtF sequence length
Archaea	Bacteria
55	88
55	63
59	53
61	60
59	56
54	56
61	56
56	56
55	64
63	62
54	56
55	72
55	68
55	69
55	66
55	58
55	67
55	59
59	61
55	82
55	87
55	71
55	94
55	86
59	93
59	100
53	87
63	79
67	65
59	66
55	71
55	108
55	69
55	83
55	84
55	66
55	94
55	79
55	66
55	69
55	71
55	61
50	67
55	96
55	77
55	95
55	75
61	66
61	61
55	61
55	56
55	79
55	59
55	96
55	90
55	53
55	62
55	59
55	65
55	62
55	65
55	57
55	95
55	56
55	53
55	57
55	59
55	64
55	62
55	66
55	53
55	58
55	67
55	71
55	74
55	70
55	72
55	63
55	59
55	69
55	76
55	70
55	61
55	72
55	59
55	53
55	71
55	51
55	70
55	67
55	53
55	61
55	67
80	63
57	60
54	63
54	60
60	70
55	62
55	70
55	86
55	64
55	63
55	72
55	71
55	55
55	71
55	65
55	64
55	68
55	74
55	89
68	79
61	75
56	61
63	79
64	67
57	108
56	91
55	100
55	61
61	61
55	61
55	77
55	63
59	73
55	72
59	64
59	99
59	53
55	72
55	53
55	109
55	68
55	51
55	52
55	68
55	52
55	84
55	96
55	67
55	52
59	64
58	72
55	52
59	52
59	65
55	61
55	61
55	53
55	79
56	56
60	53
56	52
62	52
61	75
55	73
55	74
56	60
56	53
62	52
56	84
60	67
60	64
61	73
62	69
60	71
61	71
55	84
55	93
55	67
55	63
55	65
55	59
55	62
56	100
56	67
58	80
58	67
55	67
60	63
56	78
54	70
56	67
64	61
56	61
59	59
57	59
57	59
53	59
61	63
56	56
55	56
86	56
58	56
61	69
60	57
60	64
55	69
55	59
55	127
55	64
56	64
54	64
55	64
58	64
60	64
54	64
57	64
62	64
54	64
55	64
54	64
54	64
51	64
62	64
55	64
55	64
57	64
55	64
56	64
55	64
55	64
55	64
55	64
55	64
55	64
55	64
51	64
55	64
55	64
55	64
55	64
55	64
55	64
55	64
55	64
55	64
55	64
55	64
55	64
55	64
55	64
55	64
55	64
55	64
55	64
55	64
55	64
55	64
55	64
55	64
55	64
55	64
55	64
55	64
55	64
55	64
55	64
55	64
55	64
55	64
55	64
55	64
55	64
55	64
55	64
55	63
55	80
55	78
55	78
55	66
55	61
55	61
55	64
55	61
55	59
55	63
55	63
55	63
55	63
55	63
59	63
59	63
59	63
59	66
59	67
55	67
55	67
55	67
55	67
55	67
55	67
55	67
55	67
55	67
55	67
55	67
55	67
55	67
55	67
55	67
55	67
55	67
55	67
55	67
55	61
55	58
55	63
55	63
55	63
55	63
55	63
55	63
55	63
55	63
56	63
84	63
55	63
55	63
55	63
53	63
53	63
56	62
71	67
56	67
55	67
55	66
55	75
55	66
55	64
55	67
55	67
55	67
55	67
56	67
55	67
55	75
55	64
55	67
55	76
55	67
55	67
53	67
67	67
65	75
64	62
59	61
61	68
54	58
55	58
55	67
55	58
55	62
55	64
55	76
55	65
55	67
55	60
55	62
55	64
55	64
55	100
55	64
55	76
55	64
55	58
55	65
55	65
55	64
55	64
55	59
55	70
55	61
55	58
55	63
55	63
55	83
55	92
55	56
55	63
55	53
55	63
55	102
55	54
55	62
55	70
55	69
55	71
55	66
55	66
55	67
55	56
55	71
55	71
59	51
55	54
55	71
57	51
57	89
55	53
55	92
56	74
64
65
59
60
88
60
73
74
78
76
59
55
55
55
59
59
64
65
69
59
60
55
56
56
62
61
61
61
61
55
55
55
55
55
55
55
55
55
55
55
55
55
57
53
53
55
54
58
65
58
55
55
55
55
55
55
55
55
55
55
55
55
55
55
55
55
55
55
55
55
55
55
55
55
55
55
55
55
55
55
61
61
59
62
57
53
60
56
59
60
55
55
55
55
55
55
55
55
55
55
55
55
55
55
55
55
55
55
54
55
59
67
55
56
65
60
60
60
61
53
65
57
61
120
63
59
56
56
58
53
56
58
54
54
61
56
61
57
57
58
60
55
61
64
64
56
55
55
56
58
55
55
55
55
55
55
55
55
55
55
55
55
55
55
55
55
55
55
55
55
55
55
55
56
55
56
60
54
61
53
62
53
57
56
56
67
53
53
55
61
55
53
55
55
56
56
57
55
55
55
86
55
55
55
55
55
55
59
59
55
59
55
55
55
55
55
55
59
55
55
55
55
55
58
52
46
55
55
55
59
55
55
55
55
55
55
55
55
59
59
55
55
55
55
55
55
55
55
55
55
55
55
55
55
55
55
55
55
55
55
55
55
55
55
55
55
55
55
55
55
55
55
55
55
55
55
55
55
55
55
55
55
55
55
55
55
55
55
55
55
55
55
55
55
55
55
55
55
55
55
55
55
55
55
55
55
55
55
55
55
55
55
55
55
55
55
55
55
55
55
55
55
55
54
55
55
55
55
55
55
55
55
55
55
55
59
55
55
59
77
55
64
55
55
55
55
55
55
55
55
55
55
55
55
55
46
68
55
55
55
55
55
59
66
56
58
58
58
58
60
56
56
69
60
55
55
60
60
124
118
118
118
118
118
118
118
118
118
118
127
118
118
118
127
118
58
55
55
55
55
55
55
55
55
58
55
55
55
59
59
55
55
55
55
55
61
59
58
55
55
55
64
55
59
64
58
63
64
65
66
56
58
58
58
56
59
65
59
58
58
58
59
66
59
65
68
66
65
55
59
65
54
65
68
59
59
59
57
55
56
67
66
55
57
55
65
54
56
66
59
60
58
59
65
67
56
65
56
65
65
68
65
56
65
64
54
57
65
65
65
54
54
56
62
58
64
57
56
56
56
59
54
54
59
56
66
55
56
55
55
55
55
56
77
55
56
55
55
57
69
57
55
54
55
58
86
64
72
56
56
54
65
54
55
67
55
54
53
57
64
65
54
54
54
62
62
56
59
55
55
55
64
57
54
64
54
59
58
59
63
59
63
55
56
63
63
62
62
62
