# Supplementary material for: Histones and histone variant families in prokaryotes
Source: Nat Commun. 2024 Sep 11;15:7950. doi: 10.1038/s41467-024-52337-y (PMC11390915; doi:10.1038/s41467-024-52337-y)
Supplement: Supplementary file 4 — Source Data [file 41467_2024_52337_MOESM4_ESM.zip › Source Data Supplementary Figure 2.json]

{
    "monomer": {
        "A0A7C2QII4": {
            "pLDDT": 93.9,
            "category": "Nucleosomal"
        },
        "A0A3N5C5D6": {
            "pLDDT": 96.0,
            "category": "Nucleosomal"
        },
        "A0A7C4Z4E9": {
            "pLDDT": 93.9,
            "category": "DUF1931"
        },
        "A0A7K4DCK2": {
            "pLDDT": 94.3,
            "category": "Nucleosomal"
        },
        "A0A7C1KLX5": {
            "pLDDT": 90.8,
            "category": "Bacterial dimer"
        },
        "A0A833E3T7": {
            "pLDDT": 96.1,
            "category": "Nucleosomal"
        },
        "M0FUH7": {
            "pLDDT": 96.8,
            "category": "Halo double"
        },
        "A0A0F9AH49": {
            "pLDDT": 94.0,
            "category": "Bacterial dimer"
        },
        "A0A842K9Z9": {
            "pLDDT": 91.0,
            "category": "Coiled-coil histone"
        },
        "A0A1Z3N5Q0": {
            "pLDDT": 75.8,
            "category": "ZZ histone"
        },
        "A0A1Q9NRJ0": {
            "pLDDT": 94.4,
            "category": "Nucleosomal"
        },
        "A0A1G2WP93": {
            "pLDDT": 88.6,
            "category": "Face-to-face"
        },
        "A0A315XLE0": {
            "pLDDT": 96.0,
            "category": "Nucleosomal"
        },
        "A0A0L8LZQ4": {
            "pLDDT": 95.2,
            "category": "DUF1931"
        },
        "A0A4Y5SLD7": {
            "pLDDT": 91.7,
            "category": "Face-to-face"
        },
        "M6F8L0": {
            "pLDDT": 89.9,
            "category": "Face-to-face"
        },
        "A0A1I4G9M3": {
            "pLDDT": 93.5,
            "category": "Face-to-face"
        },
        "A0A497KT42": {
            "pLDDT": 90.7,
            "category": "Nucleosomal"
        },
        "A0A7L4P3I0": {
            "pLDDT": 97.6,
            "category": "Nucleosomal"
        },
        "A0A7L4RC86": {
            "pLDDT": 91.5,
            "category": "Face-to-face"
        },
        "A0A524ET31": {
            "pLDDT": 84.9,
            "category": "Undefined"
        },
        "R1G8M2": {
            "pLDDT": 92.4,
            "category": "Nucleosomal"
        },
        "A0A1J4UNF5": {
            "pLDDT": 93.1,
            "category": "Nucleosomal"
        },
        "A0A3A0FTV7": {
            "pLDDT": 94.4,
            "category": "Undefined"
        },
        "A0A662NGI9": {
            "pLDDT": 93.2,
            "category": "DUF1931"
        },
        "A0A832XGK4": {
            "pLDDT": 94.8,
            "category": "Nucleosomal"
        },
        "A0A2E3A8C0": {
            "pLDDT": 85.4,
            "category": "Face-to-face"
        },
        "A0A7J2WNY4": {
            "pLDDT": 93.7,
            "category": "Nucleosomal"
        },
        "A0A842V7W8": {
            "pLDDT": 92.5,
            "category": "Nucleosomal"
        },
        "A0A430UJU2": {
            "pLDDT": 97.1,
            "category": "DUF1931"
        },
        "A0A497IC70": {
            "pLDDT": 89.4,
            "category": "Nucleosomal"
        },
        "A0A256JRF5": {
            "pLDDT": 97.1,
            "category": "Halo double"
        },
        "A0A524P513": {
            "pLDDT": 96.0,
            "category": "Nucleosomal"
        },
        "A0A7X6DN71": {
            "pLDDT": 72.0,
            "category": "Undefined"
        },
        "A0A534YS08": {
            "pLDDT": 81.0,
            "category": "Face-to-face"
        },
        "A0A482RM14": {
            "pLDDT": 83.1,
            "category": "Undefined"
        },
        "G0QA93": {
            "pLDDT": 96.5,
            "category": "Nucleosomal"
        },
        "A0A357BV16": {
            "pLDDT": 80.4,
            "category": "Face-to-face"
        },
        "A0A7X7ET62": {
            "pLDDT": 82.6,
            "category": "Face-to-face"
        },
        "A0A8J7RAR5": {
            "pLDDT": 97.3,
            "category": "Halo double"
        },
        "A0A2D6BLB9": {
            "pLDDT": 76.8,
            "category": "ZZ histone"
        },
        "L9ZWA1": {
            "pLDDT": 92.2,
            "category": "Face-to-face"
        },
        "X0SUQ6": {
            "pLDDT": 94.7,
            "category": "Face-to-face"
        },
        "A0A2R6FGE0": {
            "pLDDT": 94.0,
            "category": "Face-to-face"
        },
        "A0A828Y2Y9": {
            "pLDDT": 89.9,
            "category": "Face-to-face"
        },
        "M0LPI3": {
            "pLDDT": 97.0,
            "category": "Halo double"
        },
        "A0A165LMI9": {
            "pLDDT": 97.4,
            "category": "Halo double"
        },
        "A0A257AQV5": {
            "pLDDT": 93.9,
            "category": "Nucleosomal"
        },
        "A0A7K4NAM4": {
            "pLDDT": 93.9,
            "category": "Nucleosomal"
        },
        "A0A662SJT3": {
            "pLDDT": 96.3,
            "category": "Nucleosomal"
        },
        "A0A1S2QF28": {
            "pLDDT": 95.2,
            "category": "DUF1931"
        },
        "A0A554IMG3": {
            "pLDDT": 88.4,
            "category": "Face-to-face"
        },
        "A0A285P3L2": {
            "pLDDT": 90.6,
            "category": "Face-to-face"
        },
        "M0N9S6": {
            "pLDDT": 93.5,
            "category": "Halo double"
        },
        "A0A1I3CYY7": {
            "pLDDT": 97.2,
            "category": "Halo double"
        },
        "A0A430UU89": {
            "pLDDT": 97.1,
            "category": "DUF1931"
        },
        "A0A2H9PPU7": {
            "pLDDT": 93.3,
            "category": "Nucleosomal"
        },
        "A0A1F3SRL5": {
            "pLDDT": 84.5,
            "category": "ZZ histone"
        },
        "A0A1Z9BVI3": {
            "pLDDT": 68.9,
            "category": "Undefined"
        },
        "A0A2D6Q8E4": {
            "pLDDT": 84.7,
            "category": "Face-to-face"
        },
        "A0A2I0Q7B9": {
            "pLDDT": 84.7,
            "category": "Bacterial dimer"
        },
        "A0A1Z9BVI8": {
            "pLDDT": 89.6,
            "category": "Undefined"
        },
        "A0A7C4G9R0": {
            "pLDDT": 96.3,
            "category": "Nucleosomal"
        },
        "A0A2A2HCD7": {
            "pLDDT": 95.1,
            "category": "Nucleosomal"
        },
        "A0A133U2U7": {
            "pLDDT": 81.9,
            "category": "Undefined"
        },
        "A0A151AGZ3": {
            "pLDDT": 93.5,
            "category": "Face-to-face"
        },
        "A0A842T4M6": {
            "pLDDT": 87.4,
            "category": "Face-to-face"
        },
        "A0A0F8VEB5": {
            "pLDDT": 88.4,
            "category": "Face-to-face"
        },
        "A0A1F9E2M1": {
            "pLDDT": 82.6,
            "category": "Transmembrane histone"
        },
        "A0A1I1H7F4": {
            "pLDDT": 93.9,
            "category": "Face-to-face"
        },
        "A0A6B9TIV2": {
            "pLDDT": 96.2,
            "category": "Nucleosomal"
        },
        "A0A6B0VRR4": {
            "pLDDT": 97.3,
            "category": "Halo double"
        },
        "A0A3M1HAI1": {
            "pLDDT": 77.7,
            "category": "Face-to-face"
        },
        "A0A6A8RKA3": {
            "pLDDT": 95.1,
            "category": "Nucleosomal"
        },
        "Q9HHD8": {
            "pLDDT": 70.4,
            "category": "Face-to-face"
        },
        "A0A842XGG1": {
            "pLDDT": 96.5,
            "category": "Nucleosomal"
        },
        "M0NSL3": {
            "pLDDT": 92.2,
            "category": "Face-to-face"
        },
        "A0A1F9YZ31": {
            "pLDDT": 88.5,
            "category": "Face-to-face"
        },
        "A0A0E3PAS7": {
            "pLDDT": 96.3,
            "category": "Nucleosomal"
        },
        "A0A7K4B8P0": {
            "pLDDT": 95.4,
            "category": "Nucleosomal"
        },
        "A0A847UMM4": {
            "pLDDT": 91.7,
            "category": "Face-to-face"
        },
        "A0A7J4IA08": {
            "pLDDT": 94.1,
            "category": "Face-to-face"
        },
        "A0A524CHP1": {
            "pLDDT": 80.6,
            "category": "Undefined"
        },
        "A0A365T665": {
            "pLDDT": 84.0,
            "category": "Undefined"
        },
        "A0A7Y5J1Q7": {
            "pLDDT": 72.2,
            "category": "Transmembrane histone"
        },
        "A0A1F9L9J2": {
            "pLDDT": 93.4,
            "category": "Bacterial dimer"
        },
        "A0A2D6E7R0": {
            "pLDDT": 88.3,
            "category": "Face-to-face"
        },
        "A0A482SFE7": {
            "pLDDT": 85.9,
            "category": "Undefined"
        },
        "A0A7Y3M835": {
            "pLDDT": 84.3,
            "category": "ZZ histone"
        },
        "K7YT41": {
            "pLDDT": 94.6,
            "category": "Bacterial dimer"
        },
        "A0A139CVI3": {
            "pLDDT": 96.2,
            "category": "Nucleosomal"
        },
        "A0A830FMZ5": {
            "pLDDT": 97.4,
            "category": "Halo double"
        },
        "A0A6A9SBS2": {
            "pLDDT": 93.1,
            "category": "Face-to-face"
        },
        "A0A4D7H5N2": {
            "pLDDT": 97.5,
            "category": "Halo double"
        },
        "A0A2G9NAC7": {
            "pLDDT": 93.9,
            "category": "Nucleosomal"
        },
        "A0A7J3LN08": {
            "pLDDT": 91.0,
            "category": "Face-to-face"
        },
        "A0A6M1Z3K5": {
            "pLDDT": 91.2,
            "category": "Bacterial dimer"
        },
        "T0RAZ7": {
            "pLDDT": 78.8,
            "category": "Bacterial dimer"
        },
        "A0A7C3R9M7": {
            "pLDDT": 93.1,
            "category": "Face-to-face"
        },
        "A0A843F774": {
            "pLDDT": 95.9,
            "category": "Nucleosomal"
        },
        "A0A832W6R4": {
            "pLDDT": 96.0,
            "category": "Nucleosomal"
        },
        "A0A1V4TAW0": {
            "pLDDT": 95.1,
            "category": "Nucleosomal"
        },
        "T2GJQ5": {
            "pLDDT": 95.8,
            "category": "Nucleosomal"
        },
        "A0A0N0YGE9": {
            "pLDDT": 63.9,
            "category": "Undefined"
        },
        "L9WAH4": {
            "pLDDT": 93.9,
            "category": "Face-to-face"
        },
        "F4BTG3": {
            "pLDDT": 93.7,
            "category": "Nucleosomal"
        },
        "D5VSU5": {
            "pLDDT": 95.5,
            "category": "Nucleosomal"
        },
        "A0A1H4YL91": {
            "pLDDT": 89.5,
            "category": "DUF1931"
        },
        "A0A2R6EF64": {
            "pLDDT": 92.3,
            "category": "Face-to-face"
        },
        "A0A1G9GB26": {
            "pLDDT": 93.9,
            "category": "Face-to-face"
        },
        "A0A328SLK5": {
            "pLDDT": 94.6,
            "category": "Nucleosomal"
        },
        "Q9V1F5": {
            "pLDDT": 96.4,
            "category": "Nucleosomal"
        },
        "A0A1M4MHQ6": {
            "pLDDT": 95.9,
            "category": "Nucleosomal"
        },
        "A0A498ES43": {
            "pLDDT": 96.8,
            "category": "Halo double"
        },
        "A0A1Q9P034": {
            "pLDDT": 92.2,
            "category": "Face-to-face"
        },
        "A0A843H7P9": {
            "pLDDT": 96.7,
            "category": "Nucleosomal"
        },
        "A0A8J8E3T7": {
            "pLDDT": 91.6,
            "category": "Face-to-face"
        },
        "A0A1V4YRH4": {
            "pLDDT": 77.1,
            "category": "Coiled-coil histone"
        },
        "A0A842SGQ0": {
            "pLDDT": 93.5,
            "category": "Nucleosomal"
        },
        "A0A832NPI6": {
            "pLDDT": 95.2,
            "category": "Nucleosomal"
        },
        "A0A532TF22": {
            "pLDDT": 94.9,
            "category": "Nucleosomal"
        },
        "A0A2R6EUC3": {
            "pLDDT": 95.4,
            "category": "Halo double"
        },
        "A0A0W1STI9": {
            "pLDDT": 90.9,
            "category": "Face-to-face"
        },
        "H2JV93": {
            "pLDDT": 93.3,
            "category": "DUF1931"
        },
        "A0A367I5B5": {
            "pLDDT": 78.6,
            "category": "Poseidoniia double"
        },
        "A0A133UFA0": {
            "pLDDT": 88.4,
            "category": "Undefined"
        },
        "A0A6C0BZR0": {
            "pLDDT": 64.1,
            "category": "Face-to-face"
        },
        "A0A1I4UAB6": {
            "pLDDT": 96.8,
            "category": "Nucleosomal"
        },
        "A0A2Z4L782": {
            "pLDDT": 97.2,
            "category": "Nucleosomal"
        },
        "A0A2R6LYY8": {
            "pLDDT": 86.4,
            "category": "RdgC histone"
        },
        "A0A842Q6I5": {
            "pLDDT": 94.7,
            "category": "Face-to-face"
        },
        "A9AAT3": {
            "pLDDT": 95.9,
            "category": "Methanococcales histone"
        },
        "A0A100VV77": {
            "pLDDT": 94.8,
            "category": "DUF1931"
        },
        "A0A849QDU6": {
            "pLDDT": 94.6,
            "category": "Face-to-face"
        },
        "A0A7J2THX7": {
            "pLDDT": 97.2,
            "category": "Nucleosomal"
        },
        "A0A329T969": {
            "pLDDT": 97.1,
            "category": "Halo double"
        },
        "A0A2R6HJY0": {
            "pLDDT": 96.2,
            "category": "Halo double"
        },
        "A0A371LZR9": {
            "pLDDT": 96.7,
            "category": "Halo double"
        },
        "A0A2N1PJL0": {
            "pLDDT": 89.8,
            "category": "IHF histone"
        },
        "A0A3A5HNI8": {
            "pLDDT": 97.5,
            "category": "Nucleosomal"
        },
        "A0A1U9NLH9": {
            "pLDDT": 70.2,
            "category": "Face-to-face"
        },
        "S6CUX2": {
            "pLDDT": 95.3,
            "category": "Halo double"
        },
        "A0A6G2KUV7": {
            "pLDDT": 91.9,
            "category": "Nucleosomal"
        },
        "A0A150JGX6": {
            "pLDDT": 88.1,
            "category": "Coiled-coil histone"
        },
        "C7P7Z5": {
            "pLDDT": 95.8,
            "category": "Nucleosomal"
        },
        "A0A7C1E7H0": {
            "pLDDT": 67.4,
            "category": "Nucleosomal"
        },
        "A0A7G9Z952": {
            "pLDDT": 95.4,
            "category": "Nucleosomal"
        },
        "A0A842UAS9": {
            "pLDDT": 94.1,
            "category": "Undefined"
        },
        "A6URZ8": {
            "pLDDT": 96.4,
            "category": "Nucleosomal"
        },
        "A0A842KTJ1": {
            "pLDDT": 95.6,
            "category": "Nucleosomal"
        },
        "A0A662NYI9": {
            "pLDDT": 96.3,
            "category": "Nucleosomal"
        },
        "A0A132MRL1": {
            "pLDDT": 95.1,
            "category": "DUF1931"
        },
        "A0A6B1CZW4": {
            "pLDDT": 91.9,
            "category": "Nucleosomal"
        },
        "A0A2D5V1C9": {
            "pLDDT": 86.2,
            "category": "Face-to-face"
        },
        "A0A432TAC5": {
            "pLDDT": 93.2,
            "category": "DUF1931"
        },
        "M0DBL8": {
            "pLDDT": 92.2,
            "category": "Face-to-face"
        },
        "A0A1F9UH74": {
            "pLDDT": 86.6,
            "category": "Bacterial dimer"
        },
        "A0A1F9UH79": {
            "pLDDT": 71.5,
            "category": "Face-to-face"
        },
        "A0A7J2SRQ4": {
            "pLDDT": 77.4,
            "category": "Thermoplasmatota"
        },
        "A0A3D1N0D2": {
            "pLDDT": 86.8,
            "category": "Bacterial dimer"
        },
        "A0A8J8Q452": {
            "pLDDT": 97.4,
            "category": "Halo double"
        },
        "A0A6G3WMH1": {
            "pLDDT": 95.3,
            "category": "DUF1931"
        },
        "D3E480": {
            "pLDDT": 97.1,
            "category": "Nucleosomal"
        },
        "A6VJ21": {
            "pLDDT": 96.4,
            "category": "Nucleosomal"
        },
        "A0A2H4U578": {
            "pLDDT": 79.6,
            "category": "Coiled-coil histone"
        },
        "A0A7K4NM94": {
            "pLDDT": 93.4,
            "category": "Nucleosomal"
        },
        "D3E1R1": {
            "pLDDT": 80.3,
            "category": "Coiled-coil histone"
        },
        "A0A7J9NH84": {
            "pLDDT": 96.5,
            "category": "Nucleosomal"
        },
        "A0A2R6GMU3": {
            "pLDDT": 93.5,
            "category": "Face-to-face"
        },
        "A0A2E5QF06": {
            "pLDDT": 89.1,
            "category": "Undefined"
        },
        "A0A2H6JAE9": {
            "pLDDT": 92.3,
            "category": "Bacterial dimer"
        },
        "A0A662T6N4": {
            "pLDDT": 97.6,
            "category": "Nucleosomal"
        },
        "A0A497T2K0": {
            "pLDDT": 84.3,
            "category": "Coiled-coil histone"
        },
        "A0A832UYX0": {
            "pLDDT": 85.9,
            "category": "Coiled-coil histone"
        },
        "A0A846T5R6": {
            "pLDDT": 94.9,
            "category": "Nucleosomal"
        },
        "T0RDQ6": {
            "pLDDT": 83.9,
            "category": "Bacterial dimer"
        },
        "A0A419KFS9": {
            "pLDDT": 94.0,
            "category": "Nucleosomal"
        },
        "A0A0Q1FHD1": {
            "pLDDT": 96.3,
            "category": "Nucleosomal"
        },
        "A0A842NF52": {
            "pLDDT": 93.6,
            "category": "Nucleosomal"
        },
        "A0A7V9RH42": {
            "pLDDT": 77.0,
            "category": "ZZ histone"
        },
        "M0HLI2": {
            "pLDDT": 91.2,
            "category": "Face-to-face"
        },
        "A0A832ZYZ3": {
            "pLDDT": 95.5,
            "category": "Nucleosomal"
        },
        "H3ZQB5": {
            "pLDDT": 96.0,
            "category": "Nucleosomal"
        },
        "A0A482RTC0": {
            "pLDDT": 87.4,
            "category": "Undefined"
        },
        "A0A2E7RLV0": {
            "pLDDT": 90.2,
            "category": "Bacterial dimer"
        },
        "A0A497ALM5": {
            "pLDDT": 94.0,
            "category": "Nucleosomal"
        },
        "A0A2R6LSB0": {
            "pLDDT": 91.2,
            "category": "Halo double"
        },
        "A0A2N1R427": {
            "pLDDT": 86.6,
            "category": "Bacterial dimer"
        },
        "A0A3M1F829": {
            "pLDDT": 94.5,
            "category": "Face-to-face"
        },
        "A0A1F9YS31": {
            "pLDDT": 86.1,
            "category": "Bacterial dimer"
        },
        "A0A8J7YJM1": {
            "pLDDT": 93.4,
            "category": "Face-to-face"
        },
        "A0A842KZP8": {
            "pLDDT": 93.1,
            "category": "DUF1931"
        },
        "A0A101ND00": {
            "pLDDT": 95.2,
            "category": "DUF1931"
        },
        "A0A3A6PP67": {
            "pLDDT": 91.6,
            "category": "Face-to-face"
        },
        "A0A3R7DBX8": {
            "pLDDT": 92.2,
            "category": "Face-to-face"
        },
        "A0A090I715": {
            "pLDDT": 75.4,
            "category": "Coiled-coil histone"
        },
        "A0A0M0BP59": {
            "pLDDT": 93.7,
            "category": "Undefined"
        },
        "A0A0Q0VIG5": {
            "pLDDT": 66.7,
            "category": "Transmembrane histone"
        },
        "A0A3D4Z4S7": {
            "pLDDT": 94.2,
            "category": "Bacterial dimer"
        },
        "A0A2Z2MDI3": {
            "pLDDT": 91.2,
            "category": "Face-to-face"
        },
        "A0A7C3L2U8": {
            "pLDDT": 88.7,
            "category": "Undefined"
        },
        "A0A371N1K0": {
            "pLDDT": 96.7,
            "category": "Halo double"
        },
        "A0A0M9AJQ8": {
            "pLDDT": 97.4,
            "category": "Halo double"
        },
        "A0A7K4NQ33": {
            "pLDDT": 93.8,
            "category": "Nucleosomal"
        },
        "M0MWD4": {
            "pLDDT": 88.6,
            "category": "Face-to-face"
        },
        "A0A1H1UJZ4": {
            "pLDDT": 93.0,
            "category": "DUF1931"
        },
        "A0A6M2A084": {
            "pLDDT": 92.8,
            "category": "Bacterial dimer"
        },
        "A0A7V4S4G2": {
            "pLDDT": 85.6,
            "category": "Bacterial dimer"
        },
        "A0A498G459": {
            "pLDDT": 94.2,
            "category": "Face-to-face"
        },
        "A0A1Q7EU55": {
            "pLDDT": 83.7,
            "category": "Face-to-face"
        },
        "A0A520K7N0": {
            "pLDDT": 96.9,
            "category": "Nucleosomal"
        },
        "A0A371KRZ6": {
            "pLDDT": 91.2,
            "category": "Face-to-face"
        },
        "A0A523XJ05": {
            "pLDDT": 96.3,
            "category": "Nucleosomal"
        },
        "A0A7C3YI70": {
            "pLDDT": 96.6,
            "category": "Nucleosomal"
        },
        "A0A2G9MQI8": {
            "pLDDT": 91.4,
            "category": "Nucleosomal"
        },
        "A0A662T7H4": {
            "pLDDT": 96.5,
            "category": "Nucleosomal"
        },
        "A0A135VRW9": {
            "pLDDT": 85.2,
            "category": "Face-to-face"
        },
        "A0A1S1Q4Q5": {
            "pLDDT": 93.1,
            "category": "DUF1931"
        },
        "A0A315XP18": {
            "pLDDT": 86.6,
            "category": "Coiled-coil histone"
        },
        "A0A1H7JA67": {
            "pLDDT": 96.0,
            "category": "Nucleosomal"
        },
        "A0A832RY90": {
            "pLDDT": 96.1,
            "category": "Nucleosomal"
        },
        "A0A7K4NUT7": {
            "pLDDT": 93.7,
            "category": "Undefined"
        },
        "A0A7K4B6S5": {
            "pLDDT": 96.1,
            "category": "Nucleosomal"
        },
        "A0A166BVE0": {
            "pLDDT": 90.7,
            "category": "Nucleosomal"
        },
        "A0A843CDM7": {
            "pLDDT": 80.6,
            "category": "Nucleosomal"
        },
        "A0A2P6WBG2": {
            "pLDDT": 92.0,
            "category": "Coiled-coil histone"
        },
        "A0A6I7PFK7": {
            "pLDDT": 92.5,
            "category": "Bacterial dimer"
        },
        "A0A0K6IX11": {
            "pLDDT": 95.2,
            "category": "DUF1931"
        },
        "S2EUN4": {
            "pLDDT": 95.8,
            "category": "Undefined"
        },
        "A0A1D2WCC4": {
            "pLDDT": 82.1,
            "category": "Coiled-coil histone"
        },
        "A0A014MJD1": {
            "pLDDT": 94.8,
            "category": "DUF1931"
        },
        "A0A843JZZ9": {
            "pLDDT": 95.5,
            "category": "Face-to-face"
        },
        "A0A7J2IQW9": {
            "pLDDT": 95.6,
            "category": "Nucleosomal"
        },
        "X0R5Y0": {
            "pLDDT": 92.0,
            "category": "DUF1931"
        },
        "A0A1H8UFE4": {
            "pLDDT": 90.2,
            "category": "DUF1931"
        },
        "A0A5C9F072": {
            "pLDDT": 93.2,
            "category": "Nucleosomal"
        },
        "A0A842YYL2": {
            "pLDDT": 55.7,
            "category": "Undefined"
        },
        "A0A7T9I0X7": {
            "pLDDT": 91.6,
            "category": "Face-to-face"
        },
        "A0A537JE84": {
            "pLDDT": 77.5,
            "category": "Undefined"
        },
        "A0A7J4HKK3": {
            "pLDDT": 91.0,
            "category": "Face-to-face"
        },
        "A0A7J4SBD0": {
            "pLDDT": 81.3,
            "category": "Poseidoniia double"
        },
        "A0A1G3YFZ0": {
            "pLDDT": 90.2,
            "category": "Bacterial dimer"
        },
        "A0A520K3R6": {
            "pLDDT": 94.2,
            "category": "Nucleosomal"
        },
        "A0A7C1RMI6": {
            "pLDDT": 96.0,
            "category": "Nucleosomal"
        },
        "A0A328Q199": {
            "pLDDT": 96.4,
            "category": "Nucleosomal"
        },
        "A0A662RK17": {
            "pLDDT": 96.9,
            "category": "Nucleosomal"
        },
        "A0A166ATU3": {
            "pLDDT": 80.0,
            "category": "Coiled-coil histone"
        },
        "A0A151UT86": {
            "pLDDT": 82.9,
            "category": "RdgC histone"
        },
        "A0A524C8P9": {
            "pLDDT": 95.8,
            "category": "Nucleosomal"
        },
        "W5WDS1": {
            "pLDDT": 90.8,
            "category": "DUF1931"
        },
        "U3A414": {
            "pLDDT": 95.4,
            "category": "Undefined"
        },
        "A0A6D2A794": {
            "pLDDT": 83.4,
            "category": "Face-to-face"
        },
        "A0A3N1YMK8": {
            "pLDDT": 96.0,
            "category": "DUF1931"
        },
        "A0A429BWQ5": {
            "pLDDT": 95.4,
            "category": "DUF1931"
        },
        "A0A1H5D119": {
            "pLDDT": 92.4,
            "category": "DUF1931"
        },
        "A0A0D8I655": {
            "pLDDT": 95.0,
            "category": "DUF1931"
        },
        "A0A835XIG8": {
            "pLDDT": 94.5,
            "category": "Nucleosomal"
        },
        "A0A849PVR0": {
            "pLDDT": 91.7,
            "category": "Face-to-face"
        },
        "A0A831Z6Y4": {
            "pLDDT": 94.9,
            "category": "Nucleosomal"
        },
        "A0A2H6GXE8": {
            "pLDDT": 96.7,
            "category": "Nucleosomal"
        },
        "A0A1F6LIZ3": {
            "pLDDT": 94.0,
            "category": "Undefined"
        },
        "A0A7C3YJB5": {
            "pLDDT": 94.9,
            "category": "Nucleosomal"
        },
        "A0A2R6G8U7": {
            "pLDDT": 93.8,
            "category": "Face-to-face"
        },
        "A0A2E8EDI0": {
            "pLDDT": 91.2,
            "category": "Undefined"
        },
        "A0A7Y3HXB1": {
            "pLDDT": 88.3,
            "category": "Beta-propeller"
        },
        "K7R4D1": {
            "pLDDT": 97.1,
            "category": "DUF1931"
        },
        "A0A7J4I8G3": {
            "pLDDT": 94.6,
            "category": "Face-to-face"
        },
        "A0A161ZNN7": {
            "pLDDT": 92.3,
            "category": "Face-to-face"
        },
        "A0A564Q252": {
            "pLDDT": 96.5,
            "category": "Nucleosomal"
        },
        "H0ACR2": {
            "pLDDT": 90.4,
            "category": "Undefined"
        },
        "A0A842UVK4": {
            "pLDDT": 92.1,
            "category": "Undefined"
        },
        "A0A133UFZ4": {
            "pLDDT": 97.2,
            "category": "Nucleosomal"
        },
        "A0A2E5YXJ0": {
            "pLDDT": 77.5,
            "category": "Poseidoniia double"
        },
        "A0A497RLI1": {
            "pLDDT": 96.8,
            "category": "Undefined"
        },
        "A0A0N0ZQI4": {
            "pLDDT": 97.1,
            "category": "DUF1931"
        },
        "A0A1J4W3V9": {
            "pLDDT": 94.3,
            "category": "Nucleosomal"
        },
        "A0A1Z8SJX4": {
            "pLDDT": 76.4,
            "category": "Face-to-face"
        },
        "A0A2E3WWW7": {
            "pLDDT": 94.6,
            "category": "Bacterial dimer"
        },
        "A0A133VKQ4": {
            "pLDDT": 96.5,
            "category": "Face-to-face"
        },
        "A0A8I1PMM3": {
            "pLDDT": 94.2,
            "category": "DUF1931"
        },
        "A0A1B9FHM7": {
            "pLDDT": 89.9,
            "category": "Face-to-face"
        },
        "A0A0F6I995": {
            "pLDDT": 89.9,
            "category": "Face-to-face"
        },
        "A0A2E1H726": {
            "pLDDT": 88.6,
            "category": "Bacterial dimer"
        },
        "A0A497KRP7": {
            "pLDDT": 95.8,
            "category": "Undefined"
        },
        "A0A328RZ87": {
            "pLDDT": 96.4,
            "category": "Nucleosomal"
        },
        "K6J159": {
            "pLDDT": 81.1,
            "category": "Face-to-face"
        },
        "A0A8J8A9S1": {
            "pLDDT": 91.4,
            "category": "Face-to-face"
        },
        "A0A523R5Q7": {
            "pLDDT": 87.8,
            "category": "Nucleosomal"
        },
        "A0A7L4RRS9": {
            "pLDDT": 86.5,
            "category": "Coiled-coil histone"
        },
        "A0A523BF84": {
            "pLDDT": 93.2,
            "category": "Nucleosomal"
        },
        "A0A8J8J1P3": {
            "pLDDT": 91.7,
            "category": "Face-to-face"
        },
        "A0A450T6J8": {
            "pLDDT": 85.5,
            "category": "Transmembrane histone"
        },
        "A0A1V4ZG01": {
            "pLDDT": 95.7,
            "category": "Nucleosomal"
        },
        "A0A7C6FY48": {
            "pLDDT": 95.7,
            "category": "Nucleosomal"
        },
        "A0A133VJM0": {
            "pLDDT": 95.0,
            "category": "Undefined"
        },
        "A0A832TVW0": {
            "pLDDT": 95.6,
            "category": "Nucleosomal"
        },
        "A0A6B0T1E1": {
            "pLDDT": 94.1,
            "category": "Face-to-face"
        },
        "A0A532TUM6": {
            "pLDDT": 85.5,
            "category": "Undefined"
        },
        "A0A5C1QGA0": {
            "pLDDT": 89.0,
            "category": "Bacterial dimer"
        },
        "A0A0K1IPY9": {
            "pLDDT": 91.2,
            "category": "Face-to-face"
        },
        "A0A1F6ZC06": {
            "pLDDT": 93.7,
            "category": "Face-to-face"
        },
        "A0A257MQI1": {
            "pLDDT": 93.5,
            "category": "Undefined"
        },
        "A0A424JF99": {
            "pLDDT": 92.9,
            "category": "Bacterial dimer"
        },
        "A0A7C8CM77": {
            "pLDDT": 83.6,
            "category": "Poseidoniia double"
        },
        "A0A7J3MJ20": {
            "pLDDT": 83.9,
            "category": "Face-to-face"
        },
        "A0A1D2WVU9": {
            "pLDDT": 96.4,
            "category": "Nucleosomal"
        },
        "A0A150JIP2": {
            "pLDDT": 94.8,
            "category": "Nucleosomal"
        },
        "A0A7J2R5Q5": {
            "pLDDT": 88.5,
            "category": "Face-to-face"
        },
        "L0AF95": {
            "pLDDT": 97.6,
            "category": "Halo double"
        },
        "A0A7C4UZ97": {
            "pLDDT": 91.7,
            "category": "Face-to-face"
        },
        "A0A1M7GK78": {
            "pLDDT": 84.8,
            "category": "DUF1931"
        },
        "A0A0B3AB04": {
            "pLDDT": 93.4,
            "category": "Nucleosomal"
        },
        "K6U3N2": {
            "pLDDT": 83.7,
            "category": "Nucleosomal"
        },
        "A0A0B3AHZ0": {
            "pLDDT": 96.5,
            "category": "Nucleosomal"
        },
        "A0A1S6H1R8": {
            "pLDDT": 92.9,
            "category": "Face-to-face"
        },
        "A0A523VWN5": {
            "pLDDT": 87.9,
            "category": "Face-to-face"
        },
        "A0A2D6KD04": {
            "pLDDT": 88.2,
            "category": "Face-to-face"
        },
        "A0A7C3U3I2": {
            "pLDDT": 93.7,
            "category": "Face-to-face"
        },
        "I0WSA0": {
            "pLDDT": 96.0,
            "category": "DUF1931"
        },
        "A0A497Q3V1": {
            "pLDDT": 91.6,
            "category": "Face-to-face"
        },
        "A0A1F9MS20": {
            "pLDDT": 87.9,
            "category": "Face-to-face"
        },
        "A0A3M1VXD1": {
            "pLDDT": 81.1,
            "category": "Face-to-face"
        },
        "A0A0B5HDF4": {
            "pLDDT": 85.1,
            "category": "Coiled-coil histone"
        },
        "S3W750": {
            "pLDDT": 87.4,
            "category": "Face-to-face"
        },
        "A0A843ELZ9": {
            "pLDDT": 97.7,
            "category": "Nucleosomal"
        },
        "A0A7C7JS84": {
            "pLDDT": 97.1,
            "category": "DUF1931"
        },
        "M0FZU4": {
            "pLDDT": 91.2,
            "category": "Face-to-face"
        },
        "A0A1V4TAU5": {
            "pLDDT": 97.5,
            "category": "Nucleosomal"
        },
        "A0A5E4JTX3": {
            "pLDDT": 82.7,
            "category": "Face-to-face"
        },
        "N1TYR4": {
            "pLDDT": 88.5,
            "category": "Face-to-face"
        },
        "A0A0M0BRN9": {
            "pLDDT": 91.7,
            "category": "Nucleosomal"
        },
        "A0A7J4NXI4": {
            "pLDDT": 95.5,
            "category": "Nucleosomal"
        },
        "A0A4U5JAR8": {
            "pLDDT": 95.5,
            "category": "Halo double"
        },
        "A0A832XJ09": {
            "pLDDT": 95.9,
            "category": "Nucleosomal"
        },
        "A0A8J8E2X5": {
            "pLDDT": 92.5,
            "category": "Face-to-face"
        },
        "A0A2E8NPL2": {
            "pLDDT": 90.7,
            "category": "Face-to-face"
        },
        "A0A8A2VI13": {
            "pLDDT": 97.3,
            "category": "Halo double"
        },
        "M0NFK4": {
            "pLDDT": 92.0,
            "category": "Face-to-face"
        },
        "L9VIQ3": {
            "pLDDT": 97.8,
            "category": "Halo double"
        },
        "A0A4R9K957": {
            "pLDDT": 88.5,
            "category": "Face-to-face"
        },
        "A0A8J8ECR9": {
            "pLDDT": 89.5,
            "category": "Face-to-face"
        },
        "A0A2D6DMN4": {
            "pLDDT": 90.3,
            "category": "Face-to-face"
        },
        "A0A497KY88": {
            "pLDDT": 95.0,
            "category": "Nucleosomal"
        },
        "A0A812A2A7": {
            "pLDDT": 82.1,
            "category": "Nucleosomal"
        },
        "A0A497EIC5": {
            "pLDDT": 93.7,
            "category": "Nucleosomal"
        },
        "A0A4U7DPA0": {
            "pLDDT": 93.1,
            "category": "Face-to-face"
        },
        "A0A7C4NPH6": {
            "pLDDT": 95.5,
            "category": "Nucleosomal"
        },
        "A0A2E5QF69": {
            "pLDDT": 61.5,
            "category": "Undefined"
        },
        "A0A1G3CEY0": {
            "pLDDT": 91.9,
            "category": "Bacterial dimer"
        },
        "M1XNN9": {
            "pLDDT": 96.3,
            "category": "Halo double"
        },
        "P61881": {
            "pLDDT": 97.1,
            "category": "Nucleosomal"
        },
        "A0A063ZN12": {
            "pLDDT": 96.6,
            "category": "Halo double"
        },
        "A0A2R6J3N5": {
            "pLDDT": 93.4,
            "category": "Face-to-face"
        },
        "A0A843KYM1": {
            "pLDDT": 95.7,
            "category": "Nucleosomal"
        },
        "A0A7J2R824": {
            "pLDDT": 95.9,
            "category": "Nucleosomal"
        },
        "A0A4U7DFJ1": {
            "pLDDT": 92.2,
            "category": "Face-to-face"
        },
        "A0A520K9K9": {
            "pLDDT": 97.3,
            "category": "Nucleosomal"
        },
        "M0N5C0": {
            "pLDDT": 90.1,
            "category": "Face-to-face"
        },
        "A0A2P6W2M6": {
            "pLDDT": 91.3,
            "category": "Coiled-coil histone"
        },
        "A0A147JY92": {
            "pLDDT": 93.2,
            "category": "Nucleosomal"
        },
        "A0A328QAY5": {
            "pLDDT": 95.6,
            "category": "Nucleosomal"
        },
        "V4X669": {
            "pLDDT": 94.4,
            "category": "Face-to-face"
        },
        "A0A7C5GN15": {
            "pLDDT": 96.2,
            "category": "Nucleosomal"
        },
        "A3CWU7": {
            "pLDDT": 95.9,
            "category": "Nucleosomal"
        },
        "A0A2Z4L843": {
            "pLDDT": 95.9,
            "category": "Nucleosomal"
        },
        "M1Q4J2": {
            "pLDDT": 95.7,
            "category": "Nucleosomal"
        },
        "A0A6M1ZI03": {
            "pLDDT": 89.2,
            "category": "Bacterial dimer"
        },
        "A0A2H1FFW3": {
            "pLDDT": 93.7,
            "category": "Nucleosomal"
        },
        "A0A810BPP3": {
            "pLDDT": 85.9,
            "category": "DUF1931"
        },
        "A0A1V5BA76": {
            "pLDDT": 93.7,
            "category": "Nucleosomal"
        },
        "A0A830F7V6": {
            "pLDDT": 93.7,
            "category": "Face-to-face"
        },
        "A0A2G9PE19": {
            "pLDDT": 91.8,
            "category": "Undefined"
        },
        "C7P6C0": {
            "pLDDT": 92.8,
            "category": "Methanococcales histone"
        },
        "A0A7C1X2K8": {
            "pLDDT": 94.8,
            "category": "DUF1931"
        },
        "A0A2D9M7R3": {
            "pLDDT": 85.1,
            "category": "Poseidoniia double"
        },
        "A0A1Q7Z2V5": {
            "pLDDT": 83.7,
            "category": "Face-to-face"
        },
        "O28779": {
            "pLDDT": 96.8,
            "category": "Nucleosomal"
        },
        "A0A8J7X5Y6": {
            "pLDDT": 88.6,
            "category": "Face-to-face"
        },
        "A0A3A4UXJ7": {
            "pLDDT": 92.3,
            "category": "Nucleosomal"
        },
        "I7CP19": {
            "pLDDT": 92.2,
            "category": "Face-to-face"
        },
        "A0A7V1IMG8": {
            "pLDDT": 78.1,
            "category": "Face-to-face"
        },
        "A0A2D6VVB8": {
            "pLDDT": 83.9,
            "category": "Poseidoniia double"
        },
        "A0A087RPB5": {
            "pLDDT": 94.1,
            "category": "Nucleosomal"
        },
        "N0BIK0": {
            "pLDDT": 96.4,
            "category": "Nucleosomal"
        },
        "A0A133UXA2": {
            "pLDDT": 94.5,
            "category": "Nucleosomal"
        },
        "A0A1V4ZC95": {
            "pLDDT": 96.4,
            "category": "Nucleosomal"
        },
        "A0A151EEH2": {
            "pLDDT": 87.8,
            "category": "Face-to-face"
        },
        "F8AFT9": {
            "pLDDT": 96.4,
            "category": "Nucleosomal"
        },
        "A0A1V5SP42": {
            "pLDDT": 94.8,
            "category": "Nucleosomal"
        },
        "A0A0F9DTG4": {
            "pLDDT": 85.8,
            "category": "Undefined"
        },
        "A0A2R6E8T7": {
            "pLDDT": 95.8,
            "category": "Halo double"
        },
        "A0A7J4K7Y6": {
            "pLDDT": 85.6,
            "category": "Face-to-face"
        },
        "L0ICU4": {
            "pLDDT": 97.1,
            "category": "Halo double"
        },
        "A0A832URZ6": {
            "pLDDT": 88.0,
            "category": "Coiled-coil histone"
        },
        "A0A524F2R0": {
            "pLDDT": 94.1,
            "category": "Nucleosomal"
        },
        "A0A842UED8": {
            "pLDDT": 77.6,
            "category": "Nucleosomal"
        },
        "A0A497QKD9": {
            "pLDDT": 96.2,
            "category": "Nucleosomal"
        },
        "H0AD77": {
            "pLDDT": 93.0,
            "category": "Undefined"
        },
        "A0A7J2Y944": {
            "pLDDT": 92.7,
            "category": "Nucleosomal"
        },
        "A0A7C3V131": {
            "pLDDT": 92.1,
            "category": "Nucleosomal"
        },
        "A0A151B8U5": {
            "pLDDT": 92.8,
            "category": "Nucleosomal"
        },
        "A0A497TAF4": {
            "pLDDT": 94.2,
            "category": "Undefined"
        },
        "A0A075H4C9": {
            "pLDDT": 93.9,
            "category": "Nucleosomal"
        },
        "A0A7D5LAK3": {
            "pLDDT": 94.7,
            "category": "Undefined"
        },
        "A0A2D6EYS2": {
            "pLDDT": 96.3,
            "category": "Nucleosomal"
        },
        "A0A1I5GG80": {
            "pLDDT": 90.7,
            "category": "DUF1931"
        },
        "D2RG36": {
            "pLDDT": 96.1,
            "category": "Nucleosomal"
        },
        "A0A2G9M3W5": {
            "pLDDT": 95.2,
            "category": "Nucleosomal"
        },
        "A0A7V3SQP7": {
            "pLDDT": 90.0,
            "category": "Face-to-face"
        },
        "A0A534UTD8": {
            "pLDDT": 83.1,
            "category": "Face-to-face"
        },
        "A0A7J2PR60": {
            "pLDDT": 77.5,
            "category": "Rab GTPase"
        },
        "A0A2V2N0P1": {
            "pLDDT": 96.6,
            "category": "Nucleosomal"
        },
        "A0A2G9LVZ1": {
            "pLDDT": 81.9,
            "category": "Face-to-face"
        },
        "A0A2H9P7R4": {
            "pLDDT": 96.5,
            "category": "Nucleosomal"
        },
        "A0A2U1S7V9": {
            "pLDDT": 96.4,
            "category": "Nucleosomal"
        },
        "A0A7C5TPW6": {
            "pLDDT": 95.8,
            "category": "Nucleosomal"
        },
        "A0A0G8BJ00": {
            "pLDDT": 88.5,
            "category": "Face-to-face"
        },
        "A0A5Q0URL9": {
            "pLDDT": 96.7,
            "category": "Halo double"
        },
        "A0A0Q1AMB5": {
            "pLDDT": 95.6,
            "category": "Nucleosomal"
        },
        "A0A6B0HMH4": {
            "pLDDT": 97.4,
            "category": "Halo double"
        },
        "A0A832S1I0": {
            "pLDDT": 97.1,
            "category": "Nucleosomal"
        },
        "A0A842NSY6": {
            "pLDDT": 84.0,
            "category": "Face-to-face"
        },
        "J1L419": {
            "pLDDT": 96.5,
            "category": "Nucleosomal"
        },
        "A0A4R9HBA0": {
            "pLDDT": 85.0,
            "category": "Face-to-face"
        },
        "A0A2E3W293": {
            "pLDDT": 82.2,
            "category": "ZZ histone"
        },
        "A0A534PZD2": {
            "pLDDT": 91.9,
            "category": "Face-to-face"
        },
        "M0N2Y1": {
            "pLDDT": 93.8,
            "category": "Face-to-face"
        },
        "A0A2A2H9P7": {
            "pLDDT": 95.7,
            "category": "Nucleosomal"
        },
        "A0A842MTE5": {
            "pLDDT": 94.8,
            "category": "Nucleosomal"
        },
        "A0A534YS46": {
            "pLDDT": 84.7,
            "category": "ZZ histone"
        },
        "A0A800D2M4": {
            "pLDDT": 97.3,
            "category": "DUF1931"
        },
        "A0A1N7ELE7": {
            "pLDDT": 94.6,
            "category": "Face-to-face"
        },
        "A0A521KA39": {
            "pLDDT": 95.3,
            "category": "Face-to-face"
        },
        "A0A1X0GKA7": {
            "pLDDT": 91.9,
            "category": "DUF1931"
        },
        "A0A897N5E9": {
            "pLDDT": 96.9,
            "category": "Halo double"
        },
        "B6YSY3": {
            "pLDDT": 96.4,
            "category": "Nucleosomal"
        },
        "A0A846SXF2": {
            "pLDDT": 95.6,
            "category": "Face-to-face"
        },
        "A0A0B3AMP7": {
            "pLDDT": 90.3,
            "category": "Face-to-face"
        },
        "A0A2E4CWL9": {
            "pLDDT": 91.3,
            "category": "Face-to-face"
        },
        "S5VD24": {
            "pLDDT": 94.1,
            "category": "DUF1931"
        },
        "A0A6V8D6Q2": {
            "pLDDT": 82.9,
            "category": "Poseidoniia double"
        },
        "A0A3B9YFL9": {
            "pLDDT": 79.3,
            "category": "Bacterial dimer"
        },
        "M0NDX9": {
            "pLDDT": 93.1,
            "category": "Face-to-face"
        },
        "A0A843LMM1": {
            "pLDDT": 94.8,
            "category": "Nucleosomal"
        },
        "A0A520KCW3": {
            "pLDDT": 95.7,
            "category": "Nucleosomal"
        },
        "A0A523R5S4": {
            "pLDDT": 95.1,
            "category": "Nucleosomal"
        },
        "A0A5C9EMZ4": {
            "pLDDT": 87.8,
            "category": "Face-to-face"
        },
        "A0A7C7YIZ8": {
            "pLDDT": 78.5,
            "category": "ZZ histone"
        },
        "A0A3S3RNM7": {
            "pLDDT": 92.1,
            "category": "Nucleosomal"
        },
        "A0A2D9NFP4": {
            "pLDDT": 79.1,
            "category": "Poseidoniia double"
        },
        "Q0W2G9": {
            "pLDDT": 96.1,
            "category": "Nucleosomal"
        },
        "A0A4D4JXB3": {
            "pLDDT": 94.9,
            "category": "DUF1931"
        },
        "A0A545TSM9": {
            "pLDDT": 88.8,
            "category": "Beta-propeller"
        },
        "D9PVQ1": {
            "pLDDT": 97.2,
            "category": "Nucleosomal"
        },
        "A0A2G4J1G2": {
            "pLDDT": 93.9,
            "category": "Nucleosomal"
        },
        "A0A4D7GYY6": {
            "pLDDT": 92.8,
            "category": "Face-to-face"
        },
        "A0A0A7EC40": {
            "pLDDT": 79.6,
            "category": "Undefined"
        },
        "M6VS38": {
            "pLDDT": 89.6,
            "category": "Face-to-face"
        },
        "U1PU03": {
            "pLDDT": 92.0,
            "category": "Face-to-face"
        },
        "A0A2D6MJ46": {
            "pLDDT": 88.2,
            "category": "Face-to-face"
        },
        "A0A166BFF0": {
            "pLDDT": 96.8,
            "category": "Nucleosomal"
        },
        "A0A7C2W5X9": {
            "pLDDT": 96.0,
            "category": "Nucleosomal"
        },
        "A0A4U7C176": {
            "pLDDT": 92.2,
            "category": "Face-to-face"
        },
        "A0A6G8T455": {
            "pLDDT": 93.4,
            "category": "Face-to-face"
        },
        "A0A7C7Y5J0": {
            "pLDDT": 79.4,
            "category": "Face-to-face"
        },
        "A0A832AUK5": {
            "pLDDT": 96.9,
            "category": "Nucleosomal"
        },
        "A0A371M3Q8": {
            "pLDDT": 93.7,
            "category": "Face-to-face"
        },
        "A0A2I0PRL4": {
            "pLDDT": 97.7,
            "category": "Nucleosomal"
        },
        "A0A497TCG4": {
            "pLDDT": 74.9,
            "category": "Nucleosomal"
        },
        "A0A1D2WVW6": {
            "pLDDT": 96.6,
            "category": "Nucleosomal"
        },
        "A0A1I3B8U1": {
            "pLDDT": 92.2,
            "category": "Face-to-face"
        },
        "D1YVU1": {
            "pLDDT": 96.0,
            "category": "Nucleosomal"
        },
        "A0A3T0RMK7": {
            "pLDDT": 92.9,
            "category": "Bacterial dimer"
        },
        "A0A7C5VE65": {
            "pLDDT": 96.6,
            "category": "Nucleosomal"
        },
        "A0A2G1WZV7": {
            "pLDDT": 91.7,
            "category": "Face-to-face"
        },
        "A0A0B5HNK5": {
            "pLDDT": 94.7,
            "category": "Face-to-face"
        },
        "A0A519BS35": {
            "pLDDT": 94.1,
            "category": "Undefined"
        },
        "O66868": {
            "pLDDT": 84.6,
            "category": "DUF1931"
        },
        "A0A2E3NEB3": {
            "pLDDT": 77.2,
            "category": "Face-to-face"
        },
        "A0A832LPZ0": {
            "pLDDT": 95.2,
            "category": "Nucleosomal"
        },
        "A0A7L4NYX3": {
            "pLDDT": 94.4,
            "category": "Nucleosomal"
        },
        "D3S8K2": {
            "pLDDT": 95.9,
            "category": "Nucleosomal"
        },
        "A0A2G9PB37": {
            "pLDDT": 92.9,
            "category": "Nucleosomal"
        },
        "A0A830DPE4": {
            "pLDDT": 91.2,
            "category": "Face-to-face"
        },
        "A0A5E4HUZ5": {
            "pLDDT": 78.2,
            "category": "Coiled-coil histone"
        },
        "A0A497MDE0": {
            "pLDDT": 95.7,
            "category": "Nucleosomal"
        },
        "A0A1J4VUR1": {
            "pLDDT": 91.8,
            "category": "Undefined"
        },
        "A0A5E4P6M9": {
            "pLDDT": 78.5,
            "category": "Nucleosomal"
        },
        "T2GHK1": {
            "pLDDT": 96.2,
            "category": "Nucleosomal"
        },
        "A0A2I0PMV3": {
            "pLDDT": 91.7,
            "category": "Undefined"
        },
        "A0A524M065": {
            "pLDDT": 91.8,
            "category": "Undefined"
        },
        "F0TA21": {
            "pLDDT": 95.1,
            "category": "Nucleosomal"
        },
        "A0A1G9BZA5": {
            "pLDDT": 97.2,
            "category": "Halo double"
        },
        "A0A2P6W1K3": {
            "pLDDT": 58.6,
            "category": "Nanohalo coiled-coil"
        },
        "M0AHJ1": {
            "pLDDT": 92.7,
            "category": "Face-to-face"
        },
        "A0A842M7P0": {
            "pLDDT": 95.7,
            "category": "Nucleosomal"
        },
        "A0A7Y9JDW5": {
            "pLDDT": 94.0,
            "category": "DUF1931"
        },
        "A0A7I7KK91": {
            "pLDDT": 80.8,
            "category": "Undefined"
        },
        "A0A497QQA5": {
            "pLDDT": 89.6,
            "category": "Nucleosomal"
        },
        "A0A1S6HTM0": {
            "pLDDT": 85.7,
            "category": "Beta-propeller"
        },
        "H9ZQ63": {
            "pLDDT": 97.4,
            "category": "DUF1931"
        },
        "A0A496UR37": {
            "pLDDT": 89.7,
            "category": "Face-to-face"
        },
        "I0WUJ3": {
            "pLDDT": 87.3,
            "category": "DUF1931"
        },
        "R7PU30": {
            "pLDDT": 96.4,
            "category": "Nucleosomal"
        },
        "A0A7J3WYH8": {
            "pLDDT": 93.5,
            "category": "Nucleosomal"
        },
        "A0A842SQS3": {
            "pLDDT": 82.8,
            "category": "Face-to-face"
        },
        "A0A2H9RSK2": {
            "pLDDT": 94.3,
            "category": "Nucleosomal"
        },
        "A0A1X0ITZ3": {
            "pLDDT": 94.9,
            "category": "DUF1931"
        },
        "Q12W85": {
            "pLDDT": 95.4,
            "category": "Nucleosomal"
        },
        "A0A424Q9Z8": {
            "pLDDT": 78.6,
            "category": "Poseidoniia double"
        },
        "A0A842YMB4": {
            "pLDDT": 95.9,
            "category": "Nucleosomal"
        },
        "A0A482SNT5": {
            "pLDDT": 83.1,
            "category": "Undefined"
        },
        "M0MGB9": {
            "pLDDT": 92.4,
            "category": "Face-to-face"
        },
        "A0A483CPA3": {
            "pLDDT": 96.6,
            "category": "Nucleosomal"
        },
        "A0A087RPT5": {
            "pLDDT": 91.9,
            "category": "Nucleosomal"
        },
        "A0A662GV93": {
            "pLDDT": 89.6,
            "category": "Nucleosomal"
        },
        "M0PE95": {
            "pLDDT": 92.2,
            "category": "Face-to-face"
        },
        "A0A1F4Q587": {
            "pLDDT": 78.3,
            "category": "Face-to-face"
        },
        "A0A1F9WVL4": {
            "pLDDT": 77.5,
            "category": "Bacterial dimer"
        },
        "A0A3S9LD00": {
            "pLDDT": 96.9,
            "category": "Halo double"
        },
        "A0A7K4HMG9": {
            "pLDDT": 95.6,
            "category": "Nucleosomal"
        },
        "M0H154": {
            "pLDDT": 82.4,
            "category": "Undefined"
        },
        "A0A1Y3A6C6": {
            "pLDDT": 92.2,
            "category": "Face-to-face"
        },
        "A0A532TPU3": {
            "pLDDT": 94.9,
            "category": "Nucleosomal"
        },
        "A0A3M1VNI5": {
            "pLDDT": 84.4,
            "category": "Beta-propeller"
        },
        "A0A256KI76": {
            "pLDDT": 92.2,
            "category": "Face-to-face"
        },
        "A0A0F8XJF6": {
            "pLDDT": 77.5,
            "category": "Rab GTPase"
        },
        "D3DYY6": {
            "pLDDT": 96.0,
            "category": "Nucleosomal"
        },
        "A0A4P5YCS0": {
            "pLDDT": 96.0,
            "category": "Undefined"
        },
        "A0A4C2EMS7": {
            "pLDDT": 93.5,
            "category": "Face-to-face"
        },
        "A0A2E1RDX6": {
            "pLDDT": 84.4,
            "category": "Face-to-face"
        },
        "D4GVY1": {
            "pLDDT": 88.2,
            "category": "RdgC histone"
        },
        "A0A1F9V6N1": {
            "pLDDT": 85.9,
            "category": "Bacterial dimer"
        },
        "A0A2E7G814": {
            "pLDDT": 79.5,
            "category": "Undefined"
        },
        "A0A895AFT2": {
            "pLDDT": 91.9,
            "category": "Halo double"
        },
        "A0A7J9S218": {
            "pLDDT": 95.9,
            "category": "Methanococcales histone"
        },
        "A0A1F9XAK9": {
            "pLDDT": 77.5,
            "category": "Bacterial dimer"
        },
        "A0A165LI09": {
            "pLDDT": 91.7,
            "category": "Face-to-face"
        },
        "A0A0B5GLL0": {
            "pLDDT": 97.4,
            "category": "Halo double"
        },
        "A0A843EMS0": {
            "pLDDT": 97.0,
            "category": "Undefined"
        },
        "A0A1L3F8T6": {
            "pLDDT": 90.6,
            "category": "DUF1931"
        },
        "A0A532T328": {
            "pLDDT": 92.4,
            "category": "Nucleosomal"
        },
        "A0A7K4IFB3": {
            "pLDDT": 88.4,
            "category": "Nucleosomal"
        },
        "A0A2R6H8C7": {
            "pLDDT": 94.2,
            "category": "Face-to-face"
        },
        "A0A2R6H5A8": {
            "pLDDT": 84.8,
            "category": "Halo double"
        },
        "A0A166BDG4": {
            "pLDDT": 94.7,
            "category": "Nucleosomal"
        },
        "A0A1V4ZQK9": {
            "pLDDT": 79.1,
            "category": "Undefined"
        },
        "A0A133VQC7": {
            "pLDDT": 97.4,
            "category": "Nucleosomal"
        },
        "A0A520K659": {
            "pLDDT": 95.2,
            "category": "Nucleosomal"
        },
        "A0A662W8P7": {
            "pLDDT": 95.7,
            "category": "Nucleosomal"
        },
        "A0A7W2UUW3": {
            "pLDDT": 95.2,
            "category": "DUF1931"
        },
        "A0A6G3UD73": {
            "pLDDT": 95.1,
            "category": "DUF1931"
        },
        "A0A229RZF6": {
            "pLDDT": 93.2,
            "category": "DUF1931"
        },
        "A0A1Q7KZN7": {
            "pLDDT": 94.1,
            "category": "Nucleosomal"
        },
        "A0A656YWD1": {
            "pLDDT": 95.1,
            "category": "Nucleosomal"
        },
        "A0A6G2KXC5": {
            "pLDDT": 91.9,
            "category": "Nucleosomal"
        },
        "A0A800BU02": {
            "pLDDT": 93.4,
            "category": "Nucleosomal"
        },
        "A0A0X8D6K5": {
            "pLDDT": 97.3,
            "category": "DUF1931"
        },
        "A0A521CHI1": {
            "pLDDT": 92.2,
            "category": "Face-to-face"
        },
        "A0A4Q6CE65": {
            "pLDDT": 94.1,
            "category": "Bacterial dimer"
        },
        "H5TX98": {
            "pLDDT": 94.3,
            "category": "DUF1931"
        },
        "A0A147K0Q6": {
            "pLDDT": 95.3,
            "category": "Undefined"
        },
        "A0A2R6KVI6": {
            "pLDDT": 81.9,
            "category": "Halo double"
        },
        "A0A1F9R7C0": {
            "pLDDT": 84.6,
            "category": "Bacterial dimer"
        },
        "A0A1D8MTF9": {
            "pLDDT": 91.7,
            "category": "Coiled-coil histone"
        },
        "A0A7J4ISK7": {
            "pLDDT": 94.7,
            "category": "Face-to-face"
        },
        "A0A7J2TWV6": {
            "pLDDT": 94.6,
            "category": "Nucleosomal"
        },
        "A0A3G9D0U5": {
            "pLDDT": 95.2,
            "category": "Nucleosomal"
        },
        "A0A662L487": {
            "pLDDT": 96.5,
            "category": "Face-to-face"
        },
        "A0A1F5CQV8": {
            "pLDDT": 95.6,
            "category": "Nucleosomal"
        },
        "A0A2H9NSA3": {
            "pLDDT": 83.0,
            "category": "Coiled-coil histone"
        },
        "A0A125RA37": {
            "pLDDT": 96.0,
            "category": "Nucleosomal"
        },
        "A0A2A5DAK1": {
            "pLDDT": 71.2,
            "category": "Face-to-face"
        },
        "A0A2E5VZM0": {
            "pLDDT": 74.7,
            "category": "Undefined"
        },
        "A0A8J8BP93": {
            "pLDDT": 84.9,
            "category": "Face-to-face"
        },
        "A0A0P7GMZ7": {
            "pLDDT": 94.0,
            "category": "Face-to-face"
        },
        "A0A151F470": {
            "pLDDT": 86.6,
            "category": "Coiled-coil histone"
        },
        "A0A850G3Q3": {
            "pLDDT": 84.5,
            "category": "Face-to-face"
        },
        "A0A3M2DM94": {
            "pLDDT": 80.9,
            "category": "ZZ histone"
        },
        "A0A519CFT8": {
            "pLDDT": 86.0,
            "category": "Poseidoniia double"
        },
        "A0A843HDU0": {
            "pLDDT": 96.2,
            "category": "Nucleosomal"
        },
        "A0A7J4TN52": {
            "pLDDT": 81.2,
            "category": "Coiled-coil histone"
        },
        "A0A498FEQ6": {
            "pLDDT": 91.2,
            "category": "Face-to-face"
        },
        "A0A4U0S8X5": {
            "pLDDT": 94.1,
            "category": "DUF1931"
        },
        "A0A7J4J350": {
            "pLDDT": 95.7,
            "category": "Face-to-face"
        },
        "A0A2P2DCH1": {
            "pLDDT": 84.8,
            "category": "Face-to-face"
        },
        "A0A7C4T0X9": {
            "pLDDT": 86.2,
            "category": "Face-to-face"
        },
        "A0A3L6JGJ4": {
            "pLDDT": 87.3,
            "category": "Nucleosomal"
        },
        "A0A1H9BEM3": {
            "pLDDT": 95.8,
            "category": "DUF1931"
        },
        "A0A2R6DI05": {
            "pLDDT": 92.5,
            "category": "Halo double"
        },
        "A0A843FGZ6": {
            "pLDDT": 96.2,
            "category": "Nucleosomal"
        },
        "A0A1D8MR63": {
            "pLDDT": 97.0,
            "category": "Nucleosomal"
        },
        "W9DS39": {
            "pLDDT": 96.5,
            "category": "Nucleosomal"
        },
        "A0A176L871": {
            "pLDDT": 94.1,
            "category": "DUF1931"
        },
        "A0A7C8AGR3": {
            "pLDDT": 89.1,
            "category": "Face-to-face"
        },
        "A0A2D7BGF3": {
            "pLDDT": 86.4,
            "category": "Face-to-face"
        },
        "A0A328S510": {
            "pLDDT": 96.4,
            "category": "Nucleosomal"
        },
        "A0A8J8FU74": {
            "pLDDT": 96.0,
            "category": "Undefined"
        },
        "A0A1J4UWG2": {
            "pLDDT": 97.3,
            "category": "Nucleosomal"
        },
        "A0A7J2SA95": {
            "pLDDT": 74.3,
            "category": "Undefined"
        },
        "A0A1H8QLS1": {
            "pLDDT": 93.8,
            "category": "Face-to-face"
        },
        "A0A842XCU9": {
            "pLDDT": 94.7,
            "category": "Nucleosomal"
        },
        "A0A0B5HVV8": {
            "pLDDT": 95.0,
            "category": "Nucleosomal"
        },
        "A0A2N1UZF8": {
            "pLDDT": 87.9,
            "category": "Undefined"
        },
        "A0A7J4FZ72": {
            "pLDDT": 96.8,
            "category": "Nucleosomal"
        },
        "A0A257AJ62": {
            "pLDDT": 96.0,
            "category": "Undefined"
        },
        "A0A850MN65": {
            "pLDDT": 94.1,
            "category": "Nucleosomal"
        },
        "M0D347": {
            "pLDDT": 96.7,
            "category": "Halo double"
        },
        "A0A843K6G8": {
            "pLDDT": 93.4,
            "category": "Nucleosomal"
        },
        "A0A7J4LCH7": {
            "pLDDT": 96.9,
            "category": "Nucleosomal"
        },
        "A0A315XNQ5": {
            "pLDDT": 87.5,
            "category": "Nucleosomal"
        },
        "A0A2D5MTV1": {
            "pLDDT": 80.0,
            "category": "Undefined"
        },
        "A0A133VSJ4": {
            "pLDDT": 90.3,
            "category": "Undefined"
        },
        "A0A5E4KWQ1": {
            "pLDDT": 93.6,
            "category": "Nucleosomal"
        },
        "A0A368TGL6": {
            "pLDDT": 94.9,
            "category": "Nucleosomal"
        },
        "A0A498E9U8": {
            "pLDDT": 90.8,
            "category": "Face-to-face"
        },
        "A0A497T7X0": {
            "pLDDT": 97.4,
            "category": "Nucleosomal"
        },
        "A0A2E8BA18": {
            "pLDDT": 84.0,
            "category": "Poseidoniia double"
        },
        "F4CZA8": {
            "pLDDT": 92.7,
            "category": "DUF1931"
        },
        "A0A7K4C800": {
            "pLDDT": 90.7,
            "category": "Face-to-face"
        },
        "A0A662IQE5": {
            "pLDDT": 93.1,
            "category": "Nucleosomal"
        },
        "A0A2G9NR85": {
            "pLDDT": 96.4,
            "category": "Undefined"
        },
        "A0A1G7RI57": {
            "pLDDT": 92.2,
            "category": "Face-to-face"
        },
        "A0A7J4JBN3": {
            "pLDDT": 89.6,
            "category": "Face-to-face"
        },
        "A0A832PC39": {
            "pLDDT": 90.1,
            "category": "Coiled-coil histone"
        },
        "A0A2E9Q575": {
            "pLDDT": 92.1,
            "category": "Face-to-face"
        },
        "A0A2E9U470": {
            "pLDDT": 91.0,
            "category": "Nucleosomal"
        },
        "A0A1W9QC34": {
            "pLDDT": 80.1,
            "category": "ZZ histone"
        },
        "A0A0E3PYN2": {
            "pLDDT": 96.6,
            "category": "Nucleosomal"
        },
        "A0A2A5DLG9": {
            "pLDDT": 83.4,
            "category": "Face-to-face"
        },
        "A0A524D048": {
            "pLDDT": 86.7,
            "category": "Face-to-face"
        },
        "A9A3R6": {
            "pLDDT": 91.5,
            "category": "Undefined"
        },
        "A0A2D8ALF3": {
            "pLDDT": 92.4,
            "category": "Undefined"
        },
        "A0A2D8ALF7": {
            "pLDDT": 88.1,
            "category": "Undefined"
        },
        "J1ZKE1": {
            "pLDDT": 91.9,
            "category": "DUF1931"
        },
        "A0A2D7CMU3": {
            "pLDDT": 83.3,
            "category": "Undefined"
        },
        "Q58342": {
            "pLDDT": 95.7,
            "category": "Nucleosomal"
        },
        "A0A0C5XCQ1": {
            "pLDDT": 89.9,
            "category": "Face-to-face"
        },
        "A0A2B7GTP7": {
            "pLDDT": 91.7,
            "category": "Face-to-face"
        },
        "A0A7C4GEH9": {
            "pLDDT": 93.4,
            "category": "Nucleosomal"
        },
        "Q2NGY6": {
            "pLDDT": 97.1,
            "category": "Nucleosomal"
        },
        "M0II18": {
            "pLDDT": 92.1,
            "category": "Face-to-face"
        },
        "A0A497LLI7": {
            "pLDDT": 92.8,
            "category": "Nucleosomal"
        },
        "A0A7J4NQC8": {
            "pLDDT": 83.7,
            "category": "Poseidoniia double"
        },
        "A0A101E0F8": {
            "pLDDT": 96.8,
            "category": "Nucleosomal"
        },
        "A0A497S6Z9": {
            "pLDDT": 80.0,
            "category": "Nucleosomal"
        },
        "A0A1Q7NLU4": {
            "pLDDT": 94.1,
            "category": "Nucleosomal"
        },
        "A0A2H9SAZ9": {
            "pLDDT": 85.2,
            "category": "Coiled-coil histone"
        },
        "A0A256HYL0": {
            "pLDDT": 92.2,
            "category": "Face-to-face"
        },
        "C7P5J1": {
            "pLDDT": 93.6,
            "category": "Undefined"
        },
        "A0A533VCS1": {
            "pLDDT": 94.7,
            "category": "Nucleosomal"
        },
        "A0A662P332": {
            "pLDDT": 97.1,
            "category": "Nucleosomal"
        },
        "O66665": {
            "pLDDT": 89.0,
            "category": "DUF1931"
        },
        "A0A328SD46": {
            "pLDDT": 96.1,
            "category": "Nucleosomal"
        },
        "A0A2E4D9Z6": {
            "pLDDT": 83.8,
            "category": "ZZ histone"
        },
        "Q9Y8I1": {
            "pLDDT": 96.5,
            "category": "Nucleosomal"
        },
        "Q9Y8I2": {
            "pLDDT": 96.2,
            "category": "Nucleosomal"
        },
        "K6U3B8": {
            "pLDDT": 92.1,
            "category": "Nucleosomal"
        },
        "A0A397WNG5": {
            "pLDDT": 91.0,
            "category": "Undefined"
        },
        "A0A6M2A456": {
            "pLDDT": 93.7,
            "category": "Bacterial dimer"
        },
        "A0A842R1P2": {
            "pLDDT": 77.4,
            "category": "Face-to-face"
        },
        "A0A4U7F6I3": {
            "pLDDT": 97.2,
            "category": "Halo double"
        },
        "A0A3R7A682": {
            "pLDDT": 97.0,
            "category": "Nucleosomal"
        },
        "A0A5C9E226": {
            "pLDDT": 88.4,
            "category": "Face-to-face"
        },
        "A0A256Y627": {
            "pLDDT": 97.1,
            "category": "Nucleosomal"
        },
        "A0A7J3LYS1": {
            "pLDDT": 94.4,
            "category": "Nucleosomal"
        },
        "A0A7Y6DNA4": {
            "pLDDT": 94.2,
            "category": "DUF1931"
        },
        "A0A497ERI4": {
            "pLDDT": 96.2,
            "category": "Nucleosomal"
        },
        "A0A3M1LHR8": {
            "pLDDT": 95.2,
            "category": "Nucleosomal"
        },
        "L9XSE1": {
            "pLDDT": 93.1,
            "category": "Face-to-face"
        },
        "A0A1F3X3W9": {
            "pLDDT": 78.8,
            "category": "Bacterial dimer"
        },
        "D7EAB7": {
            "pLDDT": 97.0,
            "category": "Nucleosomal"
        },
        "C7DGA1": {
            "pLDDT": 75.9,
            "category": "Undefined"
        },
        "A0A2D6LW70": {
            "pLDDT": 95.3,
            "category": "Nucleosomal"
        },
        "A0A450SIC8": {
            "pLDDT": 78.6,
            "category": "Transmembrane histone"
        },
        "A0A842Y270": {
            "pLDDT": 93.1,
            "category": "Nucleosomal"
        },
        "A0A0S8J1C7": {
            "pLDDT": 93.8,
            "category": "Face-to-face"
        },
        "A0A8J7YBS1": {
            "pLDDT": 91.9,
            "category": "Face-to-face"
        },
        "A0A850LVB5": {
            "pLDDT": 93.9,
            "category": "Nucleosomal"
        },
        "A0A2D6M204": {
            "pLDDT": 79.7,
            "category": "Coiled-coil histone"
        },
        "A0A1J4USV2": {
            "pLDDT": 79.7,
            "category": "Coiled-coil histone"
        },
        "A0A828Z049": {
            "pLDDT": 88.5,
            "category": "Face-to-face"
        },
        "A0A539EFE7": {
            "pLDDT": 87.6,
            "category": "Face-to-face"
        },
        "A0A7J2VTG8": {
            "pLDDT": 89.5,
            "category": "Face-to-face"
        },
        "A0A7C5FFL8": {
            "pLDDT": 61.3,
            "category": "Undefined"
        },
        "A0A2R6JC69": {
            "pLDDT": 96.5,
            "category": "Halo double"
        },
        "A0A524N5N7": {
            "pLDDT": 96.6,
            "category": "Nucleosomal"
        },
        "E1WXM4": {
            "pLDDT": 85.6,
            "category": "ZZ histone"
        },
        "A0A0F9SH49": {
            "pLDDT": 87.8,
            "category": "Face-to-face"
        },
        "A0A2D6V4T4": {
            "pLDDT": 94.5,
            "category": "Nucleosomal"
        },
        "A0A846N8L3": {
            "pLDDT": 95.2,
            "category": "Undefined"
        },
        "A0A087S1Q8": {
            "pLDDT": 94.2,
            "category": "Nucleosomal"
        },
        "A0A2X3L6A1": {
            "pLDDT": 92.7,
            "category": "DUF1931"
        },
        "O29910": {
            "pLDDT": 94.7,
            "category": "Nucleosomal"
        },
        "A0A2D6PD18": {
            "pLDDT": 90.9,
            "category": "Face-to-face"
        },
        "A0A7J4LWN8": {
            "pLDDT": 93.1,
            "category": "Nucleosomal"
        },
        "A0A2P5K3D6": {
            "pLDDT": 95.5,
            "category": "Nucleosomal"
        },
        "A0A7J2ZE94": {
            "pLDDT": 95.4,
            "category": "Nucleosomal"
        },
        "A0A371K8G2": {
            "pLDDT": 91.2,
            "category": "Face-to-face"
        },
        "A0A0U5H3H7": {
            "pLDDT": 97.2,
            "category": "Halo double"
        },
        "A0A524F3U8": {
            "pLDDT": 75.3,
            "category": "Undefined"
        },
        "A0A843G4C6": {
            "pLDDT": 80.8,
            "category": "Coiled-coil histone"
        },
        "A0A3M6K3P3": {
            "pLDDT": 94.1,
            "category": "Nucleosomal"
        },
        "A0A1Q7B955": {
            "pLDDT": 94.1,
            "category": "Nucleosomal"
        },
        "A0A2H9SBU6": {
            "pLDDT": 94.4,
            "category": "Nucleosomal"
        },
        "A0A1X0Y9M4": {
            "pLDDT": 93.1,
            "category": "DUF1931"
        },
        "A0A0E2D4E9": {
            "pLDDT": 89.9,
            "category": "Face-to-face"
        },
        "A0A346PA30": {
            "pLDDT": 92.3,
            "category": "Face-to-face"
        },
        "A0A7Y3D7T1": {
            "pLDDT": 77.6,
            "category": "ZZ histone"
        },
        "A0A2W4J992": {
            "pLDDT": 66.3,
            "category": "Transmembrane histone"
        },
        "A0A0F6H834": {
            "pLDDT": 89.9,
            "category": "Face-to-face"
        },
        "A0A7C4CWM7": {
            "pLDDT": 93.7,
            "category": "Nucleosomal"
        },
        "A0A2J7Z7D2": {
            "pLDDT": 95.1,
            "category": "DUF1931"
        },
        "A0A1A0XCT9": {
            "pLDDT": 94.3,
            "category": "DUF1931"
        },
        "A0A2R6JHS9": {
            "pLDDT": 96.5,
            "category": "Halo double"
        },
        "A0A538QVS1": {
            "pLDDT": 69.3,
            "category": "ZZ histone"
        },
        "A0A533SKR9": {
            "pLDDT": 82.3,
            "category": "Face-to-face"
        },
        "A0A3B9ZDV0": {
            "pLDDT": 90.1,
            "category": "IHF histone"
        },
        "A0A5E4LT27": {
            "pLDDT": 97.0,
            "category": "Nucleosomal"
        },
        "A0A2H0RYN2": {
            "pLDDT": 87.2,
            "category": "Face-to-face"
        },
        "A0A7C3ZG32": {
            "pLDDT": 94.1,
            "category": "Face-to-face"
        },
        "A6UPZ2": {
            "pLDDT": 96.0,
            "category": "Nucleosomal"
        },
        "A0A843EMQ5": {
            "pLDDT": 79.8,
            "category": "Coiled-coil histone"
        },
        "A0A2H9QJH0": {
            "pLDDT": 96.1,
            "category": "Face-to-face"
        },
        "A0A7C5K180": {
            "pLDDT": 95.9,
            "category": "Nucleosomal"
        },
        "A0A660ZXP1": {
            "pLDDT": 76.1,
            "category": "Face-to-face"
        },
        "A0A497T2M2": {
            "pLDDT": 94.3,
            "category": "Nucleosomal"
        },
        "C5A5C3": {
            "pLDDT": 93.4,
            "category": "DUF1931"
        },
        "Q5UZD8": {
            "pLDDT": 91.7,
            "category": "Face-to-face"
        },
        "A0A0F8C434": {
            "pLDDT": 95.5,
            "category": "Nucleosomal"
        },
        "A0A852ZCQ1": {
            "pLDDT": 91.2,
            "category": "DUF1931"
        },
        "A0A371NBC5": {
            "pLDDT": 95.9,
            "category": "Nucleosomal"
        },
        "A0A2H9LQL7": {
            "pLDDT": 85.7,
            "category": "Coiled-coil histone"
        },
        "A0A7T3KU30": {
            "pLDDT": 91.8,
            "category": "Face-to-face"
        },
        "A0A482S1L5": {
            "pLDDT": 85.4,
            "category": "Undefined"
        },
        "A0A2H9R360": {
            "pLDDT": 95.4,
            "category": "Nucleosomal"
        },
        "A0A7Z7AVU9": {
            "pLDDT": 96.8,
            "category": "Nucleosomal"
        },
        "A0A843FZ61": {
            "pLDDT": 95.1,
            "category": "Nucleosomal"
        },
        "A0A2D6LI84": {
            "pLDDT": 92.6,
            "category": "Undefined"
        },
        "A0A7K4BE21": {
            "pLDDT": 83.6,
            "category": "Undefined"
        },
        "A0A516LIY4": {
            "pLDDT": 74.1,
            "category": "Phage histone"
        },
        "A0A372G7K3": {
            "pLDDT": 93.8,
            "category": "DUF1931"
        },
        "A0A836Q6C1": {
            "pLDDT": 93.1,
            "category": "Nucleosomal"
        },
        "A0A7W4ZUW8": {
            "pLDDT": 95.2,
            "category": "DUF1931"
        },
        "A0A7V7MIF8": {
            "pLDDT": 95.0,
            "category": "Face-to-face"
        },
        "A0A6B1IIC3": {
            "pLDDT": 97.1,
            "category": "Halo double"
        },
        "A0A2I0PM58": {
            "pLDDT": 95.8,
            "category": "Nucleosomal"
        },
        "A0A7L4QVF6": {
            "pLDDT": 95.8,
            "category": "Nucleosomal"
        },
        "A0A2E5KGU4": {
            "pLDDT": 95.5,
            "category": "Nucleosomal"
        },
        "A0A2G9PTR3": {
            "pLDDT": 96.6,
            "category": "Nucleosomal"
        },
        "A0A7J4NX73": {
            "pLDDT": 92.7,
            "category": "Undefined"
        },
        "M0K7K6": {
            "pLDDT": 91.7,
            "category": "Face-to-face"
        },
        "A0A1S6HEP4": {
            "pLDDT": 88.5,
            "category": "Face-to-face"
        },
        "A0A842QPM6": {
            "pLDDT": 92.2,
            "category": "Nucleosomal"
        },
        "A0A8D6LQ69": {
            "pLDDT": 96.0,
            "category": "DUF1931"
        },
        "A0A2A2HDE4": {
            "pLDDT": 93.9,
            "category": "Nucleosomal"
        },
        "A0A8J6XZ43": {
            "pLDDT": 79.8,
            "category": "Face-to-face"
        },
        "A0A7J3J9I8": {
            "pLDDT": 95.2,
            "category": "Nucleosomal"
        },
        "A0A256XIQ4": {
            "pLDDT": 80.5,
            "category": "Coiled-coil histone"
        },
        "F3KMQ8": {
            "pLDDT": 95.8,
            "category": "Undefined"
        },
        "A0A1V5MHC4": {
            "pLDDT": 84.2,
            "category": "Nucleosomal"
        },
        "A0A218P8Q1": {
            "pLDDT": 87.9,
            "category": "Face-to-face"
        },
        "A0A523JB45": {
            "pLDDT": 77.8,
            "category": "Face-to-face"
        },
        "A0A6G4RA29": {
            "pLDDT": 92.2,
            "category": "Face-to-face"
        },
        "B9LU10": {
            "pLDDT": 92.2,
            "category": "Face-to-face"
        },
        "A0A410TRD7": {
            "pLDDT": 97.0,
            "category": "Halo double"
        },
        "A0A2H9P6F4": {
            "pLDDT": 95.8,
            "category": "Nucleosomal"
        },
        "A0A371L674": {
            "pLDDT": 91.2,
            "category": "Face-to-face"
        },
        "A0A068ELI5": {
            "pLDDT": 85.4,
            "category": "DUF1931"
        },
        "A0A0F8FA02": {
            "pLDDT": 95.5,
            "category": "Nucleosomal"
        },
        "A0A3A6QA42": {
            "pLDDT": 91.6,
            "category": "Face-to-face"
        },
        "A0A832TWV0": {
            "pLDDT": 96.4,
            "category": "Nucleosomal"
        },
        "A0A482SGB7": {
            "pLDDT": 72.0,
            "category": "Undefined"
        },
        "A0A256YNH4": {
            "pLDDT": 94.5,
            "category": "Nucleosomal"
        },
        "A0A2D6MPL4": {
            "pLDDT": 79.7,
            "category": "Face-to-face"
        },
        "A0A2Z2N0L2": {
            "pLDDT": 92.1,
            "category": "Face-to-face"
        },
        "A0A8J8A031": {
            "pLDDT": 91.7,
            "category": "Face-to-face"
        },
        "A0A419KZA8": {
            "pLDDT": 93.3,
            "category": "Nucleosomal"
        },
        "A0A7J3CV08": {
            "pLDDT": 89.1,
            "category": "Face-to-face"
        },
        "A0A1N7FFA6": {
            "pLDDT": 94.3,
            "category": "Face-to-face"
        },
        "A0A7C7YJF2": {
            "pLDDT": 79.1,
            "category": "Face-to-face"
        },
        "C0QQA2": {
            "pLDDT": 95.4,
            "category": "DUF1931"
        },
        "A0A7J4T854": {
            "pLDDT": 84.4,
            "category": "Poseidoniia double"
        },
        "M0FVH0": {
            "pLDDT": 96.8,
            "category": "Halo double"
        },
        "A0A2M9ZN55": {
            "pLDDT": 87.2,
            "category": "Face-to-face"
        },
        "A0A2Z4L7N3": {
            "pLDDT": 95.5,
            "category": "Nucleosomal"
        },
        "A0A3C1EX96": {
            "pLDDT": 88.2,
            "category": "Bacterial dimer"
        },
        "A0A2J6H128": {
            "pLDDT": 90.5,
            "category": "Face-to-face"
        },
        "A0A2R6KZ23": {
            "pLDDT": 93.0,
            "category": "Face-to-face"
        },
        "A0A846PH54": {
            "pLDDT": 95.7,
            "category": "Nucleosomal"
        },
        "A0A4Y9MBP1": {
            "pLDDT": 62.1,
            "category": "Transmembrane histone"
        },
        "M0FHG7": {
            "pLDDT": 97.2,
            "category": "Halo double"
        },
        "A0A8J8JHE4": {
            "pLDDT": 92.5,
            "category": "Face-to-face"
        },
        "A0A662PLU8": {
            "pLDDT": 95.3,
            "category": "Nucleosomal"
        },
        "A0A7M3X123": {
            "pLDDT": 80.2,
            "category": "Poseidoniia double"
        },
        "A0A133UNN0": {
            "pLDDT": 97.2,
            "category": "Nucleosomal"
        },
        "A0A7C5AA23": {
            "pLDDT": 94.3,
            "category": "Nucleosomal"
        },
        "A0A7C1LZ36": {
            "pLDDT": 92.7,
            "category": "Nucleosomal"
        },
        "A0A1H3ABB9": {
            "pLDDT": 93.1,
            "category": "Face-to-face"
        },
        "K8Y1I2": {
            "pLDDT": 88.5,
            "category": "Face-to-face"
        },
        "A0A518BNL0": {
            "pLDDT": 74.9,
            "category": "Face-to-face"
        },
        "A0A6G1WY19": {
            "pLDDT": 96.7,
            "category": "Nucleosomal"
        },
        "A0A843IP09": {
            "pLDDT": 79.6,
            "category": "Coiled-coil histone"
        },
        "A0A7C2ETS7": {
            "pLDDT": 96.5,
            "category": "Face-to-face"
        },
        "A0A523J6M5": {
            "pLDDT": 96.0,
            "category": "Face-to-face"
        },
        "A0A218ZKU6": {
            "pLDDT": 77.1,
            "category": "Nucleosomal"
        },
        "G0QEU7": {
            "pLDDT": 89.5,
            "category": "Face-to-face"
        },
        "A0A7J2S8V3": {
            "pLDDT": 88.6,
            "category": "Thermoplasmatota"
        },
        "J8G8T7": {
            "pLDDT": 76.1,
            "category": "RdgC histone"
        },
        "A0A7J4KVC5": {
            "pLDDT": 84.0,
            "category": "Coiled-coil histone"
        },
        "A0A830ECB6": {
            "pLDDT": 97.2,
            "category": "Halo double"
        },
        "A0A2G9NGQ0": {
            "pLDDT": 83.0,
            "category": "Face-to-face"
        },
        "A0A8J8DFG9": {
            "pLDDT": 92.1,
            "category": "Face-to-face"
        },
        "A0A497FTV2": {
            "pLDDT": 95.2,
            "category": "Nucleosomal"
        },
        "A0A7C0UH29": {
            "pLDDT": 91.2,
            "category": "Nucleosomal"
        },
        "A0A2D5ZU05": {
            "pLDDT": 95.0,
            "category": "Bacterial dimer"
        },
        "A0A328SHR9": {
            "pLDDT": 78.7,
            "category": "Coiled-coil histone"
        },
        "A0A7C2AKV4": {
            "pLDDT": 96.3,
            "category": "Face-to-face"
        },
        "A0A7K4IH93": {
            "pLDDT": 93.7,
            "category": "Face-to-face"
        },
        "A0A076LD81": {
            "pLDDT": 95.3,
            "category": "Nucleosomal"
        },
        "A0A382EM18": {
            "pLDDT": 86.5,
            "category": "Coiled-coil histone"
        },
        "A0A497S380": {
            "pLDDT": 85.5,
            "category": "Coiled-coil histone"
        },
        "A0A7J9NWF5": {
            "pLDDT": 95.1,
            "category": "Undefined"
        },
        "A0A371MPL9": {
            "pLDDT": 91.2,
            "category": "Face-to-face"
        },
        "A0A3A5V4U5": {
            "pLDDT": 91.9,
            "category": "Face-to-face"
        },
        "A0A7D5KP22": {
            "pLDDT": 94.3,
            "category": "Face-to-face"
        },
        "A0A2A5QYS2": {
            "pLDDT": 92.2,
            "category": "Face-to-face"
        },
        "A0A410X3G3": {
            "pLDDT": 75.4,
            "category": "RdgC histone"
        },
        "A0A537EPY5": {
            "pLDDT": 94.3,
            "category": "Nucleosomal"
        },
        "L0HJR8": {
            "pLDDT": 95.5,
            "category": "Nucleosomal"
        },
        "A0A5C9ESL3": {
            "pLDDT": 95.7,
            "category": "Nucleosomal"
        },
        "A0A7J2PRK2": {
            "pLDDT": 88.4,
            "category": "Face-to-face"
        },
        "A0A1V4U7M9": {
            "pLDDT": 95.7,
            "category": "Nucleosomal"
        },
        "A0A1F3VLF8": {
            "pLDDT": 80.3,
            "category": "Face-to-face"
        },
        "A0A133UHB0": {
            "pLDDT": 95.1,
            "category": "Nucleosomal"
        },
        "A0A7L4RQ55": {
            "pLDDT": 86.9,
            "category": "Coiled-coil histone"
        },
        "A0A426JN44": {
            "pLDDT": 93.9,
            "category": "DUF1931"
        },
        "A0A1D2X2B9": {
            "pLDDT": 94.9,
            "category": "Nucleosomal"
        },
        "A0A1Q6DU18": {
            "pLDDT": 96.8,
            "category": "Nucleosomal"
        },
        "A0A7J3D5L4": {
            "pLDDT": 93.9,
            "category": "Nucleosomal"
        },
        "A0A497GMZ1": {
            "pLDDT": 67.6,
            "category": "Undefined"
        },
        "A0A2E3LXH5": {
            "pLDDT": 94.4,
            "category": "Bacterial dimer"
        },
        "A0A1H7KCX7": {
            "pLDDT": 80.0,
            "category": "Coiled-coil histone"
        },
        "A0A2R6IMU2": {
            "pLDDT": 95.7,
            "category": "Halo double"
        },
        "L0AI84": {
            "pLDDT": 93.9,
            "category": "Face-to-face"
        },
        "A0A166CVN8": {
            "pLDDT": 95.6,
            "category": "Nucleosomal"
        },
        "A0A532TUK5": {
            "pLDDT": 88.7,
            "category": "Undefined"
        },
        "A0A7C4RMI9": {
            "pLDDT": 90.8,
            "category": "Face-to-face"
        },
        "A0A895AEX1": {
            "pLDDT": 94.1,
            "category": "Face-to-face"
        },
        "A0A6A2F8D3": {
            "pLDDT": 89.9,
            "category": "Nucleosomal"
        },
        "A0A328SF46": {
            "pLDDT": 96.7,
            "category": "Nucleosomal"
        },
        "A0A063ZDV2": {
            "pLDDT": 95.9,
            "category": "Nucleosomal"
        },
        "A0A842LAD9": {
            "pLDDT": 95.7,
            "category": "Nucleosomal"
        },
        "A0A842LAD1": {
            "pLDDT": 91.0,
            "category": "Coiled-coil histone"
        },
        "A0A524DKK1": {
            "pLDDT": 94.1,
            "category": "Nucleosomal"
        },
        "A0A1H8VL74": {
            "pLDDT": 93.2,
            "category": "Face-to-face"
        },
        "A0A842P956": {
            "pLDDT": 96.9,
            "category": "Nucleosomal"
        },
        "A0A2P6W7W7": {
            "pLDDT": 92.0,
            "category": "Nucleosomal"
        },
        "A0A450Z010": {
            "pLDDT": 76.9,
            "category": "Face-to-face"
        },
        "A0A0F8NBH6": {
            "pLDDT": 95.5,
            "category": "Nucleosomal"
        },
        "A0A1D2UYK1": {
            "pLDDT": 95.8,
            "category": "Nucleosomal"
        },
        "A0A838NAK9": {
            "pLDDT": 94.1,
            "category": "Nucleosomal"
        },
        "A0A7J2JKI1": {
            "pLDDT": 84.2,
            "category": "Face-to-face"
        },
        "A0A2H9M0R4": {
            "pLDDT": 85.7,
            "category": "Coiled-coil histone"
        },
        "A0A1G6NUX2": {
            "pLDDT": 91.7,
            "category": "Face-to-face"
        },
        "A0A147JRK3": {
            "pLDDT": 92.9,
            "category": "Undefined"
        },
        "A0A532TFW0": {
            "pLDDT": 87.9,
            "category": "Face-to-face"
        },
        "A0A2Z5PS53": {
            "pLDDT": 96.4,
            "category": "Nucleosomal"
        },
        "A0A7K4A508": {
            "pLDDT": 95.3,
            "category": "Nucleosomal"
        },
        "A0A7C1ILI7": {
            "pLDDT": 95.5,
            "category": "Nucleosomal"
        },
        "U1MJF4": {
            "pLDDT": 95.5,
            "category": "Halo double"
        },
        "A0A7C4GHG0": {
            "pLDDT": 83.8,
            "category": "Face-to-face"
        },
        "A0A3M1CXZ6": {
            "pLDDT": 84.6,
            "category": "Face-to-face"
        },
        "A0A2E5YFT3": {
            "pLDDT": 93.3,
            "category": "Bacterial dimer"
        },
        "A0A843AF87": {
            "pLDDT": 92.1,
            "category": "Nucleosomal"
        },
        "A0A523T657": {
            "pLDDT": 94.7,
            "category": "Nucleosomal"
        },
        "L9X283": {
            "pLDDT": 93.9,
            "category": "Face-to-face"
        },
        "A0A7J3HN97": {
            "pLDDT": 95.0,
            "category": "Nucleosomal"
        },
        "E1RKS0": {
            "pLDDT": 96.2,
            "category": "Nucleosomal"
        },
        "A0A1F8JWK4": {
            "pLDDT": 86.6,
            "category": "Bacterial dimer"
        },
        "A0A2D7WB45": {
            "pLDDT": 84.4,
            "category": "Poseidoniia double"
        },
        "A0A3M2F6Z5": {
            "pLDDT": 87.0,
            "category": "Undefined"
        },
        "A0A2R6LMP3": {
            "pLDDT": 92.0,
            "category": "Face-to-face"
        },
        "A0A1G3CMW1": {
            "pLDDT": 91.9,
            "category": "Bacterial dimer"
        },
        "A0A2H6BHB7": {
            "pLDDT": 95.1,
            "category": "DUF1931"
        },
        "A0A151F3W7": {
            "pLDDT": 96.6,
            "category": "Nucleosomal"
        },
        "A0A1Q7Q3U2": {
            "pLDDT": 83.7,
            "category": "Face-to-face"
        },
        "A0A328RTI1": {
            "pLDDT": 76.9,
            "category": "Coiled-coil histone"
        },
        "M0JSJ4": {
            "pLDDT": 97.5,
            "category": "Halo double"
        },
        "A0A7J9SLQ7": {
            "pLDDT": 91.5,
            "category": "Face-to-face"
        },
        "A0A352V7Z6": {
            "pLDDT": 90.6,
            "category": "Bacterial dimer"
        },
        "A0A2T2ZFF1": {
            "pLDDT": 95.2,
            "category": "DUF1931"
        },
        "A0A7Y3N6P9": {
            "pLDDT": 94.6,
            "category": "Bacterial dimer"
        },
        "A0A842RMV7": {
            "pLDDT": 89.2,
            "category": "Face-to-face"
        },
        "A0A1W9HK35": {
            "pLDDT": 91.8,
            "category": "Bacterial dimer"
        },
        "A0A0A7GF90": {
            "pLDDT": 97.7,
            "category": "Nucleosomal"
        },
        "A0A5E4KEA8": {
            "pLDDT": 93.1,
            "category": "Nucleosomal"
        },
        "A0A497RZ18": {
            "pLDDT": 96.5,
            "category": "Nucleosomal"
        },
        "A0A1H9Y5W9": {
            "pLDDT": 96.3,
            "category": "Nucleosomal"
        },
        "A0A7C1LPI8": {
            "pLDDT": 87.6,
            "category": "Face-to-face"
        },
        "A0A2V2ND76": {
            "pLDDT": 96.1,
            "category": "Nucleosomal"
        },
        "A0A1Y5FHQ1": {
            "pLDDT": 84.4,
            "category": "ZZ histone"
        },
        "A0A219ALA4": {
            "pLDDT": 90.2,
            "category": "Nucleosomal"
        },
        "N1M2C1": {
            "pLDDT": 93.9,
            "category": "DUF1931"
        },
        "A0A0E2BBQ2": {
            "pLDDT": 88.5,
            "category": "Face-to-face"
        },
        "A0A2R6JY40": {
            "pLDDT": 95.0,
            "category": "Halo double"
        },
        "A0A1Q9NRY6": {
            "pLDDT": 95.2,
            "category": "Nucleosomal"
        },
        "A0A1V5APV4": {
            "pLDDT": 86.1,
            "category": "Undefined"
        },
        "A0A8J7X7X0": {
            "pLDDT": 72.3,
            "category": "Coiled-coil histone"
        },
        "N1VM61": {
            "pLDDT": 84.6,
            "category": "Face-to-face"
        },
        "A0A832Z0E8": {
            "pLDDT": 96.3,
            "category": "Nucleosomal"
        },
        "A0A1V6N220": {
            "pLDDT": 77.1,
            "category": "Coiled-coil histone"
        },
        "A0A8J8JMP9": {
            "pLDDT": 94.1,
            "category": "Face-to-face"
        },
        "A0A7Y2FGJ3": {
            "pLDDT": 85.8,
            "category": "Face-to-face"
        },
        "A0A2M7B213": {
            "pLDDT": 86.5,
            "category": "Bacterial dimer"
        },
        "A0A850MGW9": {
            "pLDDT": 93.7,
            "category": "Nucleosomal"
        },
        "A0A1F2P867": {
            "pLDDT": 96.8,
            "category": "Nucleosomal"
        },
        "A0A8J8TBP6": {
            "pLDDT": 91.9,
            "category": "Face-to-face"
        },
        "A0A1G9XAI3": {
            "pLDDT": 97.2,
            "category": "Halo double"
        },
        "A0A524DPR3": {
            "pLDDT": 95.5,
            "category": "Nucleosomal"
        },
        "A0A0F9LSQ3": {
            "pLDDT": 80.6,
            "category": "Rab GTPase"
        },
        "A0A7J4E6A5": {
            "pLDDT": 94.6,
            "category": "Nucleosomal"
        },
        "A0A544QNQ4": {
            "pLDDT": 91.6,
            "category": "Face-to-face"
        },
        "A0A256YR87": {
            "pLDDT": 89.1,
            "category": "Nucleosomal"
        },
        "A0A832F6W9": {
            "pLDDT": 94.5,
            "category": "Nucleosomal"
        },
        "M6YVB3": {
            "pLDDT": 81.1,
            "category": "Face-to-face"
        },
        "A0A2G1WNL5": {
            "pLDDT": 97.7,
            "category": "Halo double"
        },
        "A0A832WQ97": {
            "pLDDT": 93.1,
            "category": "DUF1931"
        },
        "A0A7C2LNR4": {
            "pLDDT": 85.2,
            "category": "Nucleosomal"
        },
        "A0A0P9FXB0": {
            "pLDDT": 95.1,
            "category": "Nucleosomal"
        },
        "A0A0F8YDS1": {
            "pLDDT": 83.2,
            "category": "Undefined"
        },
        "A0A7C0VS25": {
            "pLDDT": 93.0,
            "category": "Nucleosomal"
        },
        "A0A850LTM3": {
            "pLDDT": 92.6,
            "category": "Undefined"
        },
        "A0A534QAD6": {
            "pLDDT": 79.9,
            "category": "ZZ histone"
        },
        "A0A7C2XV10": {
            "pLDDT": 95.6,
            "category": "Nucleosomal"
        },
        "A0A0K1PEE4": {
            "pLDDT": 88.1,
            "category": "Face-to-face"
        },
        "W8NTX3": {
            "pLDDT": 88.1,
            "category": "Face-to-face"
        },
        "A0A497FIH8": {
            "pLDDT": 92.2,
            "category": "Undefined"
        },
        "A0A2E8PVV0": {
            "pLDDT": 91.3,
            "category": "Face-to-face"
        },
        "A0A1Q9NVH8": {
            "pLDDT": 95.3,
            "category": "Nucleosomal"
        },
        "A0A841HFF3": {
            "pLDDT": 92.6,
            "category": "Face-to-face"
        },
        "A0A7C3WNW2": {
            "pLDDT": 94.6,
            "category": "Undefined"
        },
        "L0JT31": {
            "pLDDT": 93.1,
            "category": "Face-to-face"
        },
        "A0A1I2WB10": {
            "pLDDT": 72.0,
            "category": "DUF1931"
        },
        "A0A2R6JCB2": {
            "pLDDT": 93.5,
            "category": "Face-to-face"
        },
        "I0WT15": {
            "pLDDT": 96.3,
            "category": "DUF1931"
        },
        "A0A523APY9": {
            "pLDDT": 96.5,
            "category": "Nucleosomal"
        },
        "A0A0W1SDL0": {
            "pLDDT": 96.7,
            "category": "Halo double"
        },
        "A0A842SE10": {
            "pLDDT": 95.2,
            "category": "Face-to-face"
        },
        "A0A2R6IZ04": {
            "pLDDT": 94.3,
            "category": "Halo double"
        },
        "A0A1D2WAU0": {
            "pLDDT": 96.3,
            "category": "Nucleosomal"
        },
        "A0A7K4CMB7": {
            "pLDDT": 86.1,
            "category": "Face-to-face"
        },
        "A0A640SUV0": {
            "pLDDT": 94.5,
            "category": "DUF1931"
        },
        "A0A2G9MKD4": {
            "pLDDT": 94.4,
            "category": "Nucleosomal"
        },
        "A0A2S1INR0": {
            "pLDDT": 95.0,
            "category": "DUF1931"
        },
        "A0A1S9A8A2": {
            "pLDDT": 94.4,
            "category": "DUF1931"
        },
        "A0A1J4RKY2": {
            "pLDDT": 95.4,
            "category": "Nucleosomal"
        },
        "A0A7D5I3Y6": {
            "pLDDT": 96.5,
            "category": "Halo double"
        },
        "A0A1H5CAL6": {
            "pLDDT": 92.2,
            "category": "DUF1931"
        },
        "A0A0H1R895": {
            "pLDDT": 95.9,
            "category": "Nucleosomal"
        },
        "Q74NJ9": {
            "pLDDT": 93.4,
            "category": "Nucleosomal"
        },
        "A0A7J2VW30": {
            "pLDDT": 97.4,
            "category": "Nucleosomal"
        },
        "X1RQN5": {
            "pLDDT": 90.1,
            "category": "Face-to-face"
        },
        "A0A2D6SN45": {
            "pLDDT": 93.7,
            "category": "Nucleosomal"
        },
        "A0A1V5Z9I9": {
            "pLDDT": 96.0,
            "category": "Nucleosomal"
        },
        "M6WQT4": {
            "pLDDT": 88.5,
            "category": "Face-to-face"
        },
        "A0A2E7LR89": {
            "pLDDT": 90.1,
            "category": "Face-to-face"
        },
        "A0A7C3Q1Q7": {
            "pLDDT": 92.4,
            "category": "Nucleosomal"
        },
        "A0A7V3RJU3": {
            "pLDDT": 95.5,
            "category": "Nucleosomal"
        },
        "A0A524NRH2": {
            "pLDDT": 80.9,
            "category": "Undefined"
        },
        "A0A830GU53": {
            "pLDDT": 83.9,
            "category": "Nucleosomal"
        },
        "A0A497RT10": {
            "pLDDT": 79.8,
            "category": "Coiled-coil histone"
        },
        "A0A497KGF3": {
            "pLDDT": 94.9,
            "category": "Undefined"
        },
        "A2SQR2": {
            "pLDDT": 95.6,
            "category": "Nucleosomal"
        },
        "M0NET3": {
            "pLDDT": 93.3,
            "category": "Face-to-face"
        },
        "A0A3N0A1I8": {
            "pLDDT": 92.4,
            "category": "Nucleosomal"
        },
        "A0A1I6FK86": {
            "pLDDT": 92.2,
            "category": "Face-to-face"
        },
        "A0A2D6P4Q0": {
            "pLDDT": 68.7,
            "category": "Undefined"
        },
        "A0A2V2BQ81": {
            "pLDDT": 77.5,
            "category": "Coiled-coil histone"
        },
        "A0A148N9A3": {
            "pLDDT": 96.0,
            "category": "DUF1931"
        },
        "A0A832PFC8": {
            "pLDDT": 91.1,
            "category": "Coiled-coil histone"
        },
        "A0A2E0F232": {
            "pLDDT": 79.1,
            "category": "Poseidoniia double"
        },
        "I3ZSD3": {
            "pLDDT": 96.6,
            "category": "Nucleosomal"
        },
        "A0A843AD77": {
            "pLDDT": 92.2,
            "category": "Undefined"
        },
        "A0A328S2M7": {
            "pLDDT": 93.7,
            "category": "Nucleosomal"
        },
        "A0A4C2EN04": {
            "pLDDT": 93.0,
            "category": "Face-to-face"
        },
        "A0A6B9TEG1": {
            "pLDDT": 84.8,
            "category": "Coiled-coil histone"
        },
        "A0A1W9HT56": {
            "pLDDT": 79.5,
            "category": "Bacterial dimer"
        },
        "A0A0B1RQQ9": {
            "pLDDT": 95.0,
            "category": "DUF1931"
        },
        "B9AFQ1": {
            "pLDDT": 96.6,
            "category": "Nucleosomal"
        },
        "A0A7C2Q112": {
            "pLDDT": 94.0,
            "category": "Nucleosomal"
        },
        "A0A7J3F251": {
            "pLDDT": 95.6,
            "category": "Nucleosomal"
        },
        "A0A534NQI6": {
            "pLDDT": 82.8,
            "category": "Face-to-face"
        },
        "A0A842WWZ7": {
            "pLDDT": 87.3,
            "category": "Face-to-face"
        },
        "H0ACJ8": {
            "pLDDT": 88.6,
            "category": "Face-to-face"
        },
        "A0A3M2D7Y7": {
            "pLDDT": 95.0,
            "category": "DUF1931"
        },
        "A0A849WY59": {
            "pLDDT": 95.0,
            "category": "Bacterial dimer"
        },
        "M0FV11": {
            "pLDDT": 91.2,
            "category": "Face-to-face"
        },
        "M6BZX1": {
            "pLDDT": 88.5,
            "category": "Face-to-face"
        },
        "A0A6N0NQD7": {
            "pLDDT": 96.2,
            "category": "Nucleosomal"
        },
        "A0A7K3Y5F8": {
            "pLDDT": 95.9,
            "category": "Nucleosomal"
        },
        "A0A554M6I4": {
            "pLDDT": 88.4,
            "category": "Face-to-face"
        },
        "A0A838F3U4": {
            "pLDDT": 87.0,
            "category": "Bacterial dimer"
        },
        "A0A1P8XRM3": {
            "pLDDT": 94.8,
            "category": "DUF1931"
        },
        "A0A2G9P9T1": {
            "pLDDT": 95.4,
            "category": "Nucleosomal"
        },
        "A0A7J4I3Z7": {
            "pLDDT": 76.4,
            "category": "Face-to-face"
        },
        "A0A1G3BJX8": {
            "pLDDT": 91.8,
            "category": "Face-to-face"
        },
        "A0A1G2X1Z7": {
            "pLDDT": 91.9,
            "category": "Bacterial dimer"
        },
        "A0A2A3TCE9": {
            "pLDDT": 94.3,
            "category": "Nucleosomal"
        },
        "A0A850M4P4": {
            "pLDDT": 94.5,
            "category": "Nucleosomal"
        },
        "A0A4E0PW25": {
            "pLDDT": 95.9,
            "category": "Nucleosomal"
        },
        "A0A7X1I5I9": {
            "pLDDT": 94.7,
            "category": "DUF1931"
        },
        "D4GS56": {
            "pLDDT": 96.8,
            "category": "Halo double"
        },
        "A0A382ZDL5": {
            "pLDDT": 83.7,
            "category": "Face-to-face"
        },
        "A0A5C6DKL3": {
            "pLDDT": 89.6,
            "category": "Face-to-face"
        },
        "A0A347AQ50": {
            "pLDDT": 94.9,
            "category": "Nucleosomal"
        },
        "A0A3N6D5G1": {
            "pLDDT": 95.1,
            "category": "DUF1931"
        },
        "A0A6I5EW52": {
            "pLDDT": 93.8,
            "category": "DUF1931"
        },
        "A0A1F9H5X7": {
            "pLDDT": 93.2,
            "category": "Bacterial dimer"
        },
        "A0A2D7PHW0": {
            "pLDDT": 79.1,
            "category": "Face-to-face"
        },
        "A0A1I2LLW9": {
            "pLDDT": 90.4,
            "category": "Face-to-face"
        },
        "A0A843IYG7": {
            "pLDDT": 95.8,
            "category": "Nucleosomal"
        },
        "A0A0W1R3Z6": {
            "pLDDT": 92.8,
            "category": "Face-to-face"
        },
        "A0A2D6TIV0": {
            "pLDDT": 94.7,
            "category": "Nucleosomal"
        },
        "A0A5D0TMR7": {
            "pLDDT": 93.7,
            "category": "DUF1931"
        },
        "A0A0F9ELD6": {
            "pLDDT": 89.0,
            "category": "Face-to-face"
        },
        "A0A075LTS7": {
            "pLDDT": 96.3,
            "category": "Nucleosomal"
        },
        "A0A7C5T2F3": {
            "pLDDT": 90.8,
            "category": "Nucleosomal"
        },
        "A0A2E6H2U3": {
            "pLDDT": 83.7,
            "category": "Face-to-face"
        },
        "A0A5C9DZV5": {
            "pLDDT": 94.4,
            "category": "Nucleosomal"
        },
        "Q58655": {
            "pLDDT": 96.0,
            "category": "Nucleosomal"
        },
        "A0A2E7AU19": {
            "pLDDT": 83.7,
            "category": "Poseidoniia double"
        },
        "A0A7V8E3C8": {
            "pLDDT": 94.4,
            "category": "Undefined"
        },
        "A0A2H9PKZ8": {
            "pLDDT": 96.5,
            "category": "Face-to-face"
        },
        "R9SKF3": {
            "pLDDT": 97.0,
            "category": "Nucleosomal"
        },
        "A0A842VT72": {
            "pLDDT": 93.1,
            "category": "Nucleosomal"
        },
        "A0A1D2QBN8": {
            "pLDDT": 95.9,
            "category": "Face-to-face"
        },
        "A0A7K4A692": {
            "pLDDT": 96.9,
            "category": "Nucleosomal"
        },
        "A0A0S8KK53": {
            "pLDDT": 89.8,
            "category": "Face-to-face"
        },
        "A0A497H1S4": {
            "pLDDT": 76.6,
            "category": "Thermoplasmatota"
        },
        "A0A142CWH3": {
            "pLDDT": 96.5,
            "category": "Nucleosomal"
        },
        "A0A7C7XEQ7": {
            "pLDDT": 93.5,
            "category": "Undefined"
        },
        "A0A523AEZ1": {
            "pLDDT": 97.0,
            "category": "Nucleosomal"
        },
        "A0A2V4DKW2": {
            "pLDDT": 76.7,
            "category": "Poseidoniia double"
        },
        "A0A147JRI3": {
            "pLDDT": 95.7,
            "category": "Undefined"
        },
        "A0A522E2L9": {
            "pLDDT": 95.0,
            "category": "Nucleosomal"
        },
        "A0A7K4CCL9": {
            "pLDDT": 95.9,
            "category": "Nucleosomal"
        },
        "A0A497P9F5": {
            "pLDDT": 95.7,
            "category": "Nucleosomal"
        },
        "A0A7D5TUJ4": {
            "pLDDT": 93.8,
            "category": "Face-to-face"
        },
        "A0A849WP48": {
            "pLDDT": 92.9,
            "category": "Bacterial dimer"
        },
        "A0A133UXT9": {
            "pLDDT": 88.4,
            "category": "Undefined"
        },
        "A0A7Y3XLQ0": {
            "pLDDT": 88.1,
            "category": "Face-to-face"
        },
        "A0A7K4A3A1": {
            "pLDDT": 96.3,
            "category": "Nucleosomal"
        },
        "K0BEB2": {
            "pLDDT": 94.4,
            "category": "Nucleosomal"
        },
        "A0A0M0BXM3": {
            "pLDDT": 94.6,
            "category": "Nucleosomal"
        },
        "A0A842N0M5": {
            "pLDDT": 95.3,
            "category": "Nucleosomal"
        },
        "A0A1V4YST8": {
            "pLDDT": 97.0,
            "category": "Nucleosomal"
        },
        "A6GF99": {
            "pLDDT": 86.0,
            "category": "Face-to-face"
        },
        "A0A6G1YKC1": {
            "pLDDT": 95.0,
            "category": "Nucleosomal"
        },
        "A0A482YDD5": {
            "pLDDT": 97.2,
            "category": "Halo double"
        },
        "A0A4Y9EXN3": {
            "pLDDT": 96.8,
            "category": "DUF1931"
        },
        "A0A7J9PXI0": {
            "pLDDT": 91.9,
            "category": "Nucleosomal"
        },
        "E4U5U8": {
            "pLDDT": 94.3,
            "category": "DUF1931"
        },
        "A0A1D2X1F6": {
            "pLDDT": 96.7,
            "category": "Nucleosomal"
        },
        "A0A075GE50": {
            "pLDDT": 95.7,
            "category": "Nucleosomal"
        },
        "A0A7D5TH01": {
            "pLDDT": 93.7,
            "category": "Face-to-face"
        },
        "A0A2R6JVA3": {
            "pLDDT": 94.6,
            "category": "Halo double"
        },
        "A0A842KA99": {
            "pLDDT": 95.9,
            "category": "Nucleosomal"
        },
        "A0A0U5D251": {
            "pLDDT": 93.1,
            "category": "Face-to-face"
        },
        "A0A315XKH9": {
            "pLDDT": 96.2,
            "category": "Nucleosomal"
        },
        "A0A1J4LVD0": {
            "pLDDT": 97.1,
            "category": "Halo double"
        },
        "A0A2E9NZB2": {
            "pLDDT": 94.0,
            "category": "Nucleosomal"
        },
        "A0A7C2SK32": {
            "pLDDT": 94.9,
            "category": "Undefined"
        },
        "R1E4W5": {
            "pLDDT": 88.1,
            "category": "Nucleosomal"
        },
        "A0A7L4RDY2": {
            "pLDDT": 97.0,
            "category": "Nucleosomal"
        },
        "A0A832UZA3": {
            "pLDDT": 85.9,
            "category": "Coiled-coil histone"
        },
        "H2CFS2": {
            "pLDDT": 90.4,
            "category": "Face-to-face"
        },
        "A0A662RGM1": {
            "pLDDT": 95.0,
            "category": "Nucleosomal"
        },
        "C5A4R6": {
            "pLDDT": 90.1,
            "category": "Face-to-face"
        },
        "G8NAA3": {
            "pLDDT": 97.1,
            "category": "DUF1931"
        },
        "A0A075GP06": {
            "pLDDT": 93.9,
            "category": "Nucleosomal"
        },
        "A0A5N6BXU6": {
            "pLDDT": 93.9,
            "category": "DUF1931"
        },
        "A0A849QL36": {
            "pLDDT": 93.9,
            "category": "Nucleosomal"
        },
        "A0A2G9NZY5": {
            "pLDDT": 95.8,
            "category": "Nucleosomal"
        },
        "A0A1L9GXN9": {
            "pLDDT": 91.4,
            "category": "Undefined"
        },
        "A0A7K4IRF2": {
            "pLDDT": 95.2,
            "category": "Nucleosomal"
        },
        "A0A2H9NRT6": {
            "pLDDT": 95.8,
            "category": "Face-to-face"
        },
        "A0A7L4P856": {
            "pLDDT": 94.9,
            "category": "Nucleosomal"
        },
        "A0A3M0Z1S9": {
            "pLDDT": 95.0,
            "category": "DUF1931"
        },
        "A0A843DMM8": {
            "pLDDT": 97.4,
            "category": "Nucleosomal"
        },
        "A0A660V9Q7": {
            "pLDDT": 82.0,
            "category": "Face-to-face"
        },
        "M0M9N2": {
            "pLDDT": 91.1,
            "category": "Face-to-face"
        },
        "A0A1V4U231": {
            "pLDDT": 95.5,
            "category": "Nucleosomal"
        },
        "A0A5E4I398": {
            "pLDDT": 97.4,
            "category": "Nucleosomal"
        },
        "A0A368TD29": {
            "pLDDT": 94.6,
            "category": "Nucleosomal"
        },
        "A0A524DHQ4": {
            "pLDDT": 93.2,
            "category": "Nucleosomal"
        },
        "A0A5C9ES89": {
            "pLDDT": 93.6,
            "category": "Nucleosomal"
        },
        "A0A5E4JHD9": {
            "pLDDT": 96.2,
            "category": "Nucleosomal"
        },
        "A0A254Q8K0": {
            "pLDDT": 93.7,
            "category": "Bacterial dimer"
        },
        "A0A2G9MNS0": {
            "pLDDT": 90.3,
            "category": "Face-to-face"
        },
        "A0A510HMT9": {
            "pLDDT": 94.1,
            "category": "DUF1931"
        },
        "A0A2H9R221": {
            "pLDDT": 93.8,
            "category": "Face-to-face"
        },
        "A0A643K3Q6": {
            "pLDDT": 96.7,
            "category": "Halo double"
        },
        "A0A1J4SXH3": {
            "pLDDT": 84.0,
            "category": "IHF histone"
        },
        "A0A524G9Q8": {
            "pLDDT": 92.4,
            "category": "Face-to-face"
        },
        "A0A101EMM8": {
            "pLDDT": 96.0,
            "category": "Nucleosomal"
        },
        "A0A316IBH5": {
            "pLDDT": 60.1,
            "category": "Transmembrane histone"
        },
        "G0HKU4": {
            "pLDDT": 91.7,
            "category": "Face-to-face"
        },
        "A0A3A5V501": {
            "pLDDT": 83.1,
            "category": "Poseidoniia double"
        },
        "A0A843JNK3": {
            "pLDDT": 95.0,
            "category": "Nucleosomal"
        },
        "A0A3R7C6K6": {
            "pLDDT": 95.5,
            "category": "Undefined"
        },
        "A0A1V6N206": {
            "pLDDT": 93.5,
            "category": "Nucleosomal"
        },
        "A0A1D2Q8Q6": {
            "pLDDT": 93.6,
            "category": "Face-to-face"
        },
        "T0FHF5": {
            "pLDDT": 87.4,
            "category": "Face-to-face"
        },
        "Q6LYH6": {
            "pLDDT": 90.7,
            "category": "Methanococcales histone"
        },
        "A0A2R6DGN1": {
            "pLDDT": 95.8,
            "category": "Face-to-face"
        },
        "A0A2E7NCY3": {
            "pLDDT": 79.1,
            "category": "Face-to-face"
        },
        "A0A0T1TE47": {
            "pLDDT": 94.4,
            "category": "DUF1931"
        },
        "A0A524FH65": {
            "pLDDT": 93.6,
            "category": "Nucleosomal"
        },
        "B1L7I0": {
            "pLDDT": 93.8,
            "category": "Nucleosomal"
        },
        "A0A7J3WNP9": {
            "pLDDT": 95.7,
            "category": "Nucleosomal"
        },
        "A0A2I0PCM2": {
            "pLDDT": 96.2,
            "category": "Nucleosomal"
        },
        "A0A497QAM5": {
            "pLDDT": 93.5,
            "category": "Nucleosomal"
        },
        "A0A3A5JDR3": {
            "pLDDT": 92.9,
            "category": "Face-to-face"
        },
        "A0A842LRX0": {
            "pLDDT": 84.8,
            "category": "Coiled-coil histone"
        },
        "A0A3M1F950": {
            "pLDDT": 95.5,
            "category": "Nucleosomal"
        },
        "Q6MIV3": {
            "pLDDT": 76.3,
            "category": "ZZ histone"
        },
        "A0A1J4VZC2": {
            "pLDDT": 96.4,
            "category": "Undefined"
        },
        "A0A133U381": {
            "pLDDT": 90.4,
            "category": "Undefined"
        },
        "A0A5E4JIB0": {
            "pLDDT": 91.2,
            "category": "Undefined"
        },
        "A0A2H9NVD1": {
            "pLDDT": 88.7,
            "category": "Face-to-face"
        },
        "A0A1I3NNZ6": {
            "pLDDT": 93.9,
            "category": "Face-to-face"
        },
        "A0A238X3F0": {
            "pLDDT": 92.0,
            "category": "Face-to-face"
        },
        "A0A497KHZ9": {
            "pLDDT": 85.6,
            "category": "Undefined"
        },
        "A0A6G2J758": {
            "pLDDT": 91.9,
            "category": "Nucleosomal"
        },
        "A0A842RI51": {
            "pLDDT": 97.4,
            "category": "Nucleosomal"
        },
        "A0A7C1IS36": {
            "pLDDT": 82.2,
            "category": "Face-to-face"
        },
        "A0A2R6NAL2": {
            "pLDDT": 95.6,
            "category": "Halo double"
        },
        "F6BAU5": {
            "pLDDT": 95.2,
            "category": "Methanococcales histone"
        },
        "A0A7C0YMH2": {
            "pLDDT": 93.2,
            "category": "DUF1931"
        },
        "A0A832Z9Q5": {
            "pLDDT": 96.4,
            "category": "Nucleosomal"
        },
        "A0A2P6W4G1": {
            "pLDDT": 92.5,
            "category": "Coiled-coil histone"
        },
        "C7NV03": {
            "pLDDT": 94.4,
            "category": "Halo double"
        },
        "A0A1D2WML4": {
            "pLDDT": 96.0,
            "category": "Nucleosomal"
        },
        "A0A2E7QPJ4": {
            "pLDDT": 87.2,
            "category": "Beta-propeller"
        },
        "A0A498EWR6": {
            "pLDDT": 97.1,
            "category": "Halo double"
        },
        "M0NDM6": {
            "pLDDT": 94.0,
            "category": "Face-to-face"
        },
        "A0A6N0NSE7": {
            "pLDDT": 97.7,
            "category": "Nucleosomal"
        },
        "A0A133VHF9": {
            "pLDDT": 93.9,
            "category": "Nucleosomal"
        },
        "A0A842QX41": {
            "pLDDT": 92.8,
            "category": "Nucleosomal"
        },
        "A0A533W9N5": {
            "pLDDT": 95.7,
            "category": "Nucleosomal"
        },
        "A0A2E5VZK0": {
            "pLDDT": 79.7,
            "category": "Undefined"
        },
        "A0A358UXP1": {
            "pLDDT": 81.9,
            "category": "Undefined"
        },
        "A0A7C5XXL8": {
            "pLDDT": 90.8,
            "category": "DUF1931"
        },
        "A0A6I6Y755": {
            "pLDDT": 76.1,
            "category": "RdgC histone"
        },
        "A0A7K4IQD2": {
            "pLDDT": 94.9,
            "category": "Nucleosomal"
        },
        "D3E4G7": {
            "pLDDT": 95.6,
            "category": "Nucleosomal"
        },
        "U1NTR8": {
            "pLDDT": 97.1,
            "category": "Halo double"
        },
        "A0A7J2VXA4": {
            "pLDDT": 95.6,
            "category": "Nucleosomal"
        },
        "A0A1Q9PCV8": {
            "pLDDT": 87.7,
            "category": "Face-to-face"
        },
        "A0A497Q9G7": {
            "pLDDT": 93.1,
            "category": "Face-to-face"
        },
        "A0A497P062": {
            "pLDDT": 91.2,
            "category": "Undefined"
        },
        "A0A482Y4A9": {
            "pLDDT": 92.2,
            "category": "Face-to-face"
        },
        "A0A523DGR1": {
            "pLDDT": 76.2,
            "category": "Face-to-face"
        },
        "A0A3T0RNW3": {
            "pLDDT": 77.0,
            "category": "ZZ histone"
        },
        "A0A2G9Q074": {
            "pLDDT": 81.2,
            "category": "Face-to-face"
        },
        "A0A2H9Q6H7": {
            "pLDDT": 96.5,
            "category": "Nucleosomal"
        },
        "A0A5S9NW54": {
            "pLDDT": 87.0,
            "category": "Beta-propeller"
        },
        "A0A2D5NES6": {
            "pLDDT": 96.6,
            "category": "Face-to-face"
        },
        "A0A7C2Q4E6": {
            "pLDDT": 94.6,
            "category": "Nucleosomal"
        },
        "A0A2U3CIZ9": {
            "pLDDT": 96.4,
            "category": "Nucleosomal"
        },
        "A0A1T1DVW9": {
            "pLDDT": 89.9,
            "category": "Face-to-face"
        },
        "A0A2H5UVZ0": {
            "pLDDT": 87.8,
            "category": "Face-to-face"
        },
        "M0B710": {
            "pLDDT": 96.9,
            "category": "Halo double"
        },
        "A0A832RLW9": {
            "pLDDT": 96.3,
            "category": "Nucleosomal"
        },
        "E6NA72": {
            "pLDDT": 84.0,
            "category": "Face-to-face"
        },
        "A0A0C2B7I3": {
            "pLDDT": 92.5,
            "category": "DUF1931"
        },
        "A0A4U7CYJ6": {
            "pLDDT": 92.2,
            "category": "Face-to-face"
        },
        "A0A7X9JK68": {
            "pLDDT": 83.1,
            "category": "IHF histone"
        },
        "A0A7K4DAI2": {
            "pLDDT": 87.3,
            "category": "Coiled-coil histone"
        },
        "A0A5C9ENJ5": {
            "pLDDT": 93.1,
            "category": "Nucleosomal"
        },
        "A0A256XU48": {
            "pLDDT": 89.0,
            "category": "Face-to-face"
        },
        "A0A5E4IUK4": {
            "pLDDT": 96.5,
            "category": "Nucleosomal"
        },
        "A0A0U3ED39": {
            "pLDDT": 95.9,
            "category": "Nucleosomal"
        },
        "A0A2D7UII5": {
            "pLDDT": 82.0,
            "category": "Poseidoniia double"
        },
        "A0A2Z4L7R5": {
            "pLDDT": 96.0,
            "category": "Nucleosomal"
        },
        "A0A3G1A6N1": {
            "pLDDT": 97.7,
            "category": "Nucleosomal"
        },
        "A0A1D3L0V3": {
            "pLDDT": 96.0,
            "category": "Nucleosomal"
        },
        "A0A6C0UN02": {
            "pLDDT": 91.2,
            "category": "Face-to-face"
        },
        "F6D6K9": {
            "pLDDT": 95.8,
            "category": "Nucleosomal"
        },
        "A0A897MUW8": {
            "pLDDT": 93.2,
            "category": "Face-to-face"
        },
        "A0A7K4H321": {
            "pLDDT": 94.4,
            "category": "Nucleosomal"
        },
        "A0A7K2QCH4": {
            "pLDDT": 94.6,
            "category": "DUF1931"
        },
        "A0A2M6X6B6": {
            "pLDDT": 94.3,
            "category": "Bacterial dimer"
        },
        "M0EDY1": {
            "pLDDT": 92.2,
            "category": "Face-to-face"
        },
        "A0A4V6E172": {
            "pLDDT": 92.2,
            "category": "Face-to-face"
        },
        "E7QMR0": {
            "pLDDT": 94.8,
            "category": "Face-to-face"
        },
        "A0A328SMD9": {
            "pLDDT": 97.0,
            "category": "Nucleosomal"
        },
        "A0A833EGC8": {
            "pLDDT": 97.2,
            "category": "Nucleosomal"
        },
        "A0A1J4UIX7": {
            "pLDDT": 97.0,
            "category": "Nucleosomal"
        },
        "A0A4U7EGW1": {
            "pLDDT": 97.2,
            "category": "Halo double"
        },
        "M0NA51": {
            "pLDDT": 94.1,
            "category": "Face-to-face"
        },
        "A0A524FIC3": {
            "pLDDT": 95.1,
            "category": "Nucleosomal"
        },
        "A0A8J7YEH9": {
            "pLDDT": 95.2,
            "category": "Face-to-face"
        },
        "Q2FN15": {
            "pLDDT": 95.9,
            "category": "Nucleosomal"
        },
        "A0A846PDF4": {
            "pLDDT": 83.6,
            "category": "Face-to-face"
        },
        "A0A833A2P9": {
            "pLDDT": 96.9,
            "category": "Nucleosomal"
        },
        "A0A2H9Q9P0": {
            "pLDDT": 94.4,
            "category": "Nucleosomal"
        },
        "A0A7U3CYP1": {
            "pLDDT": 91.4,
            "category": "Undefined"
        },
        "A0A2D7X1W6": {
            "pLDDT": 86.2,
            "category": "Phage histone"
        },
        "A0A365T4E8": {
            "pLDDT": 97.4,
            "category": "Halo double"
        },
        "A0A3N5RIN3": {
            "pLDDT": 93.7,
            "category": "Nucleosomal"
        },
        "A0A521AIQ8": {
            "pLDDT": 97.2,
            "category": "Halo double"
        },
        "A0A165YUY4": {
            "pLDDT": 97.7,
            "category": "Nucleosomal"
        },
        "A0A5C9ECC8": {
            "pLDDT": 83.4,
            "category": "Nucleosomal"
        },
        "A0A7C3IKY7": {
            "pLDDT": 74.6,
            "category": "Nucleosomal"
        },
        "A0A2R6T6F8": {
            "pLDDT": 97.1,
            "category": "Nucleosomal"
        },
        "J3EX64": {
            "pLDDT": 93.5,
            "category": "Face-to-face"
        },
        "A0A7L4NWN8": {
            "pLDDT": 96.2,
            "category": "Nucleosomal"
        },
        "A0A7V3LX92": {
            "pLDDT": 96.0,
            "category": "DUF1931"
        },
        "A0A523VTX2": {
            "pLDDT": 95.4,
            "category": "Nucleosomal"
        },
        "A0A6A9T1K2": {
            "pLDDT": 96.9,
            "category": "Halo double"
        },
        "A0A1D2WKA2": {
            "pLDDT": 80.0,
            "category": "Coiled-coil histone"
        },
        "C7P5P3": {
            "pLDDT": 96.1,
            "category": "Nucleosomal"
        },
        "A0A7T9DJ97": {
            "pLDDT": 95.7,
            "category": "Nucleosomal"
        },
        "A0A0F8RXN7": {
            "pLDDT": 95.5,
            "category": "Nucleosomal"
        },
        "A0A2G9MFD5": {
            "pLDDT": 91.9,
            "category": "Undefined"
        },
        "A5ULH1": {
            "pLDDT": 96.4,
            "category": "Nucleosomal"
        },
        "A8MAF0": {
            "pLDDT": 93.4,
            "category": "Nucleosomal"
        },
        "A0A7L4RAK1": {
            "pLDDT": 84.7,
            "category": "Coiled-coil histone"
        },
        "A0A1F6R5M8": {
            "pLDDT": 95.7,
            "category": "Nucleosomal"
        },
        "A0A7K4HDZ6": {
            "pLDDT": 92.8,
            "category": "Nucleosomal"
        },
        "A0A7J3MJS7": {
            "pLDDT": 95.8,
            "category": "Nucleosomal"
        },
        "I3ZW13": {
            "pLDDT": 92.7,
            "category": "DUF1931"
        },
        "A0A1F9XKH0": {
            "pLDDT": 80.9,
            "category": "Bacterial dimer"
        },
        "A0A533UHN2": {
            "pLDDT": 93.4,
            "category": "Nucleosomal"
        },
        "A0A532UGV6": {
            "pLDDT": 90.9,
            "category": "Face-to-face"
        },
        "A0A842LNQ8": {
            "pLDDT": 97.5,
            "category": "Nucleosomal"
        },
        "A0A5C0XQT5": {
            "pLDDT": 97.1,
            "category": "Nucleosomal"
        },
        "A0A7M1B473": {
            "pLDDT": 93.2,
            "category": "DUF1931"
        },
        "A0A424YS37": {
            "pLDDT": 96.6,
            "category": "Nucleosomal"
        },
        "A0A7C8DLG5": {
            "pLDDT": 76.9,
            "category": "ZZ histone"
        },
        "A0A0S1XDX6": {
            "pLDDT": 94.4,
            "category": "DUF1931"
        },
        "A0A7J2TZA9": {
            "pLDDT": 94.6,
            "category": "Nucleosomal"
        },
        "A0A2R6DTI8": {
            "pLDDT": 96.9,
            "category": "Halo double"
        },
        "A0A849PKT5": {
            "pLDDT": 94.5,
            "category": "Face-to-face"
        },
        "A0A2E0NAC8": {
            "pLDDT": 79.2,
            "category": "Poseidoniia double"
        },
        "A0A2E7VL02": {
            "pLDDT": 81.7,
            "category": "Poseidoniia double"
        },
        "A0A7C1LYM4": {
            "pLDDT": 96.6,
            "category": "Nucleosomal"
        },
        "A6GJS9": {
            "pLDDT": 84.9,
            "category": "Face-to-face"
        },
        "A0A5C9EZ94": {
            "pLDDT": 85.6,
            "category": "Rab GTPase"
        },
        "A0A7J3A980": {
            "pLDDT": 95.6,
            "category": "Nucleosomal"
        },
        "A0A842S9N4": {
            "pLDDT": 92.9,
            "category": "Nucleosomal"
        },
        "A0A1I6RPE6": {
            "pLDDT": 96.3,
            "category": "Halo double"
        },
        "A0A831SK31": {
            "pLDDT": 96.1,
            "category": "Nucleosomal"
        },
        "A0A2U1S8L3": {
            "pLDDT": 96.7,
            "category": "Undefined"
        },
        "A0A062VBD0": {
            "pLDDT": 94.1,
            "category": "Nucleosomal"
        },
        "O74098": {
            "pLDDT": 97.0,
            "category": "Nucleosomal"
        },
        "A0A7C1LFH7": {
            "pLDDT": 95.8,
            "category": "Nucleosomal"
        },
        "A0A533RWB3": {
            "pLDDT": 95.9,
            "category": "Nucleosomal"
        },
        "A0A2D6F200": {
            "pLDDT": 89.0,
            "category": "Face-to-face"
        },
        "A0A133UAN6": {
            "pLDDT": 95.9,
            "category": "Undefined"
        },
        "A0A2D7DN09": {
            "pLDDT": 92.9,
            "category": "Bacterial dimer"
        },
        "A0A7J4UK75": {
            "pLDDT": 96.5,
            "category": "Face-to-face"
        },
        "A0A6B0VJ64": {
            "pLDDT": 93.9,
            "category": "Face-to-face"
        },
        "A0A3G9CYJ1": {
            "pLDDT": 97.1,
            "category": "Nucleosomal"
        },
        "A0A7W1RLJ1": {
            "pLDDT": 91.3,
            "category": "Face-to-face"
        },
        "X1EPX6": {
            "pLDDT": 91.9,
            "category": "Face-to-face"
        },
        "A0A117L0W9": {
            "pLDDT": 96.3,
            "category": "Nucleosomal"
        },
        "A0A842RC82": {
            "pLDDT": 89.2,
            "category": "Nucleosomal"
        },
        "A0A662Q9I3": {
            "pLDDT": 93.4,
            "category": "Nucleosomal"
        },
        "A0A1J4ZF27": {
            "pLDDT": 93.0,
            "category": "Face-to-face"
        },
        "A0A2A4X5H8": {
            "pLDDT": 96.4,
            "category": "Bacterial dimer"
        },
        "A0A843LT97": {
            "pLDDT": 96.8,
            "category": "Nucleosomal"
        },
        "L9XDZ8": {
            "pLDDT": 97.3,
            "category": "Halo double"
        },
        "A0A2R6G5T7": {
            "pLDDT": 96.7,
            "category": "Halo double"
        },
        "A0A7C4E574": {
            "pLDDT": 96.3,
            "category": "Nucleosomal"
        },
        "L9WBZ8": {
            "pLDDT": 97.3,
            "category": "Halo double"
        },
        "A0A7J4I6P4": {
            "pLDDT": 94.4,
            "category": "Nucleosomal"
        },
        "A0A2G6JFU2": {
            "pLDDT": 74.2,
            "category": "Face-to-face"
        },
        "A0A846PVY9": {
            "pLDDT": 94.3,
            "category": "Nucleosomal"
        },
        "M0CYW7": {
            "pLDDT": 94.7,
            "category": "Halo double"
        },
        "M0EZH8": {
            "pLDDT": 97.2,
            "category": "Halo double"
        },
        "A0A0F9TVW3": {
            "pLDDT": 78.1,
            "category": "Rab GTPase"
        },
        "A0A256YPT0": {
            "pLDDT": 96.3,
            "category": "Nucleosomal"
        },
        "A0A2D6RKX7": {
            "pLDDT": 94.6,
            "category": "Nucleosomal"
        },
        "M6KRD7": {
            "pLDDT": 89.9,
            "category": "Face-to-face"
        },
        "A0A7J2NS51": {
            "pLDDT": 94.7,
            "category": "Nucleosomal"
        },
        "A0A1Q7JG93": {
            "pLDDT": 83.7,
            "category": "Face-to-face"
        },
        "A0A7J2PZ41": {
            "pLDDT": 95.9,
            "category": "Nucleosomal"
        },
        "M6AHX1": {
            "pLDDT": 88.5,
            "category": "Face-to-face"
        },
        "A0A534NEC9": {
            "pLDDT": 81.6,
            "category": "Face-to-face"
        },
        "A0A256HX22": {
            "pLDDT": 97.1,
            "category": "Halo double"
        },
        "A0A3N1IN28": {
            "pLDDT": 94.3,
            "category": "DUF1931"
        },
        "A0A5E4JEQ3": {
            "pLDDT": 89.1,
            "category": "Face-to-face"
        },
        "A0A133UVM9": {
            "pLDDT": 95.5,
            "category": "Nucleosomal"
        },
        "A0A1Q7ZL40": {
            "pLDDT": 95.1,
            "category": "Nucleosomal"
        },
        "A0A2G9P4M3": {
            "pLDDT": 97.0,
            "category": "Nucleosomal"
        },
        "A0A2H4VG87": {
            "pLDDT": 97.6,
            "category": "Nucleosomal"
        },
        "A0A1Q9N877": {
            "pLDDT": 93.0,
            "category": "Nucleosomal"
        },
        "A0A6G4R6Y0": {
            "pLDDT": 96.9,
            "category": "Halo double"
        },
        "A0A523IPI7": {
            "pLDDT": 96.5,
            "category": "Face-to-face"
        },
        "A0A5Q0GEZ0": {
            "pLDDT": 93.8,
            "category": "DUF1931"
        },
        "A0A6B2CLJ9": {
            "pLDDT": 81.2,
            "category": "Nucleosomal"
        },
        "A0A2H9R306": {
            "pLDDT": 83.0,
            "category": "Coiled-coil histone"
        },
        "A0A842QKG6": {
            "pLDDT": 94.3,
            "category": "Nucleosomal"
        },
        "A0A2R6GSG7": {
            "pLDDT": 97.3,
            "category": "Halo double"
        },
        "A0A151FD80": {
            "pLDDT": 96.5,
            "category": "Nucleosomal"
        },
        "M0EBH2": {
            "pLDDT": 97.1,
            "category": "Halo double"
        },
        "A0A1L9GTC7": {
            "pLDDT": 97.4,
            "category": "Nucleosomal"
        },
        "A0A7C3T5T2": {
            "pLDDT": 84.3,
            "category": "Face-to-face"
        },
        "A0A7J3R0D4": {
            "pLDDT": 95.7,
            "category": "Nucleosomal"
        },
        "A0A1V5IY65": {
            "pLDDT": 95.3,
            "category": "Undefined"
        },
        "A0A2I8VFC8": {
            "pLDDT": 96.8,
            "category": "Halo double"
        },
        "A0A5E4LHE8": {
            "pLDDT": 78.3,
            "category": "Coiled-coil histone"
        },
        "A0A2E7SH63": {
            "pLDDT": 82.0,
            "category": "Poseidoniia double"
        },
        "A0A0M1YU07": {
            "pLDDT": 88.5,
            "category": "Face-to-face"
        },
        "A0A836BGR1": {
            "pLDDT": 94.5,
            "category": "Nucleosomal"
        },
        "A0A0B0EK37": {
            "pLDDT": 90.7,
            "category": "Bacterial dimer"
        },
        "A0A3R7E505": {
            "pLDDT": 95.5,
            "category": "Nucleosomal"
        },
        "A0A5N0TGC2": {
            "pLDDT": 87.7,
            "category": "Beta-propeller"
        },
        "Q2FNA8": {
            "pLDDT": 95.0,
            "category": "Nucleosomal"
        },
        "A0A1V5A6D1": {
            "pLDDT": 96.1,
            "category": "Nucleosomal"
        },
        "A0A384LNY4": {
            "pLDDT": 96.8,
            "category": "Halo double"
        },
        "V5TQR0": {
            "pLDDT": 91.7,
            "category": "Face-to-face"
        },
        "A0A533WDX6": {
            "pLDDT": 94.1,
            "category": "Nucleosomal"
        },
        "A0A2R6MXJ6": {
            "pLDDT": 93.1,
            "category": "Face-to-face"
        },
        "A0A7K4HIM0": {
            "pLDDT": 83.9,
            "category": "Undefined"
        },
        "A0A832URP0": {
            "pLDDT": 94.8,
            "category": "Nucleosomal"
        },
        "A0A133V6P2": {
            "pLDDT": 94.3,
            "category": "Nucleosomal"
        },
        "D4GZE0": {
            "pLDDT": 91.2,
            "category": "Face-to-face"
        },
        "L9ZR38": {
            "pLDDT": 93.7,
            "category": "Face-to-face"
        },
        "A0A133UK51": {
            "pLDDT": 95.7,
            "category": "Undefined"
        },
        "A0A2S9XMT8": {
            "pLDDT": 90.7,
            "category": "Face-to-face"
        },
        "A0A6B9FAN3": {
            "pLDDT": 93.4,
            "category": "Face-to-face"
        },
        "A0A7D5KF58": {
            "pLDDT": 97.1,
            "category": "Halo double"
        },
        "A0A5B2Z0J9": {
            "pLDDT": 96.1,
            "category": "Nucleosomal"
        },
        "A0A829D6S4": {
            "pLDDT": 89.9,
            "category": "Face-to-face"
        },
        "A0A3R7ERN9": {
            "pLDDT": 91.0,
            "category": "Nucleosomal"
        },
        "A0A833A3V2": {
            "pLDDT": 93.3,
            "category": "Nucleosomal"
        },
        "A0A6G3ABK9": {
            "pLDDT": 92.0,
            "category": "DUF1931"
        },
        "A0A2I0PGG9": {
            "pLDDT": 95.9,
            "category": "Nucleosomal"
        },
        "A0A1E7NFD0": {
            "pLDDT": 94.5,
            "category": "DUF1931"
        },
        "A0A0E3NPC9": {
            "pLDDT": 95.9,
            "category": "Nucleosomal"
        },
        "G0QHB3": {
            "pLDDT": 60.1,
            "category": "Nanohalo coiled-coil"
        },
        "A0A1G5UUZ6": {
            "pLDDT": 96.7,
            "category": "Nucleosomal"
        },
        "A0A329TBS8": {
            "pLDDT": 92.2,
            "category": "Face-to-face"
        },
        "A0A842VU36": {
            "pLDDT": 90.5,
            "category": "Undefined"
        },
        "A0A7J2PR25": {
            "pLDDT": 83.0,
            "category": "Undefined"
        },
        "F8DCN4": {
            "pLDDT": 92.2,
            "category": "Face-to-face"
        },
        "A0A842YQ84": {
            "pLDDT": 96.2,
            "category": "Face-to-face"
        },
        "A0A371LC65": {
            "pLDDT": 96.6,
            "category": "Halo double"
        },
        "A0A1F6ZPJ3": {
            "pLDDT": 94.9,
            "category": "Undefined"
        },
        "A0A523BKV4": {
            "pLDDT": 95.4,
            "category": "Nucleosomal"
        },
        "A0A2E6HJZ9": {
            "pLDDT": 82.0,
            "category": "Poseidoniia double"
        },
        "A0A075HM24": {
            "pLDDT": 95.5,
            "category": "Nucleosomal"
        },
        "A0A3R9TKW8": {
            "pLDDT": 94.8,
            "category": "DUF1931"
        },
        "A0A7G2D881": {
            "pLDDT": 96.1,
            "category": "Nucleosomal"
        },
        "A0A2D6JKW5": {
            "pLDDT": 78.0,
            "category": "Face-to-face"
        },
        "A0A2H9RN49": {
            "pLDDT": 90.0,
            "category": "Face-to-face"
        },
        "A0A0F9N7H2": {
            "pLDDT": 88.6,
            "category": "Face-to-face"
        },
        "A0A256YK67": {
            "pLDDT": 79.8,
            "category": "Coiled-coil histone"
        },
        "A0A2H9NE58": {
            "pLDDT": 91.9,
            "category": "Nucleosomal"
        },
        "A0A3N6MJ02": {
            "pLDDT": 97.5,
            "category": "Halo double"
        },
        "A0A7J3AZB9": {
            "pLDDT": 93.8,
            "category": "Nucleosomal"
        },
        "A0A7T5UJC6": {
            "pLDDT": 93.5,
            "category": "Nucleosomal"
        },
        "A0A2R4X2E3": {
            "pLDDT": 95.2,
            "category": "Halo double"
        },
        "V4YN22": {
            "pLDDT": 97.2,
            "category": "Halo double"
        },
        "A0A2A5VI94": {
            "pLDDT": 80.5,
            "category": "Poseidoniia double"
        },
        "A0A524DEH8": {
            "pLDDT": 86.8,
            "category": "Nucleosomal"
        },
        "A0A7C0YLM9": {
            "pLDDT": 96.7,
            "category": "Nucleosomal"
        },
        "A0A850MW10": {
            "pLDDT": 93.5,
            "category": "Nucleosomal"
        },
        "A0A5E4JW93": {
            "pLDDT": 91.4,
            "category": "Nucleosomal"
        },
        "A0A1G8XEC1": {
            "pLDDT": 95.9,
            "category": "Nucleosomal"
        },
        "A0A497K1D8": {
            "pLDDT": 95.1,
            "category": "Nucleosomal"
        },
        "A0A498GB17": {
            "pLDDT": 97.1,
            "category": "Halo double"
        },
        "A0A2I0PNB7": {
            "pLDDT": 96.2,
            "category": "Nucleosomal"
        },
        "A0A2E7LTG0": {
            "pLDDT": 84.5,
            "category": "Undefined"
        },
        "A0A6B1FHF3": {
            "pLDDT": 92.0,
            "category": "Nucleosomal"
        },
        "A0A5E4ITA2": {
            "pLDDT": 80.1,
            "category": "Coiled-coil histone"
        },
        "A0A7D5BZ01": {
            "pLDDT": 94.2,
            "category": "Face-to-face"
        },
        "A0A218NNF1": {
            "pLDDT": 93.4,
            "category": "Nucleosomal"
        },
        "A0A849QGL7": {
            "pLDDT": 94.6,
            "category": "Face-to-face"
        },
        "A0A5C7ZTX2": {
            "pLDDT": 91.1,
            "category": "Bacterial dimer"
        },
        "A0A832Z7C7": {
            "pLDDT": 90.7,
            "category": "Nucleosomal"
        },
        "A0A3A5HNX1": {
            "pLDDT": 95.8,
            "category": "Nucleosomal"
        },
        "A0A1H7FW61": {
            "pLDDT": 96.8,
            "category": "Halo double"
        },
        "A0A2D6TIU0": {
            "pLDDT": 88.5,
            "category": "Face-to-face"
        },
        "A0A371LA76": {
            "pLDDT": 91.2,
            "category": "Face-to-face"
        },
        "A0A081ES94": {
            "pLDDT": 92.2,
            "category": "Face-to-face"
        },
        "M0MGQ0": {
            "pLDDT": 94.0,
            "category": "Face-to-face"
        },
        "A0A544QRA2": {
            "pLDDT": 96.8,
            "category": "Halo double"
        },
        "A0A371LYX9": {
            "pLDDT": 91.2,
            "category": "Face-to-face"
        },
        "A0A172WHT6": {
            "pLDDT": 96.6,
            "category": "Nucleosomal"
        },
        "M0FSH5": {
            "pLDDT": 92.7,
            "category": "Face-to-face"
        },
        "A0A2P6W435": {
            "pLDDT": 96.9,
            "category": "Nucleosomal"
        },
        "A0A6G3LL31": {
            "pLDDT": 91.3,
            "category": "Nucleosomal"
        },
        "A0A1W9VSC9": {
            "pLDDT": 88.3,
            "category": "Bacterial dimer"
        },
        "A0A4V3JWN3": {
            "pLDDT": 86.6,
            "category": "Face-to-face"
        },
        "A0A523RBP4": {
            "pLDDT": 95.0,
            "category": "Nucleosomal"
        },
        "A0A497FDY4": {
            "pLDDT": 93.2,
            "category": "Nucleosomal"
        },
        "A0A2R6N0R0": {
            "pLDDT": 92.2,
            "category": "Face-to-face"
        },
        "A0A842LLN6": {
            "pLDDT": 96.2,
            "category": "Nucleosomal"
        },
        "A0A285NWR7": {
            "pLDDT": 97.3,
            "category": "Halo double"
        },
        "A0A662RXD0": {
            "pLDDT": 96.7,
            "category": "Nucleosomal"
        },
        "A0A2L1CD04": {
            "pLDDT": 96.0,
            "category": "Methanococcales histone"
        },
        "A0A1Q9N0B3": {
            "pLDDT": 90.2,
            "category": "Undefined"
        },
        "A0A2I0P382": {
            "pLDDT": 96.1,
            "category": "Nucleosomal"
        },
        "A0A1X4HA09": {
            "pLDDT": 97.4,
            "category": "Halo double"
        },
        "A0A2G9NXZ0": {
            "pLDDT": 65.2,
            "category": "Undefined"
        },
        "A0A7J4GL34": {
            "pLDDT": 77.9,
            "category": "Poseidoniia double"
        },
        "A0A369T538": {
            "pLDDT": 95.0,
            "category": "Nucleosomal"
        },
        "A0A7C4H946": {
            "pLDDT": 85.1,
            "category": "Nucleosomal"
        },
        "A0A0C9PZ15": {
            "pLDDT": 92.1,
            "category": "Bacterial dimer"
        },
        "A0A328SIN8": {
            "pLDDT": 94.7,
            "category": "Nucleosomal"
        },
        "A0A347AGT4": {
            "pLDDT": 78.8,
            "category": "Coiled-coil histone"
        },
        "M0HW30": {
            "pLDDT": 91.0,
            "category": "Face-to-face"
        },
        "A0A2M9ZW33": {
            "pLDDT": 85.0,
            "category": "Face-to-face"
        },
        "A0A7J4DPV7": {
            "pLDDT": 95.0,
            "category": "Nucleosomal"
        },
        "A0A1D2WD29": {
            "pLDDT": 96.5,
            "category": "Nucleosomal"
        },
        "V4Y8E1": {
            "pLDDT": 97.3,
            "category": "Halo double"
        },
        "A0A4R9K179": {
            "pLDDT": 85.0,
            "category": "Face-to-face"
        },
        "A0A1V6BQ79": {
            "pLDDT": 89.4,
            "category": "Bacterial dimer"
        },
        "A0A382C7D0": {
            "pLDDT": 73.8,
            "category": "Face-to-face"
        },
        "A0A2R6FYR7": {
            "pLDDT": 91.8,
            "category": "Face-to-face"
        },
        "A0A218P9I2": {
            "pLDDT": 93.9,
            "category": "DUF1931"
        },
        "A0A662W466": {
            "pLDDT": 97.1,
            "category": "Nucleosomal"
        },
        "A0A2E7GY55": {
            "pLDDT": 91.9,
            "category": "Face-to-face"
        },
        "A0A1J4UZT7": {
            "pLDDT": 96.5,
            "category": "Nucleosomal"
        },
        "A0A2H0P3F2": {
            "pLDDT": 88.9,
            "category": "Face-to-face"
        },
        "A0A3M0CIK5": {
            "pLDDT": 93.5,
            "category": "Face-to-face"
        },
        "A0A6G1YZI6": {
            "pLDDT": 93.8,
            "category": "Face-to-face"
        },
        "A0A1D2WD20": {
            "pLDDT": 96.5,
            "category": "Nucleosomal"
        },
        "A0A843KY10": {
            "pLDDT": 96.3,
            "category": "Nucleosomal"
        },
        "A0A1M4MJL2": {
            "pLDDT": 95.6,
            "category": "Nucleosomal"
        },
        "A0A7W3NJT8": {
            "pLDDT": 94.8,
            "category": "DUF1931"
        },
        "D0LYZ1": {
            "pLDDT": 76.3,
            "category": "Face-to-face"
        },
        "A0A516MJ05": {
            "pLDDT": 85.2,
            "category": "Phage histone"
        },
        "A0A151FAR6": {
            "pLDDT": 96.7,
            "category": "Nucleosomal"
        },
        "A0A151A8D9": {
            "pLDDT": 91.2,
            "category": "Face-to-face"
        },
        "Q5JHD0": {
            "pLDDT": 95.1,
            "category": "DUF1931"
        },
        "A0A1V4UPZ5": {
            "pLDDT": 96.1,
            "category": "Nucleosomal"
        },
        "A0A2R6D534": {
            "pLDDT": 96.5,
            "category": "Halo double"
        },
        "A0A1V5SMG1": {
            "pLDDT": 87.7,
            "category": "Nucleosomal"
        },
        "A0A7C4RZE8": {
            "pLDDT": 95.2,
            "category": "Nucleosomal"
        },
        "A0A1G2XKE9": {
            "pLDDT": 88.6,
            "category": "Face-to-face"
        },
        "A0A5N1KWG6": {
            "pLDDT": 90.4,
            "category": "Face-to-face"
        },
        "A0A2Z2M7B4": {
            "pLDDT": 96.9,
            "category": "Nucleosomal"
        },
        "D8JCH2": {
            "pLDDT": 92.8,
            "category": "Face-to-face"
        },
        "A0A6G8T5Q4": {
            "pLDDT": 97.7,
            "category": "Halo double"
        },
        "A0A6B9FDY2": {
            "pLDDT": 92.2,
            "category": "Face-to-face"
        },
        "A0A850LY41": {
            "pLDDT": 91.2,
            "category": "Nucleosomal"
        },
        "A0A847V5Q3": {
            "pLDDT": 93.6,
            "category": "Nucleosomal"
        },
        "A0A2R6E1F2": {
            "pLDDT": 92.3,
            "category": "Face-to-face"
        },
        "A0A133VDP5": {
            "pLDDT": 94.6,
            "category": "Nucleosomal"
        },
        "A0A523ASH6": {
            "pLDDT": 96.9,
            "category": "Nucleosomal"
        },
        "A0A5F2EJC2": {
            "pLDDT": 88.5,
            "category": "Face-to-face"
        },
        "A0A1V4V585": {
            "pLDDT": 94.0,
            "category": "Nucleosomal"
        },
        "A0A7C1EB13": {
            "pLDDT": 96.2,
            "category": "Nucleosomal"
        },
        "A0A7C5NCB0": {
            "pLDDT": 93.0,
            "category": "Bacterial dimer"
        },
        "A0A7J4ES01": {
            "pLDDT": 95.4,
            "category": "Nucleosomal"
        },
        "A0A7C5EDQ6": {
            "pLDDT": 82.1,
            "category": "Face-to-face"
        },
        "Q8U348": {
            "pLDDT": 94.8,
            "category": "DUF1931"
        },
        "A0A7J4Q7W9": {
            "pLDDT": 93.2,
            "category": "Nucleosomal"
        },
        "A0A202E5N3": {
            "pLDDT": 92.2,
            "category": "Face-to-face"
        },
        "A0A6A8G7R3": {
            "pLDDT": 93.7,
            "category": "Face-to-face"
        },
        "A0A369T1T7": {
            "pLDDT": 90.6,
            "category": "Undefined"
        },
        "A0A0E3RVX7": {
            "pLDDT": 96.6,
            "category": "Nucleosomal"
        },
        "A0A523A9Y0": {
            "pLDDT": 96.9,
            "category": "Nucleosomal"
        },
        "A0A365T8C9": {
            "pLDDT": 93.0,
            "category": "Face-to-face"
        },
        "L9WH74": {
            "pLDDT": 97.2,
            "category": "Halo double"
        },
        "D9XGC9": {
            "pLDDT": 94.3,
            "category": "DUF1931"
        },
        "A0A371NDF6": {
            "pLDDT": 96.2,
            "category": "Nucleosomal"
        },
        "M0AIZ4": {
            "pLDDT": 97.0,
            "category": "Halo double"
        },
        "A0A3M0D146": {
            "pLDDT": 91.4,
            "category": "Face-to-face"
        },
        "A0A497JE91": {
            "pLDDT": 94.6,
            "category": "Nucleosomal"
        },
        "A0A1V4ZVF1": {
            "pLDDT": 95.5,
            "category": "Nucleosomal"
        },
        "A0A3A0G721": {
            "pLDDT": 91.6,
            "category": "Bacterial dimer"
        },
        "A0A832ZH86": {
            "pLDDT": 91.5,
            "category": "Undefined"
        },
        "A0A643JWA4": {
            "pLDDT": 96.7,
            "category": "Halo double"
        },
        "A0A1G2YF46": {
            "pLDDT": 85.4,
            "category": "Face-to-face"
        },
        "A0A519BR08": {
            "pLDDT": 92.7,
            "category": "Face-to-face"
        },
        "A0A2D7PIZ8": {
            "pLDDT": 89.6,
            "category": "Bacterial dimer"
        },
        "A0A7C5IXP6": {
            "pLDDT": 95.5,
            "category": "Nucleosomal"
        },
        "A0A218PEJ1": {
            "pLDDT": 96.4,
            "category": "Nucleosomal"
        },
        "A0A1J4YS72": {
            "pLDDT": 78.1,
            "category": "Bacterial dimer"
        },
        "A0A1Z2TNJ4": {
            "pLDDT": 96.2,
            "category": "Nucleosomal"
        },
        "A0A7R9R7J8": {
            "pLDDT": 93.8,
            "category": "Nucleosomal"
        },
        "A0A537EVA1": {
            "pLDDT": 95.1,
            "category": "Nucleosomal"
        },
        "A0A662NZI4": {
            "pLDDT": 97.8,
            "category": "Nucleosomal"
        },
        "A0A7C1NDG7": {
            "pLDDT": 90.7,
            "category": "Face-to-face"
        },
        "A0A516WPR7": {
            "pLDDT": 91.7,
            "category": "DUF1931"
        },
        "G2MN34": {
            "pLDDT": 97.1,
            "category": "Halo double"
        },
        "A0A7C7Y8E7": {
            "pLDDT": 83.8,
            "category": "Poseidoniia double"
        },
        "A0A2D6NCT5": {
            "pLDDT": 95.3,
            "category": "Nucleosomal"
        },
        "A0A1Q2MET2": {
            "pLDDT": 67.8,
            "category": "Face-to-face"
        },
        "A0A353CX55": {
            "pLDDT": 92.5,
            "category": "Face-to-face"
        },
        "A0A3M2F8B9": {
            "pLDDT": 79.4,
            "category": "Face-to-face"
        },
        "A0A2H5V7B8": {
            "pLDDT": 83.9,
            "category": "Face-to-face"
        },
        "A0A497SE32": {
            "pLDDT": 93.4,
            "category": "Nucleosomal"
        },
        "A0A2H0QFA2": {
            "pLDDT": 88.3,
            "category": "Face-to-face"
        },
        "A0A5P9P1Y3": {
            "pLDDT": 93.9,
            "category": "Face-to-face"
        },
        "A0A7J2PU99": {
            "pLDDT": 96.1,
            "category": "Nucleosomal"
        },
        "A0A402CDN8": {
            "pLDDT": 92.3,
            "category": "DUF1931"
        },
        "A0A4C2EJH4": {
            "pLDDT": 92.2,
            "category": "Face-to-face"
        },
        "A0A2K2V4F4": {
            "pLDDT": 92.6,
            "category": "Nucleosomal"
        },
        "A0A1J4Y2R3": {
            "pLDDT": 94.5,
            "category": "Nucleosomal"
        },
        "A0A7J4QGV4": {
            "pLDDT": 91.8,
            "category": "Face-to-face"
        },
        "A0A842K0N7": {
            "pLDDT": 95.2,
            "category": "DUF1931"
        },
        "A0A7V3BLJ2": {
            "pLDDT": 96.1,
            "category": "DUF1931"
        },
        "A0A419FTD6": {
            "pLDDT": 96.4,
            "category": "Nucleosomal"
        },
        "A0A3N5NK59": {
            "pLDDT": 96.4,
            "category": "Nucleosomal"
        },
        "A0A7C4NM03": {
            "pLDDT": 96.5,
            "category": "Nucleosomal"
        },
        "M0EIJ4": {
            "pLDDT": 93.2,
            "category": "Face-to-face"
        },
        "A0A7C1T153": {
            "pLDDT": 87.3,
            "category": "Nucleosomal"
        },
        "A0A133UDQ8": {
            "pLDDT": 95.7,
            "category": "Undefined"
        },
        "A0A254T8K0": {
            "pLDDT": 94.8,
            "category": "DUF1931"
        },
        "A0A523QDQ7": {
            "pLDDT": 94.7,
            "category": "Nucleosomal"
        },
        "A0A250VR52": {
            "pLDDT": 94.7,
            "category": "DUF1931"
        },
        "A0A371LKH0": {
            "pLDDT": 96.6,
            "category": "Halo double"
        },
        "A0A643KCR1": {
            "pLDDT": 93.7,
            "category": "Face-to-face"
        },
        "A0A351UIW4": {
            "pLDDT": 83.9,
            "category": "IHF histone"
        },
        "A0A0B3B4K7": {
            "pLDDT": 85.6,
            "category": "Face-to-face"
        },
        "W0JZB9": {
            "pLDDT": 94.0,
            "category": "Face-to-face"
        },
        "A0A117SWT0": {
            "pLDDT": 92.3,
            "category": "Nucleosomal"
        },
        "A0A842MC87": {
            "pLDDT": 91.9,
            "category": "Nucleosomal"
        },
        "A0A0X1KML7": {
            "pLDDT": 93.5,
            "category": "DUF1931"
        },
        "M0BAJ7": {
            "pLDDT": 93.7,
            "category": "Face-to-face"
        },
        "A0A843J8S3": {
            "pLDDT": 96.4,
            "category": "Nucleosomal"
        },
        "A0A7J4JSH2": {
            "pLDDT": 91.2,
            "category": "Nucleosomal"
        },
        "A0A2S3QU58": {
            "pLDDT": 75.5,
            "category": "Face-to-face"
        },
        "A0A2H9MYR0": {
            "pLDDT": 95.4,
            "category": "Nucleosomal"
        },
        "A0A842Z184": {
            "pLDDT": 82.8,
            "category": "Undefined"
        },
        "A0A0E3S3N4": {
            "pLDDT": 95.7,
            "category": "Nucleosomal"
        },
        "A0A4U7F007": {
            "pLDDT": 91.2,
            "category": "Face-to-face"
        },
        "A0A495R235": {
            "pLDDT": 91.7,
            "category": "Face-to-face"
        },
        "A0A429GPR3": {
            "pLDDT": 92.6,
            "category": "Nucleosomal"
        },
        "A0A2R6MM89": {
            "pLDDT": 93.4,
            "category": "Face-to-face"
        },
        "A0A2R6MXH2": {
            "pLDDT": 97.0,
            "category": "Halo double"
        },
        "A0A0Q0VKW9": {
            "pLDDT": 95.8,
            "category": "Nucleosomal"
        },
        "A0A328SM80": {
            "pLDDT": 74.5,
            "category": "Coiled-coil histone"
        },
        "A0A7D4CYR6": {
            "pLDDT": 97.3,
            "category": "Halo double"
        },
        "A0A0N0BRX7": {
            "pLDDT": 97.1,
            "category": "Halo double"
        },
        "A0A2D6W4P7": {
            "pLDDT": 88.8,
            "category": "Face-to-face"
        },
        "A0A524CJ22": {
            "pLDDT": 86.1,
            "category": "Undefined"
        },
        "A0A2U0RYT9": {
            "pLDDT": 84.6,
            "category": "Nucleosomal"
        },
        "A0A2R6F1B6": {
            "pLDDT": 96.9,
            "category": "Halo double"
        },
        "A0A0N0BQL8": {
            "pLDDT": 92.9,
            "category": "Face-to-face"
        },
        "A0A1V5A1X1": {
            "pLDDT": 95.7,
            "category": "Nucleosomal"
        },
        "A0A7X5TDC4": {
            "pLDDT": 93.2,
            "category": "Bacterial dimer"
        },
        "A0A6A9SJA9": {
            "pLDDT": 93.2,
            "category": "Face-to-face"
        },
        "A0A1M2YIC3": {
            "pLDDT": 77.1,
            "category": "Nucleosomal"
        },
        "A0A2A5QQC6": {
            "pLDDT": 97.4,
            "category": "Halo double"
        },
        "A0A2Z3V8R0": {
            "pLDDT": 94.5,
            "category": "DUF1931"
        },
        "A0A518S9R1": {
            "pLDDT": 93.5,
            "category": "Face-to-face"
        },
        "A0A3R9QS97": {
            "pLDDT": 95.4,
            "category": "Nucleosomal"
        },
        "A0A7K4HFG3": {
            "pLDDT": 94.8,
            "category": "Nucleosomal"
        },
        "A0A7J4L944": {
            "pLDDT": 84.1,
            "category": "Undefined"
        },
        "A0A1G8XZT9": {
            "pLDDT": 95.6,
            "category": "Nucleosomal"
        },
        "A0A7C1CBI8": {
            "pLDDT": 95.8,
            "category": "Nucleosomal"
        },
        "A0A519CE89": {
            "pLDDT": 93.6,
            "category": "Nucleosomal"
        },
        "A0A7V5PHN2": {
            "pLDDT": 92.1,
            "category": "DUF1931"
        },
        "A0A2A2HDM6": {
            "pLDDT": 95.8,
            "category": "Nucleosomal"
        },
        "A0A5E4L5R9": {
            "pLDDT": 93.0,
            "category": "Nucleosomal"
        },
        "A0A1I0P614": {
            "pLDDT": 97.0,
            "category": "Halo double"
        },
        "A0A2E0YF76": {
            "pLDDT": 85.1,
            "category": "Poseidoniia double"
        },
        "A0A2R6HXP3": {
            "pLDDT": 90.1,
            "category": "Undefined"
        },
        "A0A5E4HQX0": {
            "pLDDT": 89.9,
            "category": "Nucleosomal"
        },
        "A0A328SAQ2": {
            "pLDDT": 96.6,
            "category": "Nucleosomal"
        },
        "A0A6A7LG20": {
            "pLDDT": 95.4,
            "category": "Nucleosomal"
        },
        "A0A7K4H5L8": {
            "pLDDT": 95.1,
            "category": "Nucleosomal"
        },
        "A0A1F3T376": {
            "pLDDT": 84.2,
            "category": "Bacterial dimer"
        },
        "A0A430RNX1": {
            "pLDDT": 97.3,
            "category": "DUF1931"
        },
        "A0A126R0E6": {
            "pLDDT": 97.3,
            "category": "Nucleosomal"
        },
        "A0A3A5WCW0": {
            "pLDDT": 86.5,
            "category": "Poseidoniia double"
        },
        "A0A368TFZ9": {
            "pLDDT": 94.7,
            "category": "Nucleosomal"
        },
        "A0A2R6GPP9": {
            "pLDDT": 95.9,
            "category": "Halo double"
        },
        "A0A644V2L4": {
            "pLDDT": 95.8,
            "category": "Nucleosomal"
        },
        "A0A133V334": {
            "pLDDT": 97.3,
            "category": "Nucleosomal"
        },
        "A0A1V5IG55": {
            "pLDDT": 94.0,
            "category": "Nucleosomal"
        },
        "A0A1S6GZG5": {
            "pLDDT": 95.7,
            "category": "Nucleosomal"
        },
        "A0A842LPL5": {
            "pLDDT": 96.2,
            "category": "Nucleosomal"
        },
        "A0A5B1BGF2": {
            "pLDDT": 88.3,
            "category": "Beta-propeller"
        },
        "Q6ZZY7": {
            "pLDDT": 96.4,
            "category": "Nucleosomal"
        },
        "A0A328PCD0": {
            "pLDDT": 95.7,
            "category": "Nucleosomal"
        },
        "A0A662NTG7": {
            "pLDDT": 96.8,
            "category": "Nucleosomal"
        },
        "A0A1Q2HPZ7": {
            "pLDDT": 70.2,
            "category": "Face-to-face"
        },
        "A0A1Z9BVY6": {
            "pLDDT": 79.1,
            "category": "Face-to-face"
        },
        "A0A7K4GNE9": {
            "pLDDT": 94.8,
            "category": "Nucleosomal"
        },
        "A0A2G9P8H6": {
            "pLDDT": 80.8,
            "category": "Coiled-coil histone"
        },
        "A0A2P4NL23": {
            "pLDDT": 96.3,
            "category": "Halo double"
        },
        "A0A832SG59": {
            "pLDDT": 95.6,
            "category": "Nucleosomal"
        },
        "A0A842SHI4": {
            "pLDDT": 94.6,
            "category": "Nucleosomal"
        },
        "A0A384LIV1": {
            "pLDDT": 88.2,
            "category": "RdgC histone"
        },
        "A0A523B765": {
            "pLDDT": 92.9,
            "category": "Nucleosomal"
        },
        "A0A830GEQ1": {
            "pLDDT": 93.2,
            "category": "Face-to-face"
        },
        "A0A1I4H134": {
            "pLDDT": 80.4,
            "category": "Coiled-coil histone"
        },
        "A0A3D5M823": {
            "pLDDT": 76.2,
            "category": "Undefined"
        },
        "A0A497FQ09": {
            "pLDDT": 90.9,
            "category": "Nucleosomal"
        },
        "A0A524DQL5": {
            "pLDDT": 92.1,
            "category": "Nucleosomal"
        },
        "L5NMP3": {
            "pLDDT": 96.8,
            "category": "Halo double"
        },
        "A0A1G9SIM0": {
            "pLDDT": 93.9,
            "category": "Face-to-face"
        },
        "A0A662EX90": {
            "pLDDT": 90.3,
            "category": "Face-to-face"
        },
        "A0A0E3H9F0": {
            "pLDDT": 95.7,
            "category": "Nucleosomal"
        },
        "I3RG04": {
            "pLDDT": 96.4,
            "category": "Nucleosomal"
        },
        "A0A662F556": {
            "pLDDT": 92.6,
            "category": "Nucleosomal"
        },
        "A0A1D2WJA3": {
            "pLDDT": 96.4,
            "category": "Nucleosomal"
        },
        "A0A8D6T0P6": {
            "pLDDT": 89.4,
            "category": "Methanococcales histone"
        },
        "A0A2G9NMS0": {
            "pLDDT": 90.0,
            "category": "Face-to-face"
        },
        "A0A0F5R1Y5": {
            "pLDDT": 72.4,
            "category": "RdgC histone"
        },
        "A0A5Q0UGU9": {
            "pLDDT": 56.6,
            "category": "Undefined"
        },
        "A0A534U0C7": {
            "pLDDT": 84.2,
            "category": "ZZ histone"
        },
        "A0A897MNP7": {
            "pLDDT": 96.9,
            "category": "Halo double"
        },
        "A0A166BCA0": {
            "pLDDT": 93.8,
            "category": "Undefined"
        },
        "D2RV23": {
            "pLDDT": 97.4,
            "category": "Halo double"
        },
        "A0A2R6DCI8": {
            "pLDDT": 92.5,
            "category": "Face-to-face"
        },
        "A0A135VEF4": {
            "pLDDT": 97.6,
            "category": "Nucleosomal"
        },
        "A0A075GV55": {
            "pLDDT": 95.7,
            "category": "Undefined"
        },
        "A0A7C4I5I4": {
            "pLDDT": 91.9,
            "category": "Nucleosomal"
        },
        "A0A497QUQ8": {
            "pLDDT": 80.2,
            "category": "Undefined"
        },
        "A0A6B9F8C5": {
            "pLDDT": 96.9,
            "category": "Halo double"
        },
        "A0A849WVR3": {
            "pLDDT": 78.7,
            "category": "ZZ histone"
        },
        "A0A523RHE9": {
            "pLDDT": 96.6,
            "category": "Nucleosomal"
        },
        "A0A847UNC3": {
            "pLDDT": 97.0,
            "category": "Halo double"
        },
        "A0A343TJT5": {
            "pLDDT": 92.6,
            "category": "Face-to-face"
        },
        "A0A832J4Q6": {
            "pLDDT": 92.7,
            "category": "Undefined"
        },
        "A0A0B3AIX9": {
            "pLDDT": 95.1,
            "category": "Face-to-face"
        },
        "A0A6B0SZB7": {
            "pLDDT": 93.7,
            "category": "Face-to-face"
        },
        "A0A2A2HAV8": {
            "pLDDT": 97.1,
            "category": "Nucleosomal"
        },
        "A0A2I0P0J7": {
            "pLDDT": 95.7,
            "category": "Nucleosomal"
        },
        "A0A6M1ZCZ0": {
            "pLDDT": 92.8,
            "category": "Bacterial dimer"
        },
        "A0A6M1ZCZ7": {
            "pLDDT": 94.6,
            "category": "Bacterial dimer"
        },
        "A0A328PYC9": {
            "pLDDT": 95.2,
            "category": "Nucleosomal"
        },
        "A0A7J3DLA7": {
            "pLDDT": 88.2,
            "category": "Coiled-coil histone"
        },
        "A0A2D5YYV5": {
            "pLDDT": 86.8,
            "category": "Beta-propeller"
        },
        "A0A2R6HS76": {
            "pLDDT": 96.3,
            "category": "Halo double"
        },
        "A0A328PD16": {
            "pLDDT": 96.8,
            "category": "Nucleosomal"
        },
        "A0A6B0YLV2": {
            "pLDDT": 91.9,
            "category": "Nucleosomal"
        },
        "A0A133VEP5": {
            "pLDDT": 94.5,
            "category": "Nucleosomal"
        },
        "A0A482T293": {
            "pLDDT": 97.4,
            "category": "Halo double"
        },
        "A0A2D7ARA9": {
            "pLDDT": 85.0,
            "category": "Poseidoniia double"
        },
        "A0A8J7UMW7": {
            "pLDDT": 92.2,
            "category": "Face-to-face"
        },
        "A0A836BJZ9": {
            "pLDDT": 94.1,
            "category": "Nucleosomal"
        },
        "M0NU71": {
            "pLDDT": 97.1,
            "category": "Halo double"
        },
        "H8IAC6": {
            "pLDDT": 95.5,
            "category": "Nucleosomal"
        },
        "A0A4U7ESD3": {
            "pLDDT": 97.3,
            "category": "Halo double"
        },
        "A0A7K4BH03": {
            "pLDDT": 95.8,
            "category": "Nucleosomal"
        },
        "A0A7C5J2E6": {
            "pLDDT": 85.1,
            "category": "Face-to-face"
        },
        "A0A1Q9N5X0": {
            "pLDDT": 88.6,
            "category": "Face-to-face"
        },
        "A0A662T1G1": {
            "pLDDT": 96.2,
            "category": "Nucleosomal"
        },
        "A0A4R9FQ18": {
            "pLDDT": 85.0,
            "category": "Face-to-face"
        },
        "A0A7J4JBI4": {
            "pLDDT": 76.7,
            "category": "Coiled-coil histone"
        },
        "A0A285Z003": {
            "pLDDT": 73.7,
            "category": "Transmembrane histone"
        },
        "Q8PVY0": {
            "pLDDT": 95.7,
            "category": "Nucleosomal"
        },
        "A0A7D5REM1": {
            "pLDDT": 94.4,
            "category": "Nucleosomal"
        },
        "A0A369T2F6": {
            "pLDDT": 91.0,
            "category": "Undefined"
        },
        "A0A832VTF8": {
            "pLDDT": 91.8,
            "category": "Coiled-coil histone"
        },
        "A0A7C5RNL5": {
            "pLDDT": 95.9,
            "category": "Nucleosomal"
        },
        "A0A3G1B837": {
            "pLDDT": 94.6,
            "category": "Nucleosomal"
        },
        "A0A2H9RB99": {
            "pLDDT": 95.9,
            "category": "Undefined"
        },
        "A0A0Q2QRD6": {
            "pLDDT": 92.1,
            "category": "Face-to-face"
        },
        "Q72IL7": {
            "pLDDT": 97.1,
            "category": "DUF1931"
        },
        "M0PLT4": {
            "pLDDT": 97.1,
            "category": "Halo double"
        },
        "A0A1V5XWP6": {
            "pLDDT": 93.4,
            "category": "Undefined"
        },
        "A0A099T1S2": {
            "pLDDT": 95.6,
            "category": "Nucleosomal"
        },
        "A0A1F5YCB8": {
            "pLDDT": 86.8,
            "category": "Face-to-face"
        },
        "A0A662FES9": {
            "pLDDT": 85.2,
            "category": "Coiled-coil histone"
        },
        "A0A7M3ZUU5": {
            "pLDDT": 80.8,
            "category": "Poseidoniia double"
        },
        "A0A075H298": {
            "pLDDT": 95.7,
            "category": "Nucleosomal"
        },
        "A0A6G4ABW3": {
            "pLDDT": 95.0,
            "category": "DUF1931"
        },
        "A0A831LKL4": {
            "pLDDT": 95.6,
            "category": "Nucleosomal"
        },
        "A0A519C1I8": {
            "pLDDT": 93.7,
            "category": "Nucleosomal"
        },
        "A0A5J5LMT9": {
            "pLDDT": 82.6,
            "category": "RdgC histone"
        },
        "A0A7C7U4K3": {
            "pLDDT": 74.1,
            "category": "Face-to-face"
        },
        "F8AG78": {
            "pLDDT": 83.1,
            "category": "Nucleosomal"
        },
        "A0A497JCV3": {
            "pLDDT": 96.8,
            "category": "Nucleosomal"
        },
        "A0A2D6EZB1": {
            "pLDDT": 81.3,
            "category": "Undefined"
        },
        "A0A498H6R1": {
            "pLDDT": 96.0,
            "category": "Nucleosomal"
        },
        "A0A076LGZ1": {
            "pLDDT": 95.7,
            "category": "Nucleosomal"
        },
        "A0A7D5LCD9": {
            "pLDDT": 97.3,
            "category": "Halo double"
        },
        "A0A328SEH2": {
            "pLDDT": 96.5,
            "category": "Nucleosomal"
        },
        "A0A1J4UV50": {
            "pLDDT": 95.8,
            "category": "Nucleosomal"
        },
        "F8AK59": {
            "pLDDT": 91.8,
            "category": "Methanococcales histone"
        },
        "A0A3M1REI3": {
            "pLDDT": 97.4,
            "category": "Nucleosomal"
        },
        "D9PUI4": {
            "pLDDT": 96.2,
            "category": "Nucleosomal"
        },
        "A0A7C3VDL3": {
            "pLDDT": 93.9,
            "category": "Nucleosomal"
        },
        "A0A1F7X1C5": {
            "pLDDT": 93.1,
            "category": "IHF histone"
        },
        "A0A7R9R7H0": {
            "pLDDT": 93.8,
            "category": "Nucleosomal"
        },
        "A0A0G1LC34": {
            "pLDDT": 92.5,
            "category": "Face-to-face"
        },
        "A0A0B3ADP2": {
            "pLDDT": 90.0,
            "category": "Nucleosomal"
        },
        "A0A2H9M072": {
            "pLDDT": 96.0,
            "category": "Nucleosomal"
        },
        "A0A832MVT3": {
            "pLDDT": 86.4,
            "category": "Undefined"
        },
        "M1XMW9": {
            "pLDDT": 93.7,
            "category": "Face-to-face"
        },
        "M0NF95": {
            "pLDDT": 93.3,
            "category": "Face-to-face"
        },
        "A0A2G6G5I3": {
            "pLDDT": 87.9,
            "category": "Face-to-face"
        },
        "A0A142CT04": {
            "pLDDT": 95.0,
            "category": "DUF1931"
        },
        "G0LFQ3": {
            "pLDDT": 91.8,
            "category": "Face-to-face"
        },
        "A0A7C5W0E3": {
            "pLDDT": 95.9,
            "category": "Nucleosomal"
        },
        "A0A257MBM6": {
            "pLDDT": 93.5,
            "category": "Undefined"
        },
        "A0A7J4E233": {
            "pLDDT": 97.2,
            "category": "Nucleosomal"
        },
        "A0A832RLN8": {
            "pLDDT": 82.8,
            "category": "Coiled-coil histone"
        },
        "Q59041": {
            "pLDDT": 91.0,
            "category": "Methanococcales histone"
        },
        "A0A2E5ZBY9": {
            "pLDDT": 92.7,
            "category": "Face-to-face"
        },
        "A0A1G2Y0R5": {
            "pLDDT": 82.0,
            "category": "Face-to-face"
        },
        "A0A7C4SLZ5": {
            "pLDDT": 97.1,
            "category": "Nucleosomal"
        },
        "A0A7C3R1P7": {
            "pLDDT": 94.8,
            "category": "Undefined"
        },
        "A0A256KDR0": {
            "pLDDT": 92.8,
            "category": "Face-to-face"
        },
        "A0A830GRY0": {
            "pLDDT": 97.7,
            "category": "Halo double"
        },
        "A0A8J3AB48": {
            "pLDDT": 81.4,
            "category": "Face-to-face"
        },
        "A0A7W8Z9Z5": {
            "pLDDT": 94.9,
            "category": "DUF1931"
        },
        "F6D3V8": {
            "pLDDT": 96.1,
            "category": "Nucleosomal"
        },
        "U6EBV9": {
            "pLDDT": 76.1,
            "category": "Coiled-coil histone"
        },
        "A0A7J3LZY7": {
            "pLDDT": 97.1,
            "category": "Nucleosomal"
        },
        "A0A2N0BT62": {
            "pLDDT": 85.0,
            "category": "Face-to-face"
        },
        "A0A328SV21": {
            "pLDDT": 81.9,
            "category": "Coiled-coil histone"
        },
        "C9RDY4": {
            "pLDDT": 95.3,
            "category": "Nucleosomal"
        },
        "A0A2H4VTQ1": {
            "pLDDT": 80.6,
            "category": "Coiled-coil histone"
        },
        "V6DVC9": {
            "pLDDT": 85.2,
            "category": "Face-to-face"
        },
        "A0A660UZL0": {
            "pLDDT": 82.3,
            "category": "Face-to-face"
        },
        "A0A1N7F860": {
            "pLDDT": 94.1,
            "category": "Face-to-face"
        },
        "A0A147JYK9": {
            "pLDDT": 83.0,
            "category": "Face-to-face"
        },
        "A0A497LPE5": {
            "pLDDT": 95.8,
            "category": "Nucleosomal"
        },
        "A0A7C3V0T1": {
            "pLDDT": 96.9,
            "category": "Nucleosomal"
        },
        "A0A432HQ44": {
            "pLDDT": 87.9,
            "category": "DUF1931"
        },
        "A0A7J4QDZ5": {
            "pLDDT": 84.9,
            "category": "Face-to-face"
        },
        "A0A2R6MN12": {
            "pLDDT": 92.2,
            "category": "Face-to-face"
        },
        "A0A5E4I5J6": {
            "pLDDT": 93.0,
            "category": "Face-to-face"
        },
        "A0A7M3XI11": {
            "pLDDT": 82.8,
            "category": "Poseidoniia double"
        },
        "A0A2G9PN85": {
            "pLDDT": 91.6,
            "category": "Nucleosomal"
        },
        "A0A2H9LQZ2": {
            "pLDDT": 83.8,
            "category": "Face-to-face"
        },
        "A0A133UDS1": {
            "pLDDT": 97.1,
            "category": "Nucleosomal"
        },
        "A0A126R110": {
            "pLDDT": 96.1,
            "category": "Nucleosomal"
        },
        "A0A832TM92": {
            "pLDDT": 84.1,
            "category": "Undefined"
        },
        "A0A7X7GUH9": {
            "pLDDT": 78.6,
            "category": "ZZ histone"
        },
        "A0A2H9MKT8": {
            "pLDDT": 97.3,
            "category": "Nucleosomal"
        },
        "A0A1V4YHG5": {
            "pLDDT": 95.3,
            "category": "Nucleosomal"
        },
        "A0A7J2R2I0": {
            "pLDDT": 81.3,
            "category": "Undefined"
        },
        "A0A2D6SQC5": {
            "pLDDT": 95.4,
            "category": "Undefined"
        },
        "A0A2D6SQC9": {
            "pLDDT": 89.9,
            "category": "Face-to-face"
        },
        "D9PUV7": {
            "pLDDT": 85.4,
            "category": "Coiled-coil histone"
        },
        "A0A1Q7IAN6": {
            "pLDDT": 94.1,
            "category": "Nucleosomal"
        },
        "A0A2U3CDB3": {
            "pLDDT": 95.9,
            "category": "Nucleosomal"
        },
        "A0A2R6LHN6": {
            "pLDDT": 95.9,
            "category": "Halo double"
        },
        "A0A2R6M5W0": {
            "pLDDT": 93.6,
            "category": "Face-to-face"
        },
        "A0A2P6WA55": {
            "pLDDT": 96.7,
            "category": "Undefined"
        },
        "A0A328SQJ3": {
            "pLDDT": 95.8,
            "category": "Nucleosomal"
        },
        "A4FXG4": {
            "pLDDT": 94.7,
            "category": "Methanococcales histone"
        },
        "A0A2E0HML8": {
            "pLDDT": 80.8,
            "category": "Poseidoniia double"
        },
        "A0A370AY42": {
            "pLDDT": 88.6,
            "category": "Bacterial dimer"
        },
        "A0A7J4FTJ9": {
            "pLDDT": 95.2,
            "category": "Nucleosomal"
        },
        "A0A497R864": {
            "pLDDT": 97.5,
            "category": "Nucleosomal"
        },
        "A0A2D6JDB7": {
            "pLDDT": 81.9,
            "category": "Coiled-coil histone"
        },
        "V4YBJ4": {
            "pLDDT": 93.5,
            "category": "Face-to-face"
        },
        "A0A2D6JC81": {
            "pLDDT": 95.9,
            "category": "Nucleosomal"
        },
        "A0A1Q7M6V4": {
            "pLDDT": 89.7,
            "category": "Face-to-face"
        },
        "A0A832QU13": {
            "pLDDT": 95.7,
            "category": "Nucleosomal"
        },
        "A0A842RB65": {
            "pLDDT": 89.5,
            "category": "Nucleosomal"
        },
        "U1PF76": {
            "pLDDT": 96.8,
            "category": "Halo double"
        },
        "A0A2E5JLJ4": {
            "pLDDT": 83.6,
            "category": "ZZ histone"
        },
        "A0A256YP52": {
            "pLDDT": 89.4,
            "category": "Undefined"
        },
        "K2RQ61": {
            "pLDDT": 95.5,
            "category": "Nucleosomal"
        },
        "A0A4R7ZW88": {
            "pLDDT": 93.0,
            "category": "DUF1931"
        },
        "A0A831PG45": {
            "pLDDT": 95.7,
            "category": "Nucleosomal"
        },
        "A0A7K2VDI1": {
            "pLDDT": 94.9,
            "category": "DUF1931"
        },
        "A0A3A5VEK4": {
            "pLDDT": 81.3,
            "category": "Poseidoniia double"
        },
        "A0A524FM84": {
            "pLDDT": 91.5,
            "category": "Nucleosomal"
        },
        "A0A2H6JXN1": {
            "pLDDT": 86.4,
            "category": "Nucleosomal"
        },
        "A0A7J3MKZ7": {
            "pLDDT": 93.6,
            "category": "Nucleosomal"
        },
        "A0A151BL46": {
            "pLDDT": 91.6,
            "category": "Nucleosomal"
        },
        "A0A1N7BQP2": {
            "pLDDT": 93.7,
            "category": "Face-to-face"
        },
        "A0A6B1A0A9": {
            "pLDDT": 91.9,
            "category": "Nucleosomal"
        },
        "A0A7K4BAC3": {
            "pLDDT": 96.4,
            "category": "Nucleosomal"
        },
        "D3S850": {
            "pLDDT": 95.3,
            "category": "DUF1931"
        },
        "A0A0B3A1U3": {
            "pLDDT": 96.5,
            "category": "Nucleosomal"
        },
        "A0A3R7B350": {
            "pLDDT": 94.9,
            "category": "Nucleosomal"
        },
        "A0A075H085": {
            "pLDDT": 87.7,
            "category": "Coiled-coil histone"
        },
        "A0A6B0T9H2": {
            "pLDDT": 94.1,
            "category": "Face-to-face"
        },
        "A0A3R7F452": {
            "pLDDT": 96.1,
            "category": "Undefined"
        },
        "A0A2R6KR86": {
            "pLDDT": 92.5,
            "category": "Face-to-face"
        },
        "A0A1V4UN50": {
            "pLDDT": 78.9,
            "category": "Undefined"
        },
        "A0A7C1IEQ7": {
            "pLDDT": 72.5,
            "category": "Nucleosomal"
        },
        "A0A7J2TZX2": {
            "pLDDT": 89.0,
            "category": "Face-to-face"
        },
        "A0A1I2M9D2": {
            "pLDDT": 97.0,
            "category": "Halo double"
        },
        "A0A832SVF6": {
            "pLDDT": 96.2,
            "category": "Nucleosomal"
        },
        "A0A2D7JW35": {
            "pLDDT": 81.7,
            "category": "Poseidoniia double"
        },
        "A0A843FCI8": {
            "pLDDT": 80.4,
            "category": "Coiled-coil histone"
        },
        "A0A256HII9": {
            "pLDDT": 92.2,
            "category": "Face-to-face"
        },
        "D2RF04": {
            "pLDDT": 96.3,
            "category": "DUF1931"
        },
        "A0A6B2PMY3": {
            "pLDDT": 93.8,
            "category": "Undefined"
        },
        "A0A166CPM2": {
            "pLDDT": 92.0,
            "category": "Nucleosomal"
        },
        "A0A7C4E4D7": {
            "pLDDT": 90.8,
            "category": "Face-to-face"
        },
        "A0A3D0ID39": {
            "pLDDT": 94.0,
            "category": "Undefined"
        },
        "A0A843ESH5": {
            "pLDDT": 96.0,
            "category": "Nucleosomal"
        },
        "A0A1D8S6H7": {
            "pLDDT": 97.4,
            "category": "Halo double"
        },
        "A0A1H5HLX7": {
            "pLDDT": 94.5,
            "category": "DUF1931"
        },
        "A0A3P3RBH5": {
            "pLDDT": 95.5,
            "category": "Halo double"
        },
        "A0A7C0VQW2": {
            "pLDDT": 94.3,
            "category": "Nucleosomal"
        },
        "H0ACB5": {
            "pLDDT": 88.1,
            "category": "Undefined"
        },
        "F2KNH7": {
            "pLDDT": 96.9,
            "category": "Nucleosomal"
        },
        "A0A7J4M7P0": {
            "pLDDT": 91.8,
            "category": "Undefined"
        },
        "U1N2S8": {
            "pLDDT": 97.0,
            "category": "Halo double"
        },
        "A0A256ZEC3": {
            "pLDDT": 95.1,
            "category": "Nucleosomal"
        },
        "A0A7J2S2I1": {
            "pLDDT": 97.0,
            "category": "Nucleosomal"
        },
        "A0A7J2LRB6": {
            "pLDDT": 96.4,
            "category": "Nucleosomal"
        },
        "A0A5E4I781": {
            "pLDDT": 96.1,
            "category": "Nucleosomal"
        },
        "A0A6B3D5I5": {
            "pLDDT": 95.1,
            "category": "DUF1931"
        },
        "A0A133VT98": {
            "pLDDT": 90.3,
            "category": "Undefined"
        },
        "A0A1Q7PX21": {
            "pLDDT": 94.1,
            "category": "Nucleosomal"
        },
        "A0A520KRE4": {
            "pLDDT": 96.5,
            "category": "Nucleosomal"
        },
        "A0A832D2M6": {
            "pLDDT": 97.3,
            "category": "Nucleosomal"
        },
        "A0A6B9Y5G3": {
            "pLDDT": 96.5,
            "category": "Halo double"
        },
        "A0A4V2M872": {
            "pLDDT": 93.2,
            "category": "DUF1931"
        },
        "A0A7J2TKZ3": {
            "pLDDT": 93.1,
            "category": "Nucleosomal"
        },
        "A0A7J2ZH22": {
            "pLDDT": 88.7,
            "category": "Coiled-coil histone"
        },
        "A0A662IY63": {
            "pLDDT": 94.9,
            "category": "Nucleosomal"
        },
        "A0A2N2EYA9": {
            "pLDDT": 86.7,
            "category": "Bacterial dimer"
        },
        "A0A842K5E7": {
            "pLDDT": 96.3,
            "category": "Nucleosomal"
        },
        "A0A1H9PRW3": {
            "pLDDT": 85.1,
            "category": "RdgC histone"
        },
        "A0A850M6B8": {
            "pLDDT": 90.2,
            "category": "Nucleosomal"
        },
        "A0A7Z6RI49": {
            "pLDDT": 94.8,
            "category": "DUF1931"
        },
        "A0A3N6MJL0": {
            "pLDDT": 97.0,
            "category": "Halo double"
        },
        "A0A842NAT6": {
            "pLDDT": 94.2,
            "category": "Undefined"
        },
        "A0A7J4MXG2": {
            "pLDDT": 84.8,
            "category": "Coiled-coil histone"
        },
        "A0A1I6G030": {
            "pLDDT": 92.7,
            "category": "Face-to-face"
        },
        "A0A124G5Y5": {
            "pLDDT": 77.0,
            "category": "Nucleosomal"
        },
        "A0A5F1YRQ6": {
            "pLDDT": 88.3,
            "category": "Face-to-face"
        },
        "A0A2G9MLZ3": {
            "pLDDT": 94.4,
            "category": "Nucleosomal"
        },
        "A0A842K875": {
            "pLDDT": 96.1,
            "category": "Nucleosomal"
        },
        "A0A081EXK6": {
            "pLDDT": 97.1,
            "category": "Halo double"
        },
        "Q04ST8": {
            "pLDDT": 82.6,
            "category": "Face-to-face"
        },
        "M0I5J9": {
            "pLDDT": 91.2,
            "category": "Face-to-face"
        },
        "X1A3E6": {
            "pLDDT": 90.6,
            "category": "Face-to-face"
        },
        "A0A497K3R2": {
            "pLDDT": 90.2,
            "category": "Undefined"
        },
        "A0A2H9QE47": {
            "pLDDT": 97.0,
            "category": "Nucleosomal"
        },
        "A0A2R6MJH8": {
            "pLDDT": 93.7,
            "category": "Face-to-face"
        },
        "A0A257AES5": {
            "pLDDT": 92.6,
            "category": "Nucleosomal"
        },
        "A0A7K4G3Y5": {
            "pLDDT": 96.9,
            "category": "Nucleosomal"
        },
        "A0A532TCN5": {
            "pLDDT": 95.1,
            "category": "Nucleosomal"
        },
        "A0A1J4VXJ4": {
            "pLDDT": 90.0,
            "category": "Face-to-face"
        },
        "A0A0X1KKW0": {
            "pLDDT": 89.1,
            "category": "Face-to-face"
        },
        "A0A4V6E676": {
            "pLDDT": 92.2,
            "category": "Face-to-face"
        },
        "A0A366MGH2": {
            "pLDDT": 95.5,
            "category": "Nucleosomal"
        },
        "A0A218P4F4": {
            "pLDDT": 96.7,
            "category": "Nucleosomal"
        },
        "A0A7L4NT45": {
            "pLDDT": 95.4,
            "category": "Nucleosomal"
        },
        "A0A2E1VTJ4": {
            "pLDDT": 88.0,
            "category": "Bacterial dimer"
        },
        "A0A7C1Q566": {
            "pLDDT": 95.3,
            "category": "Nucleosomal"
        },
        "Q2NHU2": {
            "pLDDT": 95.6,
            "category": "Nucleosomal"
        },
        "A0A524DCG7": {
            "pLDDT": 72.8,
            "category": "Undefined"
        },
        "A0A1D2WQ08": {
            "pLDDT": 96.4,
            "category": "Nucleosomal"
        },
        "A0A5E4LQB7": {
            "pLDDT": 89.5,
            "category": "Nucleosomal"
        },
        "A0A2R6FZ97": {
            "pLDDT": 93.4,
            "category": "Face-to-face"
        },
        "A0A832XJ01": {
            "pLDDT": 81.7,
            "category": "Coiled-coil histone"
        },
        "A0A7K4GXE2": {
            "pLDDT": 82.2,
            "category": "Undefined"
        },
        "A0A7J4GXQ3": {
            "pLDDT": 94.5,
            "category": "Undefined"
        },
        "A0A482RSU7": {
            "pLDDT": 80.4,
            "category": "Undefined"
        },
        "A0A497RDA0": {
            "pLDDT": 96.3,
            "category": "Nucleosomal"
        },
        "A0A0F8VMC0": {
            "pLDDT": 96.1,
            "category": "Nucleosomal"
        },
        "A0A2H9L4R6": {
            "pLDDT": 86.9,
            "category": "Face-to-face"
        },
        "A0A7C1HSM5": {
            "pLDDT": 92.9,
            "category": "Nucleosomal"
        },
        "A0A1F9X2L8": {
            "pLDDT": 86.6,
            "category": "Bacterial dimer"
        },
        "A0A2D6TJT5": {
            "pLDDT": 94.1,
            "category": "Nucleosomal"
        },
        "A0A842VI65": {
            "pLDDT": 93.0,
            "category": "Nucleosomal"
        },
        "A0A7C7Z398": {
            "pLDDT": 80.8,
            "category": "Poseidoniia double"
        },
        "A0A842S2T4": {
            "pLDDT": 92.7,
            "category": "Undefined"
        },
        "A0A2S3QLP3": {
            "pLDDT": 76.0,
            "category": "Bacterial dimer"
        },
        "A0A1C4G5T7": {
            "pLDDT": 95.1,
            "category": "DUF1931"
        },
        "A0A3M1VH40": {
            "pLDDT": 89.6,
            "category": "Bacterial dimer"
        },
        "A0A6B9TJY3": {
            "pLDDT": 97.2,
            "category": "Nucleosomal"
        },
        "A0A2H9QIF6": {
            "pLDDT": 96.0,
            "category": "Nucleosomal"
        },
        "A0A7K4GKQ9": {
            "pLDDT": 91.2,
            "category": "Face-to-face"
        },
        "A0A1W9N6V1": {
            "pLDDT": 91.1,
            "category": "Bacterial dimer"
        },
        "A0A4R9GML6": {
            "pLDDT": 87.4,
            "category": "Face-to-face"
        },
        "A0A532TZ08": {
            "pLDDT": 91.8,
            "category": "Undefined"
        },
        "A0A2Z2MMR3": {
            "pLDDT": 96.2,
            "category": "Nucleosomal"
        },
        "E3GZL0": {
            "pLDDT": 94.1,
            "category": "Coiled-coil histone"
        },
        "A0A843HD17": {
            "pLDDT": 84.2,
            "category": "Coiled-coil histone"
        },
        "A0A1N7F9P1": {
            "pLDDT": 93.9,
            "category": "Face-to-face"
        },
        "A0A0N0ADL5": {
            "pLDDT": 94.4,
            "category": "DUF1931"
        },
        "A0A7J4GVM7": {
            "pLDDT": 86.1,
            "category": "Poseidoniia double"
        },
        "A0A4U7DIJ8": {
            "pLDDT": 97.1,
            "category": "Halo double"
        },
        "A0A524FFR6": {
            "pLDDT": 89.6,
            "category": "Face-to-face"
        },
        "A0A524M6I4": {
            "pLDDT": 93.9,
            "category": "Face-to-face"
        },
        "A0A843FGK0": {
            "pLDDT": 92.7,
            "category": "Undefined"
        },
        "A0A2G9LS85": {
            "pLDDT": 91.6,
            "category": "Nucleosomal"
        },
        "A0A7J4IY90": {
            "pLDDT": 94.6,
            "category": "Nucleosomal"
        },
        "A0A643JUZ0": {
            "pLDDT": 93.8,
            "category": "Face-to-face"
        },
        "A0A7X9FPL7": {
            "pLDDT": 88.4,
            "category": "Bacterial dimer"
        },
        "A0A256YV44": {
            "pLDDT": 91.5,
            "category": "Coiled-coil histone"
        },
        "A0A7D6BGC7": {
            "pLDDT": 87.1,
            "category": "Coiled-coil histone"
        },
        "B3T8R2": {
            "pLDDT": 92.7,
            "category": "Nucleosomal"
        },
        "A0A166CV13": {
            "pLDDT": 73.1,
            "category": "Coiled-coil histone"
        },
        "A0A2U8VF63": {
            "pLDDT": 94.6,
            "category": "DUF1931"
        },
        "A0A524D9L8": {
            "pLDDT": 81.8,
            "category": "Undefined"
        },
        "A0A7L4RHP3": {
            "pLDDT": 96.4,
            "category": "Nucleosomal"
        },
        "A0A2D5YVZ3": {
            "pLDDT": 87.1,
            "category": "Beta-propeller"
        },
        "A0A2D3C4B0": {
            "pLDDT": 95.6,
            "category": "Nucleosomal"
        },
        "A0A2M7KV43": {
            "pLDDT": 68.6,
            "category": "IHF histone"
        },
        "A0A520KPH9": {
            "pLDDT": 96.9,
            "category": "Nucleosomal"
        },
        "A0A2H9LV56": {
            "pLDDT": 96.1,
            "category": "Undefined"
        },
        "A0A151BBP6": {
            "pLDDT": 95.7,
            "category": "Nucleosomal"
        },
        "A0A2H0NYY9": {
            "pLDDT": 75.7,
            "category": "IHF histone"
        },
        "A0A662K2V2": {
            "pLDDT": 94.9,
            "category": "Undefined"
        },
        "F8D560": {
            "pLDDT": 97.3,
            "category": "Halo double"
        },
        "A0A3C1EPS7": {
            "pLDDT": 89.1,
            "category": "Bacterial dimer"
        },
        "A0A843LAC3": {
            "pLDDT": 96.9,
            "category": "Nucleosomal"
        },
        "Q0RZB3": {
            "pLDDT": 96.3,
            "category": "DUF1931"
        },
        "A0A1G2WND1": {
            "pLDDT": 84.0,
            "category": "Bacterial dimer"
        },
        "C5A417": {
            "pLDDT": 96.4,
            "category": "Nucleosomal"
        },
        "A0A524G416": {
            "pLDDT": 83.2,
            "category": "Face-to-face"
        },
        "A0A2G9YQ29": {
            "pLDDT": 87.6,
            "category": "IHF histone"
        },
        "X1RN19": {
            "pLDDT": 91.7,
            "category": "Undefined"
        },
        "A0A542HYF9": {
            "pLDDT": 94.8,
            "category": "DUF1931"
        },
        "A0A2E7H0C9": {
            "pLDDT": 76.3,
            "category": "Poseidoniia double"
        },
        "A0A832UCP3": {
            "pLDDT": 95.4,
            "category": "Nucleosomal"
        },
        "A0A2P6W9A1": {
            "pLDDT": 96.8,
            "category": "Nucleosomal"
        },
        "W8H962": {
            "pLDDT": 92.1,
            "category": "DUF1931"
        },
        "A0A1V4TI62": {
            "pLDDT": 86.0,
            "category": "Nucleosomal"
        },
        "A0A3S9KJR8": {
            "pLDDT": 88.5,
            "category": "Face-to-face"
        },
        "A0A2D6RBL4": {
            "pLDDT": 81.6,
            "category": "Poseidoniia double"
        },
        "W8P2M9": {
            "pLDDT": 96.7,
            "category": "Nucleosomal"
        },
        "A0A0Q2QSA7": {
            "pLDDT": 96.0,
            "category": "Nucleosomal"
        },
        "D3DZ31": {
            "pLDDT": 96.8,
            "category": "Nucleosomal"
        },
        "A0A656YWZ7": {
            "pLDDT": 94.0,
            "category": "Nucleosomal"
        },
        "M2Q269": {
            "pLDDT": 91.0,
            "category": "DUF1931"
        },
        "A0A842R7N2": {
            "pLDDT": 92.4,
            "category": "Nucleosomal"
        },
        "A0A256YRF3": {
            "pLDDT": 93.0,
            "category": "Nucleosomal"
        },
        "A0A4U7F2V0": {
            "pLDDT": 92.2,
            "category": "Face-to-face"
        },
        "A0A7C4NDU2": {
            "pLDDT": 92.9,
            "category": "Nucleosomal"
        },
        "A0A1F5CQ56": {
            "pLDDT": 90.7,
            "category": "Undefined"
        },
        "A0A7C5PA17": {
            "pLDDT": 91.1,
            "category": "Nucleosomal"
        },
        "A0A1M5KA00": {
            "pLDDT": 97.0,
            "category": "Halo double"
        },
        "A0A7K4F7B9": {
            "pLDDT": 94.4,
            "category": "Nucleosomal"
        },
        "A0A327HKQ4": {
            "pLDDT": 78.6,
            "category": "Poseidoniia double"
        },
        "A0A367QQA3": {
            "pLDDT": 93.8,
            "category": "DUF1931"
        },
        "A0A482S897": {
            "pLDDT": 88.4,
            "category": "Undefined"
        },
        "A0A832UE79": {
            "pLDDT": 96.0,
            "category": "Undefined"
        },
        "A0A482Y1A8": {
            "pLDDT": 97.3,
            "category": "Halo double"
        },
        "A0A1V5A3V0": {
            "pLDDT": 85.2,
            "category": "Undefined"
        },
        "A0A0E2DTF5": {
            "pLDDT": 88.5,
            "category": "Face-to-face"
        },
        "A0A842W6C0": {
            "pLDDT": 82.0,
            "category": "Undefined"
        },
        "A0A800KK32": {
            "pLDDT": 95.7,
            "category": "Face-to-face"
        },
        "A0A1D2QK59": {
            "pLDDT": 93.8,
            "category": "Face-to-face"
        },
        "A0A133U5M3": {
            "pLDDT": 95.5,
            "category": "Nucleosomal"
        },
        "A0A5E4IMT0": {
            "pLDDT": 96.2,
            "category": "Nucleosomal"
        },
        "A0A850M5A2": {
            "pLDDT": 90.6,
            "category": "Nucleosomal"
        },
        "A0A410TR08": {
            "pLDDT": 92.2,
            "category": "Face-to-face"
        },
        "A0A524DTX6": {
            "pLDDT": 78.5,
            "category": "Face-to-face"
        },
        "A0A7M3XWE3": {
            "pLDDT": 82.6,
            "category": "Poseidoniia double"
        },
        "A0A842W799": {
            "pLDDT": 96.0,
            "category": "Face-to-face"
        },
        "A0A0F9RBX3": {
            "pLDDT": 77.8,
            "category": "Rab GTPase"
        },
        "A0A178M2K5": {
            "pLDDT": 95.8,
            "category": "DUF1931"
        },
        "A0A356KCT9": {
            "pLDDT": 87.5,
            "category": "Face-to-face"
        },
        "A0A1W1WR53": {
            "pLDDT": 95.2,
            "category": "DUF1931"
        },
        "A0A7J3XE31": {
            "pLDDT": 91.7,
            "category": "Face-to-face"
        },
        "A0A842UHL0": {
            "pLDDT": 89.1,
            "category": "Face-to-face"
        },
        "A0A4Y5SJB9": {
            "pLDDT": 96.4,
            "category": "Nucleosomal"
        },
        "M0J5C0": {
            "pLDDT": 93.1,
            "category": "Face-to-face"
        },
        "A0A7J2ZLQ5": {
            "pLDDT": 91.6,
            "category": "Face-to-face"
        },
        "A0A2P6W7F2": {
            "pLDDT": 96.7,
            "category": "Nucleosomal"
        },
        "A0A2H9P4T7": {
            "pLDDT": 95.9,
            "category": "Undefined"
        },
        "A0A830FEU3": {
            "pLDDT": 92.2,
            "category": "Face-to-face"
        },
        "A0A371L9H6": {
            "pLDDT": 91.2,
            "category": "Face-to-face"
        },
        "A5UK87": {
            "pLDDT": 79.6,
            "category": "Coiled-coil histone"
        },
        "A0A7J2LY63": {
            "pLDDT": 95.4,
            "category": "Nucleosomal"
        },
        "A0A218P4Y8": {
            "pLDDT": 96.2,
            "category": "Nucleosomal"
        },
        "A6UP30": {
            "pLDDT": 93.0,
            "category": "Methanococcales histone"
        },
        "A0A7K4HAN7": {
            "pLDDT": 91.0,
            "category": "Face-to-face"
        },
        "A0A5B9DCD4": {
            "pLDDT": 93.4,
            "category": "Nucleosomal"
        },
        "A0A2I0P9V7": {
            "pLDDT": 96.0,
            "category": "Nucleosomal"
        },
        "A0A7J4I4C6": {
            "pLDDT": 96.1,
            "category": "Nucleosomal"
        },
        "A0A516M1G1": {
            "pLDDT": 87.9,
            "category": "Phage histone"
        },
        "A0A2H9TER5": {
            "pLDDT": 92.7,
            "category": "Face-to-face"
        },
        "A0A2H9R6V4": {
            "pLDDT": 96.1,
            "category": "Face-to-face"
        },
        "A0A662GMF9": {
            "pLDDT": 93.9,
            "category": "Nucleosomal"
        },
        "A0A7L4P2S0": {
            "pLDDT": 96.2,
            "category": "Nucleosomal"
        },
        "A0A6V8F395": {
            "pLDDT": 92.8,
            "category": "Nucleosomal"
        },
        "A5UMN7": {
            "pLDDT": 96.6,
            "category": "Nucleosomal"
        },
        "K0INA0": {
            "pLDDT": 94.9,
            "category": "Nucleosomal"
        },
        "A0A843E650": {
            "pLDDT": 96.0,
            "category": "Nucleosomal"
        },
        "A0A256JLX2": {
            "pLDDT": 92.2,
            "category": "Face-to-face"
        },
        "A0A0E3NG37": {
            "pLDDT": 96.4,
            "category": "Nucleosomal"
        },
        "A0A1D2X1S2": {
            "pLDDT": 94.9,
            "category": "Nucleosomal"
        },
        "A0A524LWR7": {
            "pLDDT": 94.2,
            "category": "Nucleosomal"
        },
        "A0A7C4XU86": {
            "pLDDT": 96.9,
            "category": "Undefined"
        },
        "A0A7J4JQ63": {
            "pLDDT": 97.7,
            "category": "Nucleosomal"
        },
        "A0A0F9UZQ9": {
            "pLDDT": 91.3,
            "category": "Face-to-face"
        },
        "A0A2E3NG42": {
            "pLDDT": 86.4,
            "category": "Bacterial dimer"
        },
        "A0A833EFK1": {
            "pLDDT": 95.6,
            "category": "Nucleosomal"
        },
        "A0A6G0EF38": {
            "pLDDT": 90.9,
            "category": "Face-to-face"
        },
        "A0A7C5JKG4": {
            "pLDDT": 94.6,
            "category": "DUF1931"
        },
        "A0A2D5ZUQ7": {
            "pLDDT": 92.2,
            "category": "Bacterial dimer"
        },
        "A0A7C2SBP3": {
            "pLDDT": 79.5,
            "category": "Face-to-face"
        },
        "A0A662NWU9": {
            "pLDDT": 96.0,
            "category": "Nucleosomal"
        },
        "A0A367FL37": {
            "pLDDT": 94.1,
            "category": "DUF1931"
        },
        "A0A7D5L8T8": {
            "pLDDT": 92.2,
            "category": "Face-to-face"
        },
        "A0A7C4CNA1": {
            "pLDDT": 94.4,
            "category": "Nucleosomal"
        },
        "A0A2Z4L905": {
            "pLDDT": 96.7,
            "category": "Nucleosomal"
        },
        "A0A1S8AYW4": {
            "pLDDT": 97.4,
            "category": "Halo double"
        },
        "A0A895AB85": {
            "pLDDT": 91.9,
            "category": "Halo double"
        },
        "C7NYN7": {
            "pLDDT": 96.4,
            "category": "Halo double"
        },
        "A0A2D6WX84": {
            "pLDDT": 89.0,
            "category": "Face-to-face"
        },
        "M0IFY7": {
            "pLDDT": 96.4,
            "category": "Halo double"
        },
        "A0A6G0FJW6": {
            "pLDDT": 94.8,
            "category": "DUF1931"
        },
        "A0A2G9MFL6": {
            "pLDDT": 94.8,
            "category": "Undefined"
        },
        "A0A6B9TKX6": {
            "pLDDT": 96.2,
            "category": "Nucleosomal"
        },
        "A0A1H7L5E4": {
            "pLDDT": 91.0,
            "category": "Face-to-face"
        },
        "A0A450S484": {
            "pLDDT": 86.0,
            "category": "Transmembrane histone"
        },
        "A0A2A2HXU9": {
            "pLDDT": 96.4,
            "category": "Nucleosomal"
        },
        "A0A550HFE8": {
            "pLDDT": 95.2,
            "category": "DUF1931"
        },
        "A0A2G9PJN0": {
            "pLDDT": 97.3,
            "category": "Nucleosomal"
        },
        "P61882": {
            "pLDDT": 97.1,
            "category": "Nucleosomal"
        },
        "A0A6H3P2J7": {
            "pLDDT": 84.2,
            "category": "Face-to-face"
        },
        "A0A4Q3EA57": {
            "pLDDT": 33.6,
            "category": "Undefined"
        },
        "M0I737": {
            "pLDDT": 96.8,
            "category": "Halo double"
        },
        "A0A2H4VM38": {
            "pLDDT": 95.5,
            "category": "Nucleosomal"
        },
        "A0A662TC36": {
            "pLDDT": 95.1,
            "category": "Nucleosomal"
        },
        "A0A4R2H463": {
            "pLDDT": 95.5,
            "category": "DUF1931"
        },
        "A0A550GNL0": {
            "pLDDT": 95.2,
            "category": "Nucleosomal"
        },
        "A0A1H8HBM6": {
            "pLDDT": 97.1,
            "category": "Halo double"
        },
        "X0ZCW4": {
            "pLDDT": 88.3,
            "category": "Face-to-face"
        },
        "A0A0F8VAR7": {
            "pLDDT": 92.4,
            "category": "Undefined"
        },
        "F8L7X8": {
            "pLDDT": 94.4,
            "category": "Bacterial dimer"
        },
        "A0A2D7DKM0": {
            "pLDDT": 76.5,
            "category": "Face-to-face"
        },
        "A0A371MBA7": {
            "pLDDT": 96.6,
            "category": "Halo double"
        },
        "A0A4Z1AAV8": {
            "pLDDT": 83.6,
            "category": "Face-to-face"
        },
        "A0A7K4G492": {
            "pLDDT": 97.5,
            "category": "Nucleosomal"
        },
        "A0A2R6N1N6": {
            "pLDDT": 94.8,
            "category": "Face-to-face"
        },
        "A0A1G7QV68": {
            "pLDDT": 97.1,
            "category": "Halo double"
        },
        "A0A1Y5I085": {
            "pLDDT": 89.0,
            "category": "Beta-propeller"
        },
        "A0A8J8G021": {
            "pLDDT": 90.8,
            "category": "Undefined"
        },
        "A0A4R9L0L4": {
            "pLDDT": 88.3,
            "category": "Face-to-face"
        },
        "M0CU39": {
            "pLDDT": 97.4,
            "category": "Halo double"
        },
        "M0NBJ3": {
            "pLDDT": 92.7,
            "category": "Face-to-face"
        },
        "Q58904": {
            "pLDDT": 95.7,
            "category": "DUF1931"
        },
        "A0A0U5H5P3": {
            "pLDDT": 92.6,
            "category": "Face-to-face"
        },
        "F0TAB1": {
            "pLDDT": 97.5,
            "category": "Nucleosomal"
        },
        "A0A7X6DRI5": {
            "pLDDT": 92.1,
            "category": "Undefined"
        },
        "A0A7C4D8H8": {
            "pLDDT": 96.2,
            "category": "Nucleosomal"
        },
        "A0A654M110": {
            "pLDDT": 93.2,
            "category": "Nucleosomal"
        },
        "A0A328SNE1": {
            "pLDDT": 96.1,
            "category": "Nucleosomal"
        },
        "A0A849Q925": {
            "pLDDT": 95.8,
            "category": "Nucleosomal"
        },
        "A0A849R7C1": {
            "pLDDT": 93.2,
            "category": "Face-to-face"
        },
        "A0A2G1X8N7": {
            "pLDDT": 92.2,
            "category": "Face-to-face"
        },
        "A0A081RNK8": {
            "pLDDT": 91.9,
            "category": "Nucleosomal"
        },
        "A0A1G2YIV9": {
            "pLDDT": 83.8,
            "category": "Face-to-face"
        },
        "A0A2G9N5X3": {
            "pLDDT": 91.5,
            "category": "Nucleosomal"
        },
        "A0A7K4BAI2": {
            "pLDDT": 95.6,
            "category": "Nucleosomal"
        },
        "A0A7J4GN67": {
            "pLDDT": 85.6,
            "category": "Poseidoniia double"
        },
        "E1WYC3": {
            "pLDDT": 74.6,
            "category": "Face-to-face"
        },
        "A0A284VSS1": {
            "pLDDT": 92.9,
            "category": "Nucleosomal"
        },
        "A0A543I940": {
            "pLDDT": 95.7,
            "category": "DUF1931"
        },
        "A0A090JU23": {
            "pLDDT": 97.6,
            "category": "Nucleosomal"
        },
        "A0A1F5DGN0": {
            "pLDDT": 94.1,
            "category": "Nucleosomal"
        },
        "A0A239P4V7": {
            "pLDDT": 90.9,
            "category": "DUF1931"
        },
        "A0A7J4TLK6": {
            "pLDDT": 91.9,
            "category": "Nucleosomal"
        },
        "A0A7C4SDK9": {
            "pLDDT": 90.0,
            "category": "Nucleosomal"
        },
        "A0A895YH49": {
            "pLDDT": 91.9,
            "category": "DUF1931"
        },
        "A0A1G5VWZ1": {
            "pLDDT": 80.7,
            "category": "Coiled-coil histone"
        },
        "A0A7C4RDY2": {
            "pLDDT": 95.5,
            "category": "Nucleosomal"
        },
        "A0A347AHX4": {
            "pLDDT": 97.2,
            "category": "Nucleosomal"
        },
        "A0A2H9NRN7": {
            "pLDDT": 91.6,
            "category": "Nucleosomal"
        },
        "A0A497SE96": {
            "pLDDT": 96.0,
            "category": "Nucleosomal"
        },
        "A0A238XM59": {
            "pLDDT": 97.8,
            "category": "Halo double"
        },
        "A0A5B9D798": {
            "pLDDT": 82.6,
            "category": "Undefined"
        },
        "A0A1J4UMG5": {
            "pLDDT": 94.4,
            "category": "Nucleosomal"
        },
        "A0A1Y5LGV4": {
            "pLDDT": 92.4,
            "category": "DUF1931"
        },
        "A0A7K4BYK7": {
            "pLDDT": 96.3,
            "category": "Nucleosomal"
        },
        "A0A7J4JXK6": {
            "pLDDT": 82.1,
            "category": "Coiled-coil histone"
        },
        "A0A510HYY2": {
            "pLDDT": 95.6,
            "category": "DUF1931"
        },
        "A0A2H0WGB2": {
            "pLDDT": 93.1,
            "category": "Bacterial dimer"
        },
        "A0A256XD82": {
            "pLDDT": 93.3,
            "category": "Nucleosomal"
        },
        "A0A1Y3AJJ9": {
            "pLDDT": 92.2,
            "category": "Face-to-face"
        },
        "A0A1F5DM47": {
            "pLDDT": 96.4,
            "category": "Nucleosomal"
        },
        "A0A2E3X2Q4": {
            "pLDDT": 83.3,
            "category": "Poseidoniia double"
        },
        "A0A2M9YF63": {
            "pLDDT": 85.0,
            "category": "Face-to-face"
        },
        "W0K8H7": {
            "pLDDT": 93.2,
            "category": "Face-to-face"
        },
        "A0A7C4WZT2": {
            "pLDDT": 92.9,
            "category": "Face-to-face"
        },
        "A0A2H5VEN2": {
            "pLDDT": 94.9,
            "category": "Nucleosomal"
        },
        "A0A1X2A6E3": {
            "pLDDT": 96.5,
            "category": "DUF1931"
        },
        "A0A850GNR3": {
            "pLDDT": 88.4,
            "category": "Face-to-face"
        },
        "A0A2P0QLA5": {
            "pLDDT": 96.2,
            "category": "Nucleosomal"
        },
        "A0A832VFN3": {
            "pLDDT": 95.1,
            "category": "Nucleosomal"
        },
        "A0A1Q9NR84": {
            "pLDDT": 94.3,
            "category": "Nucleosomal"
        },
        "A0A2C8WYU5": {
            "pLDDT": 94.2,
            "category": "DUF1931"
        },
        "A0A328S0N1": {
            "pLDDT": 94.9,
            "category": "Nucleosomal"
        },
        "A0A7L4QU78": {
            "pLDDT": 96.7,
            "category": "Nucleosomal"
        },
        "A0A2G9PGE8": {
            "pLDDT": 95.8,
            "category": "Nucleosomal"
        },
        "A0A2E0ZLS8": {
            "pLDDT": 76.0,
            "category": "Undefined"
        },
        "A0A3A5VFF7": {
            "pLDDT": 80.6,
            "category": "Poseidoniia double"
        },
        "A0A482SHN6": {
            "pLDDT": 85.9,
            "category": "Undefined"
        },
        "A0A2U3CL15": {
            "pLDDT": 96.3,
            "category": "Nucleosomal"
        },
        "A0A4D6HB90": {
            "pLDDT": 97.3,
            "category": "Halo double"
        },
        "A0A2R6L9M3": {
            "pLDDT": 96.9,
            "category": "Halo double"
        },
        "A0A6A7KH31": {
            "pLDDT": 96.1,
            "category": "Nucleosomal"
        },
        "A0A524E8H0": {
            "pLDDT": 96.6,
            "category": "Face-to-face"
        },
        "A0A843IGR4": {
            "pLDDT": 95.6,
            "category": "Nucleosomal"
        },
        "A0A832T8G3": {
            "pLDDT": 84.3,
            "category": "Undefined"
        },
        "A0A842R8R7": {
            "pLDDT": 85.4,
            "category": "Undefined"
        },
        "A0A6G2Y1Y3": {
            "pLDDT": 94.8,
            "category": "DUF1931"
        },
        "A0A2H9Q7Y4": {
            "pLDDT": 95.8,
            "category": "Nucleosomal"
        },
        "A0A662PFS8": {
            "pLDDT": 97.7,
            "category": "Nucleosomal"
        },
        "A0A2Z4L7A5": {
            "pLDDT": 94.6,
            "category": "Nucleosomal"
        },
        "A0A1V4TPJ7": {
            "pLDDT": 96.4,
            "category": "Nucleosomal"
        },
        "A0A142CXH1": {
            "pLDDT": 89.4,
            "category": "Face-to-face"
        },
        "A0A1D2RA51": {
            "pLDDT": 94.6,
            "category": "Nucleosomal"
        },
        "A0A524EDY6": {
            "pLDDT": 97.7,
            "category": "Nucleosomal"
        },
        "A0A1V5QNA2": {
            "pLDDT": 90.7,
            "category": "Face-to-face"
        },
        "A0A151BRZ6": {
            "pLDDT": 96.3,
            "category": "Nucleosomal"
        },
        "A0A7J4J7I9": {
            "pLDDT": 91.2,
            "category": "Face-to-face"
        },
        "A0A662U1B7": {
            "pLDDT": 96.2,
            "category": "Nucleosomal"
        },
        "A0A1G3C6W1": {
            "pLDDT": 84.0,
            "category": "Bacterial dimer"
        },
        "A0A843DBA4": {
            "pLDDT": 90.3,
            "category": "Coiled-coil histone"
        },
        "A0A097QWD9": {
            "pLDDT": 90.1,
            "category": "Face-to-face"
        },
        "A0A498GU95": {
            "pLDDT": 96.4,
            "category": "Nucleosomal"
        },
        "A0A6B2C028": {
            "pLDDT": 95.5,
            "category": "Nucleosomal"
        },
        "A0A371L5R8": {
            "pLDDT": 96.8,
            "category": "Halo double"
        },
        "O74092": {
            "pLDDT": 96.3,
            "category": "Nucleosomal"
        },
        "R4W3D9": {
            "pLDDT": 90.8,
            "category": "Face-to-face"
        },
        "A0A2A2H2E5": {
            "pLDDT": 82.1,
            "category": "Coiled-coil histone"
        },
        "A0A6A7KEB3": {
            "pLDDT": 96.7,
            "category": "Nucleosomal"
        },
        "A0A421EGY8": {
            "pLDDT": 91.7,
            "category": "Face-to-face"
        },
        "A0A6A7KEB6": {
            "pLDDT": 96.4,
            "category": "DUF1931"
        },
        "A0A8J8TR97": {
            "pLDDT": 92.3,
            "category": "Face-to-face"
        },
        "A0A7C0YRF4": {
            "pLDDT": 96.8,
            "category": "Nucleosomal"
        },
        "A0A7J4HVR3": {
            "pLDDT": 93.0,
            "category": "Face-to-face"
        },
        "A0A7C2DR89": {
            "pLDDT": 93.7,
            "category": "Undefined"
        },
        "A0A7Y3U233": {
            "pLDDT": 92.1,
            "category": "Bacterial dimer"
        },
        "A0A2R6M212": {
            "pLDDT": 95.7,
            "category": "Undefined"
        },
        "D8JB14": {
            "pLDDT": 92.2,
            "category": "Face-to-face"
        },
        "L9XRY9": {
            "pLDDT": 96.9,
            "category": "Halo double"
        },
        "A0A2G9MS88": {
            "pLDDT": 94.7,
            "category": "Face-to-face"
        },
        "K6U379": {
            "pLDDT": 73.1,
            "category": "Coiled-coil histone"
        },
        "A0A1H6CCZ6": {
            "pLDDT": 94.6,
            "category": "Face-to-face"
        },
        "A0A7J2NFM3": {
            "pLDDT": 87.1,
            "category": "Nucleosomal"
        },
        "A0A847F3G7": {
            "pLDDT": 88.0,
            "category": "ZZ histone"
        },
        "A0A2A2HBY3": {
            "pLDDT": 96.8,
            "category": "Nucleosomal"
        },
        "A0A497HFE3": {
            "pLDDT": 76.1,
            "category": "Thermoplasmatota"
        },
        "A0A2R6CI63": {
            "pLDDT": 95.9,
            "category": "Halo double"
        },
        "A0A7C3EKQ6": {
            "pLDDT": 84.2,
            "category": "Face-to-face"
        },
        "A0A7C3G8C5": {
            "pLDDT": 93.8,
            "category": "DUF1931"
        },
        "A0A1F9HMM2": {
            "pLDDT": 92.3,
            "category": "Bacterial dimer"
        },
        "A0A2I0PYJ6": {
            "pLDDT": 95.2,
            "category": "Nucleosomal"
        },
        "A0A2R6F3Z6": {
            "pLDDT": 94.6,
            "category": "Undefined"
        },
        "A0A128A571": {
            "pLDDT": 93.6,
            "category": "Nucleosomal"
        },
        "A0A842QR41": {
            "pLDDT": 88.9,
            "category": "Undefined"
        },
        "A0A2D7REH6": {
            "pLDDT": 86.6,
            "category": "Undefined"
        },
        "A0A7K4GL68": {
            "pLDDT": 95.2,
            "category": "Nucleosomal"
        },
        "A0A7C4E454": {
            "pLDDT": 87.0,
            "category": "Undefined"
        },
        "A0A2I0PSE5": {
            "pLDDT": 82.2,
            "category": "Coiled-coil histone"
        },
        "A0A842RZC0": {
            "pLDDT": 92.9,
            "category": "Nucleosomal"
        },
        "A0A424K8R2": {
            "pLDDT": 74.4,
            "category": "ZZ histone"
        },
        "A0A497HGY1": {
            "pLDDT": 79.6,
            "category": "Thermoplasmatota"
        },
        "A0A832XJI5": {
            "pLDDT": 96.1,
            "category": "Nucleosomal"
        },
        "A0A0F8XVV9": {
            "pLDDT": 78.3,
            "category": "Rab GTPase"
        },
        "A0A7C3L3G3": {
            "pLDDT": 91.7,
            "category": "Nucleosomal"
        },
        "A0A7K4BZ95": {
            "pLDDT": 82.5,
            "category": "Coiled-coil histone"
        },
        "A0A524CPY4": {
            "pLDDT": 96.0,
            "category": "Nucleosomal"
        },
        "A0A4Z1AFK2": {
            "pLDDT": 85.0,
            "category": "Face-to-face"
        },
        "A0A7J4K2Q3": {
            "pLDDT": 95.6,
            "category": "Face-to-face"
        },
        "A0A842V462": {
            "pLDDT": 87.7,
            "category": "Coiled-coil histone"
        },
        "A0A830G0I9": {
            "pLDDT": 88.7,
            "category": "Halo double"
        },
        "M0GNY5": {
            "pLDDT": 91.2,
            "category": "Face-to-face"
        },
        "A0A166A9E0": {
            "pLDDT": 96.1,
            "category": "Nucleosomal"
        },
        "A0A1J4URK5": {
            "pLDDT": 96.1,
            "category": "Nucleosomal"
        },
        "A0A1Q9NIV9": {
            "pLDDT": 94.4,
            "category": "Undefined"
        },
        "A0A450S2E2": {
            "pLDDT": 86.2,
            "category": "Transmembrane histone"
        },
        "C9RGG7": {
            "pLDDT": 95.9,
            "category": "Nucleosomal"
        },
        "A0A842M314": {
            "pLDDT": 95.5,
            "category": "Undefined"
        },
        "A0A3G9CXG4": {
            "pLDDT": 90.1,
            "category": "Coiled-coil histone"
        },
        "A6UUS1": {
            "pLDDT": 96.3,
            "category": "Nucleosomal"
        },
        "A0A1F9Z557": {
            "pLDDT": 86.8,
            "category": "Bacterial dimer"
        },
        "A0A1B1TAZ0": {
            "pLDDT": 78.0,
            "category": "Poseidoniia double"
        },
        "A0A256HV59": {
            "pLDDT": 92.2,
            "category": "Face-to-face"
        },
        "A0A842U389": {
            "pLDDT": 91.2,
            "category": "Face-to-face"
        },
        "A0A7J4MX65": {
            "pLDDT": 95.8,
            "category": "Nucleosomal"
        },
        "A0A1F6QTN3": {
            "pLDDT": 94.9,
            "category": "Undefined"
        },
        "A0A7J9Q9X2": {
            "pLDDT": 94.2,
            "category": "Nucleosomal"
        },
        "A0A7J2VUH7": {
            "pLDDT": 94.8,
            "category": "Nucleosomal"
        },
        "A0A832UZ08": {
            "pLDDT": 77.9,
            "category": "Coiled-coil histone"
        },
        "A0A4R9FXZ6": {
            "pLDDT": 85.0,
            "category": "Face-to-face"
        },
        "A0A497IY74": {
            "pLDDT": 95.8,
            "category": "Nucleosomal"
        },
        "A0A7L9FEQ8": {
            "pLDDT": 92.0,
            "category": "Nucleosomal"
        },
        "A0A7K4GKH2": {
            "pLDDT": 87.1,
            "category": "Face-to-face"
        },
        "A0A256YLX2": {
            "pLDDT": 94.0,
            "category": "Undefined"
        },
        "A0A7V5JKA0": {
            "pLDDT": 92.8,
            "category": "DUF1931"
        },
        "A0A2V2N6I7": {
            "pLDDT": 95.7,
            "category": "Nucleosomal"
        },
        "A0A286TUA2": {
            "pLDDT": 89.9,
            "category": "Bacterial dimer"
        },
        "A0A328S198": {
            "pLDDT": 95.3,
            "category": "Nucleosomal"
        },
        "A0A534V1B9": {
            "pLDDT": 95.7,
            "category": "DUF1931"
        },
        "A0A2R6JWR0": {
            "pLDDT": 96.1,
            "category": "Halo double"
        },
        "A0A5E4JZQ5": {
            "pLDDT": 95.0,
            "category": "Face-to-face"
        },
        "A0A6V8EZD5": {
            "pLDDT": 75.2,
            "category": "Thermoplasmatota"
        },
        "A0A842YY36": {
            "pLDDT": 76.7,
            "category": "Undefined"
        },
        "A0A842RKW7": {
            "pLDDT": 89.0,
            "category": "Nucleosomal"
        },
        "A0A6B0Y6X6": {
            "pLDDT": 91.9,
            "category": "Nucleosomal"
        },
        "M0GUV1": {
            "pLDDT": 91.0,
            "category": "Face-to-face"
        },
        "A0A4R0HHJ2": {
            "pLDDT": 93.4,
            "category": "DUF1931"
        },
        "A0A842TTS4": {
            "pLDDT": 93.6,
            "category": "Nucleosomal"
        },
        "A0A842QB91": {
            "pLDDT": 93.2,
            "category": "Nucleosomal"
        },
        "A0A1Q7NB28": {
            "pLDDT": 93.9,
            "category": "Nucleosomal"
        },
        "A0A7C4F090": {
            "pLDDT": 95.4,
            "category": "Undefined"
        },
        "A0A843B8J9": {
            "pLDDT": 94.4,
            "category": "Nucleosomal"
        },
        "A0A089ZGW8": {
            "pLDDT": 94.9,
            "category": "Nucleosomal"
        },
        "A0A1G9VSW7": {
            "pLDDT": 90.0,
            "category": "DUF1931"
        },
        "A0A328SIF7": {
            "pLDDT": 94.9,
            "category": "Nucleosomal"
        },
        "I3R126": {
            "pLDDT": 90.3,
            "category": "Face-to-face"
        },
        "A0A7J2KTU6": {
            "pLDDT": 86.4,
            "category": "Nucleosomal"
        },
        "A0A523VTN5": {
            "pLDDT": 94.9,
            "category": "Nucleosomal"
        },
        "A0A842NNA2": {
            "pLDDT": 95.2,
            "category": "Nucleosomal"
        },
        "A0A285N1G0": {
            "pLDDT": 96.7,
            "category": "DUF1931"
        },
        "A0A8D6SUC3": {
            "pLDDT": 87.5,
            "category": "Methanococcales histone"
        },
        "U1QKF4": {
            "pLDDT": 91.6,
            "category": "Face-to-face"
        },
        "A0A830G3U1": {
            "pLDDT": 90.2,
            "category": "Face-to-face"
        },
        "A0A6G2FYW7": {
            "pLDDT": 97.2,
            "category": "Halo double"
        },
        "A0A7C4F236": {
            "pLDDT": 92.2,
            "category": "Face-to-face"
        },
        "A0A6A8AKA6": {
            "pLDDT": 96.3,
            "category": "Nucleosomal"
        },
        "A0A524F5S4": {
            "pLDDT": 95.2,
            "category": "Nucleosomal"
        },
        "A0A7W0WZ05": {
            "pLDDT": 71.3,
            "category": "ZZ histone"
        },
        "A0A522XX67": {
            "pLDDT": 94.3,
            "category": "Nucleosomal"
        },
        "A0A2R7Y9E8": {
            "pLDDT": 93.5,
            "category": "Nucleosomal"
        },
        "A0A8J7RFZ6": {
            "pLDDT": 93.1,
            "category": "Face-to-face"
        },
        "A0A328RR29": {
            "pLDDT": 93.9,
            "category": "Nucleosomal"
        },
        "A0A524DHF1": {
            "pLDDT": 97.1,
            "category": "Nucleosomal"
        },
        "A0A7Z9H5K7": {
            "pLDDT": 84.9,
            "category": "Undefined"
        },
        "A0A7C5DWD0": {
            "pLDDT": 97.6,
            "category": "Nucleosomal"
        },
        "A0A087RTC7": {
            "pLDDT": 91.9,
            "category": "Nucleosomal"
        },
        "A0A5N1L1L5": {
            "pLDDT": 97.0,
            "category": "Halo double"
        },
        "A0A7C3YC08": {
            "pLDDT": 94.4,
            "category": "Undefined"
        },
        "A0A7C1YW26": {
            "pLDDT": 90.9,
            "category": "Undefined"
        },
        "A0A2Z2HU79": {
            "pLDDT": 92.3,
            "category": "Face-to-face"
        },
        "A0A2H9PXV7": {
            "pLDDT": 89.2,
            "category": "Nucleosomal"
        },
        "L0K6J0": {
            "pLDDT": 93.1,
            "category": "Face-to-face"
        },
        "A0A498GH33": {
            "pLDDT": 97.4,
            "category": "Halo double"
        },
        "A0A3M9ZN94": {
            "pLDDT": 94.2,
            "category": "Nucleosomal"
        },
        "A0A6A9SQ22": {
            "pLDDT": 93.2,
            "category": "Face-to-face"
        },
        "A0A534PT43": {
            "pLDDT": 77.5,
            "category": "Face-to-face"
        },
        "A0A1J5K7E3": {
            "pLDDT": 84.2,
            "category": "Bacterial dimer"
        },
        "A0A7J2IF07": {
            "pLDDT": 89.4,
            "category": "Undefined"
        },
        "A0A4U7EI78": {
            "pLDDT": 93.2,
            "category": "Face-to-face"
        },
        "A0A7D5KNH3": {
            "pLDDT": 94.1,
            "category": "Face-to-face"
        },
        "A0A2M6Z5F0": {
            "pLDDT": 81.9,
            "category": "Undefined"
        },
        "A0A519DGH4": {
            "pLDDT": 91.0,
            "category": "Face-to-face"
        },
        "A0A166BMX3": {
            "pLDDT": 96.0,
            "category": "Nucleosomal"
        },
        "A0A497GGR7": {
            "pLDDT": 96.1,
            "category": "Nucleosomal"
        },
        "A0A841HFY0": {
            "pLDDT": 93.1,
            "category": "Face-to-face"
        },
        "A0A6G4ZSJ3": {
            "pLDDT": 94.9,
            "category": "Bacterial dimer"
        },
        "A0A2E3FMC0": {
            "pLDDT": 82.8,
            "category": "Poseidoniia double"
        },
        "A0A2G4JCS6": {
            "pLDDT": 96.1,
            "category": "Nucleosomal"
        },
        "L9ZXP3": {
            "pLDDT": 97.1,
            "category": "Halo double"
        },
        "M0J7X1": {
            "pLDDT": 91.7,
            "category": "Face-to-face"
        },
        "A0A0E3QQD1": {
            "pLDDT": 96.4,
            "category": "Nucleosomal"
        },
        "A0A7C6FV71": {
            "pLDDT": 94.9,
            "category": "Nucleosomal"
        },
        "M0MRS0": {
            "pLDDT": 91.9,
            "category": "Face-to-face"
        },
        "A0A365TD14": {
            "pLDDT": 94.4,
            "category": "Undefined"
        },
        "A0A7D3Y0A3": {
            "pLDDT": 92.2,
            "category": "Face-to-face"
        },
        "A0A1J4XZE5": {
            "pLDDT": 93.6,
            "category": "Nucleosomal"
        },
        "A0A830F2N8": {
            "pLDDT": 96.1,
            "category": "Halo double"
        },
        "A0A5C0SS09": {
            "pLDDT": 93.3,
            "category": "DUF1931"
        },
        "A0A842Q2H2": {
            "pLDDT": 94.9,
            "category": "Nucleosomal"
        },
        "A0A7C5H847": {
            "pLDDT": 88.4,
            "category": "DUF1931"
        },
        "A0A7J4P5K8": {
            "pLDDT": 93.4,
            "category": "Nucleosomal"
        },
        "A0A2E3XN53": {
            "pLDDT": 74.6,
            "category": "Face-to-face"
        },
        "M0J1V3": {
            "pLDDT": 96.3,
            "category": "Halo double"
        },
        "A0A7K4BWS1": {
            "pLDDT": 94.8,
            "category": "Nucleosomal"
        },
        "A0A1J4UUT3": {
            "pLDDT": 82.2,
            "category": "Coiled-coil histone"
        },
        "A0A151FBT0": {
            "pLDDT": 91.2,
            "category": "Undefined"
        },
        "A0A497GFP1": {
            "pLDDT": 94.1,
            "category": "Undefined"
        },
        "A0A5E4I356": {
            "pLDDT": 75.0,
            "category": "Thermoplasmatota"
        },
        "G0H314": {
            "pLDDT": 96.4,
            "category": "Nucleosomal"
        },
        "A0A1H9IX86": {
            "pLDDT": 92.2,
            "category": "Face-to-face"
        },
        "A0A3N6N0C5": {
            "pLDDT": 93.7,
            "category": "Face-to-face"
        },
        "A0A850M118": {
            "pLDDT": 92.9,
            "category": "Nucleosomal"
        },
        "A0A401HRT1": {
            "pLDDT": 93.8,
            "category": "Nucleosomal"
        },
        "A0A534WQA4": {
            "pLDDT": 92.2,
            "category": "Undefined"
        },
        "A0A2G8HQZ1": {
            "pLDDT": 85.0,
            "category": "ZZ histone"
        },
        "A0A0F9KN99": {
            "pLDDT": 87.4,
            "category": "Face-to-face"
        },
        "A0A6M1YTN2": {
            "pLDDT": 87.6,
            "category": "Bacterial dimer"
        },
        "A0A1F9ZV37": {
            "pLDDT": 89.3,
            "category": "Face-to-face"
        },
        "A0A6C0UNV5": {
            "pLDDT": 96.8,
            "category": "Halo double"
        },
        "A0A2D5XD57": {
            "pLDDT": 84.6,
            "category": "Face-to-face"
        },
        "A0A256HEQ5": {
            "pLDDT": 92.2,
            "category": "Face-to-face"
        },
        "A0A523W4P4": {
            "pLDDT": 91.8,
            "category": "Nucleosomal"
        },
        "A0A497IEL6": {
            "pLDDT": 87.0,
            "category": "Coiled-coil histone"
        },
        "A0A3M1DD77": {
            "pLDDT": 95.1,
            "category": "Undefined"
        },
        "A0A532TU16": {
            "pLDDT": 96.6,
            "category": "Nucleosomal"
        },
        "G0QHW9": {
            "pLDDT": 97.9,
            "category": "Nucleosomal"
        },
        "A0A4D6HA07": {
            "pLDDT": 91.3,
            "category": "Face-to-face"
        },
        "A0A1V5B3I1": {
            "pLDDT": 93.5,
            "category": "Nucleosomal"
        },
        "A0A832FSL2": {
            "pLDDT": 85.1,
            "category": "Nucleosomal"
        },
        "A0A2H9LC46": {
            "pLDDT": 82.6,
            "category": "Coiled-coil histone"
        },
        "A0A832S4X5": {
            "pLDDT": 93.1,
            "category": "DUF1931"
        },
        "M3I354": {
            "pLDDT": 89.9,
            "category": "Face-to-face"
        },
        "A0A371KE49": {
            "pLDDT": 90.8,
            "category": "Face-to-face"
        },
        "A0A1A2ZV51": {
            "pLDDT": 94.4,
            "category": "DUF1931"
        },
        "A0A101XB78": {
            "pLDDT": 93.3,
            "category": "Nucleosomal"
        },
        "A0A843L8R8": {
            "pLDDT": 95.9,
            "category": "Nucleosomal"
        },
        "A0A7K4BZI2": {
            "pLDDT": 91.2,
            "category": "Face-to-face"
        },
        "A0A7C1LIE7": {
            "pLDDT": 95.1,
            "category": "Nucleosomal"
        },
        "A0A832DPN7": {
            "pLDDT": 94.0,
            "category": "Bacterial dimer"
        },
        "A0A2A3F8H6": {
            "pLDDT": 92.4,
            "category": "DUF1931"
        },
        "A0A2H4U7H9": {
            "pLDDT": 96.4,
            "category": "Nucleosomal"
        },
        "A0A832LSZ2": {
            "pLDDT": 95.4,
            "category": "Nucleosomal"
        },
        "A0A1V4Z5X7": {
            "pLDDT": 96.1,
            "category": "Nucleosomal"
        },
        "A0A524FRC2": {
            "pLDDT": 94.2,
            "category": "Face-to-face"
        },
        "A0A835XAI5": {
            "pLDDT": 94.0,
            "category": "Nucleosomal"
        },
        "A0A832UCH1": {
            "pLDDT": 95.0,
            "category": "Nucleosomal"
        },
        "A0A2N0AHZ0": {
            "pLDDT": 84.2,
            "category": "Face-to-face"
        },
        "A0A2P6W4K1": {
            "pLDDT": 86.1,
            "category": "Undefined"
        },
        "A0A2R6FEP0": {
            "pLDDT": 94.6,
            "category": "Halo double"
        },
        "A0A662SGA6": {
            "pLDDT": 98.1,
            "category": "Nucleosomal"
        },
        "A0A662NKV4": {
            "pLDDT": 96.3,
            "category": "Nucleosomal"
        },
        "A0A524CCQ1": {
            "pLDDT": 94.7,
            "category": "Nucleosomal"
        },
        "A6VFV1": {
            "pLDDT": 95.5,
            "category": "Methanococcales histone"
        },
        "A0A7J4K2J8": {
            "pLDDT": 83.5,
            "category": "Coiled-coil histone"
        },
        "A0A842RQ13": {
            "pLDDT": 95.9,
            "category": "Nucleosomal"
        },
        "A0A7J4ITH3": {
            "pLDDT": 95.0,
            "category": "Nucleosomal"
        },
        "A0A498FM33": {
            "pLDDT": 92.2,
            "category": "Face-to-face"
        },
        "A0A523RJT3": {
            "pLDDT": 96.8,
            "category": "Nucleosomal"
        },
        "A0A7J4JTF5": {
            "pLDDT": 95.4,
            "category": "Nucleosomal"
        },
        "A0A101X6Q6": {
            "pLDDT": 93.9,
            "category": "Nucleosomal"
        },
        "A0A7I7RU10": {
            "pLDDT": 93.3,
            "category": "DUF1931"
        },
        "A0A1F9HA48": {
            "pLDDT": 87.6,
            "category": "Bacterial dimer"
        },
        "A0A229GMS1": {
            "pLDDT": 95.1,
            "category": "DUF1931"
        },
        "A0A842R573": {
            "pLDDT": 94.5,
            "category": "Undefined"
        },
        "H3ZJQ7": {
            "pLDDT": 93.2,
            "category": "DUF1931"
        },
        "A0A7M4AGE9": {
            "pLDDT": 80.2,
            "category": "Poseidoniia double"
        },
        "A0A842QF08": {
            "pLDDT": 93.2,
            "category": "Nucleosomal"
        },
        "A0A497LBH6": {
            "pLDDT": 94.0,
            "category": "Nucleosomal"
        },
        "C9RE68": {
            "pLDDT": 95.7,
            "category": "Nucleosomal"
        },
        "A0A497TAR1": {
            "pLDDT": 84.6,
            "category": "Coiled-coil histone"
        },
        "A0A2D6AQ05": {
            "pLDDT": 86.0,
            "category": "Phage histone"
        },
        "A0A2R6LHP4": {
            "pLDDT": 92.2,
            "category": "Face-to-face"
        },
        "A0A136MFT4": {
            "pLDDT": 92.1,
            "category": "Bacterial dimer"
        },
        "A0A346PUW1": {
            "pLDDT": 96.9,
            "category": "Halo double"
        },
        "A0A3M1FC41": {
            "pLDDT": 85.0,
            "category": "Face-to-face"
        },
        "A0A6V8CX90": {
            "pLDDT": 82.9,
            "category": "Poseidoniia double"
        },
        "A0A1I2CCL3": {
            "pLDDT": 82.7,
            "category": "Face-to-face"
        },
        "A0A7L4PRV5": {
            "pLDDT": 95.8,
            "category": "Nucleosomal"
        },
        "U1NMU9": {
            "pLDDT": 91.5,
            "category": "Face-to-face"
        },
        "A0A328S7E4": {
            "pLDDT": 96.7,
            "category": "Nucleosomal"
        },
        "A0A2M8BNB0": {
            "pLDDT": 83.4,
            "category": "ZZ histone"
        },
        "A0A2H0RP58": {
            "pLDDT": 72.5,
            "category": "Face-to-face"
        },
        "A0A524K7R2": {
            "pLDDT": 91.9,
            "category": "Bacterial dimer"
        },
        "A0A1N7EKD4": {
            "pLDDT": 97.0,
            "category": "Halo double"
        },
        "A0A564PY57": {
            "pLDDT": 95.8,
            "category": "Nucleosomal"
        },
        "A0A1F9H5K8": {
            "pLDDT": 84.8,
            "category": "Face-to-face"
        },
        "A0A519CE04": {
            "pLDDT": 94.5,
            "category": "Face-to-face"
        },
        "A0A4R9JU60": {
            "pLDDT": 84.8,
            "category": "Face-to-face"
        },
        "A0A1I6G0J3": {
            "pLDDT": 97.0,
            "category": "Halo double"
        },
        "A0A524F6H7": {
            "pLDDT": 76.7,
            "category": "Undefined"
        },
        "A0A5E8HCX5": {
            "pLDDT": 84.8,
            "category": "Face-to-face"
        },
        "A0A7J3NTU9": {
            "pLDDT": 95.8,
            "category": "Nucleosomal"
        },
        "A0A7C7UPT2": {
            "pLDDT": 94.4,
            "category": "Nucleosomal"
        },
        "J3EZE4": {
            "pLDDT": 96.2,
            "category": "Halo double"
        },
        "A0A833E5Z0": {
            "pLDDT": 97.5,
            "category": "Nucleosomal"
        },
        "A0A384LG55": {
            "pLDDT": 91.2,
            "category": "Face-to-face"
        },
        "A0A1H3ZCK2": {
            "pLDDT": 97.0,
            "category": "Halo double"
        },
        "A0A4Y4D9F3": {
            "pLDDT": 95.2,
            "category": "DUF1931"
        },
        "A0A497TCL9": {
            "pLDDT": 94.7,
            "category": "Nucleosomal"
        },
        "M0K0M4": {
            "pLDDT": 91.7,
            "category": "Face-to-face"
        },
        "A0A4R2GX16": {
            "pLDDT": 67.0,
            "category": "Undefined"
        },
        "U6EAE9": {
            "pLDDT": 95.9,
            "category": "Nucleosomal"
        },
        "A0A209BK77": {
            "pLDDT": 95.1,
            "category": "DUF1931"
        },
        "A0A1F6RHI5": {
            "pLDDT": 88.2,
            "category": "Face-to-face"
        },
        "F0QTG3": {
            "pLDDT": 93.3,
            "category": "Nucleosomal"
        },
        "A0A2A2HB24": {
            "pLDDT": 95.7,
            "category": "Nucleosomal"
        },
        "A0A544YP80": {
            "pLDDT": 94.0,
            "category": "DUF1931"
        },
        "O27731": {
            "pLDDT": 95.9,
            "category": "Nucleosomal"
        },
        "Q18E68": {
            "pLDDT": 91.8,
            "category": "Face-to-face"
        },
        "A0A497SQ46": {
            "pLDDT": 95.0,
            "category": "Nucleosomal"
        },
        "A0A1I4FYS5": {
            "pLDDT": 96.7,
            "category": "Halo double"
        },
        "A0A0S1XAX1": {
            "pLDDT": 96.3,
            "category": "Nucleosomal"
        },
        "A0A5E4IMX6": {
            "pLDDT": 92.5,
            "category": "Face-to-face"
        },
        "A0A800N249": {
            "pLDDT": 74.9,
            "category": "Face-to-face"
        },
        "A0A1G3B3S3": {
            "pLDDT": 88.6,
            "category": "Face-to-face"
        },
        "A0A831P1B3": {
            "pLDDT": 91.0,
            "category": "Face-to-face"
        },
        "A0A842US40": {
            "pLDDT": 90.9,
            "category": "Face-to-face"
        },
        "A0A1I4VJG3": {
            "pLDDT": 92.1,
            "category": "DUF1931"
        },
        "A0A7K4A3N9": {
            "pLDDT": 94.0,
            "category": "Nucleosomal"
        },
        "A0A483CYC1": {
            "pLDDT": 95.7,
            "category": "Nucleosomal"
        },
        "A0A850LVM2": {
            "pLDDT": 90.5,
            "category": "Nucleosomal"
        },
        "A0A1W9I3K5": {
            "pLDDT": 89.6,
            "category": "Face-to-face"
        },
        "A0A7J9SLU4": {
            "pLDDT": 96.9,
            "category": "Halo double"
        },
        "A0A2E8V2T2": {
            "pLDDT": 83.3,
            "category": "Poseidoniia double"
        },
        "A0A7W0J3K3": {
            "pLDDT": 90.5,
            "category": "IHF histone"
        },
        "A0A497Q5G6": {
            "pLDDT": 97.6,
            "category": "Nucleosomal"
        },
        "A0A841HC11": {
            "pLDDT": 94.1,
            "category": "Face-to-face"
        },
        "A0A150WPP9": {
            "pLDDT": 77.7,
            "category": "ZZ histone"
        },
        "A0A832XHQ1": {
            "pLDDT": 77.8,
            "category": "Coiled-coil histone"
        },
        "A0A850LWW6": {
            "pLDDT": 92.2,
            "category": "Nucleosomal"
        },
        "A0A2E7GHL6": {
            "pLDDT": 92.7,
            "category": "Bacterial dimer"
        },
        "A0A5Q0UGM6": {
            "pLDDT": 95.4,
            "category": "Nucleosomal"
        },
        "M6RIA4": {
            "pLDDT": 89.9,
            "category": "Face-to-face"
        },
        "A0A2Z4L757": {
            "pLDDT": 95.7,
            "category": "Nucleosomal"
        },
        "A0A0E3R6J3": {
            "pLDDT": 96.4,
            "category": "Nucleosomal"
        },
        "A6UUU1": {
            "pLDDT": 91.3,
            "category": "Methanococcales histone"
        },
        "A0A419JA72": {
            "pLDDT": 93.7,
            "category": "Nucleosomal"
        },
        "A0A2C9CBK7": {
            "pLDDT": 90.8,
            "category": "Bacterial dimer"
        },
        "A0A2E1X7U2": {
            "pLDDT": 70.9,
            "category": "Face-to-face"
        },
        "A0A8J7TJK6": {
            "pLDDT": 87.2,
            "category": "Face-to-face"
        },
        "A0A1Q9N0H4": {
            "pLDDT": 93.6,
            "category": "Nucleosomal"
        },
        "D6SJR9": {
            "pLDDT": 92.1,
            "category": "DUF1931"
        },
        "W0I8Q2": {
            "pLDDT": 94.5,
            "category": "DUF1931"
        },
        "A0A523IG58": {
            "pLDDT": 95.9,
            "category": "Undefined"
        },
        "A0A7J2YV50": {
            "pLDDT": 95.3,
            "category": "Nucleosomal"
        },
        "A0A842V8I8": {
            "pLDDT": 86.3,
            "category": "Face-to-face"
        },
        "M0NDB0": {
            "pLDDT": 89.5,
            "category": "Face-to-face"
        },
        "M0P9D2": {
            "pLDDT": 93.1,
            "category": "Face-to-face"
        },
        "M0NTZ3": {
            "pLDDT": 97.1,
            "category": "Halo double"
        },
        "D2ZRU2": {
            "pLDDT": 97.8,
            "category": "Nucleosomal"
        },
        "A0A2A4U4F1": {
            "pLDDT": 80.0,
            "category": "Bacterial dimer"
        },
        "A0A7Y5HEN7": {
            "pLDDT": 92.4,
            "category": "Nucleosomal"
        },
        "A0A6A8G6N6": {
            "pLDDT": 96.7,
            "category": "Halo double"
        },
        "A0A1Z2TMB6": {
            "pLDDT": 92.1,
            "category": "Face-to-face"
        },
        "A0A7C3SF95": {
            "pLDDT": 96.3,
            "category": "Nucleosomal"
        },
        "A0A2Z4L9W5": {
            "pLDDT": 96.2,
            "category": "Nucleosomal"
        },
        "A0A2G9N406": {
            "pLDDT": 86.2,
            "category": "Coiled-coil histone"
        },
        "A0A2H9SB56": {
            "pLDDT": 92.5,
            "category": "Face-to-face"
        },
        "M0B7M5": {
            "pLDDT": 97.0,
            "category": "Halo double"
        },
        "A0A5N5U7J1": {
            "pLDDT": 93.4,
            "category": "Nucleosomal"
        },
        "A0A1H9XE57": {
            "pLDDT": 96.6,
            "category": "DUF1931"
        },
        "A0A1F3SVH3": {
            "pLDDT": 96.1,
            "category": "Bacterial dimer"
        },
        "A0A498FZY1": {
            "pLDDT": 97.2,
            "category": "Halo double"
        },
        "A0A2I0NKU9": {
            "pLDDT": 92.9,
            "category": "Nucleosomal"
        },
        "A0A0X3VU48": {
            "pLDDT": 94.8,
            "category": "DUF1931"
        },
        "A0A843LHS4": {
            "pLDDT": 94.0,
            "category": "Nucleosomal"
        },
        "A0A1X4H9D8": {
            "pLDDT": 92.2,
            "category": "Face-to-face"
        },
        "A0A7J4HT06": {
            "pLDDT": 93.9,
            "category": "Nucleosomal"
        },
        "A0A1J4ULD3": {
            "pLDDT": 80.7,
            "category": "Coiled-coil histone"
        },
        "A0A849TM97": {
            "pLDDT": 83.7,
            "category": "ZZ histone"
        },
        "A0A1N6DCM2": {
            "pLDDT": 96.2,
            "category": "DUF1931"
        },
        "A0A7J2URR8": {
            "pLDDT": 97.8,
            "category": "Nucleosomal"
        },
        "A0A7K4BDT2": {
            "pLDDT": 95.2,
            "category": "Nucleosomal"
        },
        "A0A147JVZ3": {
            "pLDDT": 95.6,
            "category": "Nucleosomal"
        },
        "A0A2U1S5H9": {
            "pLDDT": 96.1,
            "category": "Undefined"
        },
        "A0A2T9WTH4": {
            "pLDDT": 92.0,
            "category": "Nucleosomal"
        },
        "V6DTL5": {
            "pLDDT": 97.3,
            "category": "Halo double"
        },
        "A0A0X1KKM7": {
            "pLDDT": 96.2,
            "category": "Nucleosomal"
        },
        "A0A5C0XQ37": {
            "pLDDT": 94.8,
            "category": "DUF1931"
        },
        "A6UWK9": {
            "pLDDT": 95.9,
            "category": "Nucleosomal"
        },
        "F6D3C8": {
            "pLDDT": 71.0,
            "category": "Coiled-coil histone"
        },
        "A0A2E8IZC5": {
            "pLDDT": 83.1,
            "category": "Poseidoniia double"
        },
        "A0A842K364": {
            "pLDDT": 84.6,
            "category": "Nanohalo coiled-coil"
        },
        "A0A1V4V526": {
            "pLDDT": 93.6,
            "category": "Nucleosomal"
        },
        "A0A842MAZ8": {
            "pLDDT": 96.0,
            "category": "Nucleosomal"
        },
        "A0A842UBN1": {
            "pLDDT": 91.8,
            "category": "Nucleosomal"
        },
        "A0A835SKC7": {
            "pLDDT": 94.5,
            "category": "Nucleosomal"
        },
        "A0A2D6HHA6": {
            "pLDDT": 73.9,
            "category": "Face-to-face"
        },
        "A0A2R6N921": {
            "pLDDT": 93.3,
            "category": "Face-to-face"
        },
        "A0A7C5SQ86": {
            "pLDDT": 93.1,
            "category": "DUF1931"
        },
        "A0A1F3TPU5": {
            "pLDDT": 92.9,
            "category": "Bacterial dimer"
        },
        "A0A2Z2MF54": {
            "pLDDT": 96.1,
            "category": "Nucleosomal"
        },
        "A0A0E3LHX2": {
            "pLDDT": 96.4,
            "category": "Nucleosomal"
        },
        "B0SMR4": {
            "pLDDT": 81.7,
            "category": "Face-to-face"
        },
        "A0A662NKM8": {
            "pLDDT": 95.8,
            "category": "Nucleosomal"
        },
        "A0A522E257": {
            "pLDDT": 91.7,
            "category": "Face-to-face"
        },
        "A0A0S1SPV4": {
            "pLDDT": 88.4,
            "category": "Face-to-face"
        },
        "A0A7C4WRH9": {
            "pLDDT": 93.9,
            "category": "Nucleosomal"
        },
        "A0A2H9PGZ3": {
            "pLDDT": 95.4,
            "category": "Nucleosomal"
        },
        "A0A075H2Z3": {
            "pLDDT": 95.7,
            "category": "Nucleosomal"
        },
        "A0A5N0EHR7": {
            "pLDDT": 95.1,
            "category": "DUF1931"
        },
        "A0A424KA57": {
            "pLDDT": 76.5,
            "category": "Face-to-face"
        },
        "A0A843C5F4": {
            "pLDDT": 96.3,
            "category": "Nucleosomal"
        },
        "A0A6G2WUV2": {
            "pLDDT": 94.8,
            "category": "DUF1931"
        },
        "A0A5J5LBN8": {
            "pLDDT": 97.0,
            "category": "Halo double"
        },
        "A0A842UYK1": {
            "pLDDT": 93.9,
            "category": "Nucleosomal"
        },
        "A0A2E9PQC6": {
            "pLDDT": 90.2,
            "category": "Bacterial dimer"
        },
        "A0A6A9T0A4": {
            "pLDDT": 93.6,
            "category": "Face-to-face"
        },
        "A0A7D6VNA5": {
            "pLDDT": 82.8,
            "category": "RdgC histone"
        },
        "A0A142CUD0": {
            "pLDDT": 96.4,
            "category": "Nucleosomal"
        },
        "A0A1G7GE93": {
            "pLDDT": 86.8,
            "category": "RdgC histone"
        },
        "A0A076ECN4": {
            "pLDDT": 92.9,
            "category": "DUF1931"
        },
        "A0A2K5AR63": {
            "pLDDT": 91.8,
            "category": "Nucleosomal"
        },
        "A0A421ELT2": {
            "pLDDT": 92.2,
            "category": "Face-to-face"
        },
        "A0A0N1H3Y1": {
            "pLDDT": 95.1,
            "category": "DUF1931"
        },
        "A0A165L5R7": {
            "pLDDT": 94.0,
            "category": "Face-to-face"
        },
        "A0A429I5Y7": {
            "pLDDT": 94.9,
            "category": "DUF1931"
        },
        "A0A2H9P042": {
            "pLDDT": 96.1,
            "category": "Face-to-face"
        },
        "A0A842W676": {
            "pLDDT": 93.8,
            "category": "Nucleosomal"
        },
        "A0A843DJZ7": {
            "pLDDT": 96.4,
            "category": "Nucleosomal"
        },
        "A0A256ZMA0": {
            "pLDDT": 75.3,
            "category": "Coiled-coil histone"
        },
        "A0A1J5CPR6": {
            "pLDDT": 94.5,
            "category": "Nucleosomal"
        },
        "A0A850MMI5": {
            "pLDDT": 95.4,
            "category": "Nucleosomal"
        },
        "A0A2H6K1K9": {
            "pLDDT": 96.7,
            "category": "Nucleosomal"
        },
        "A0A7Y2E8Q7": {
            "pLDDT": 96.3,
            "category": "Face-to-face"
        },
        "A0A5N5U9G2": {
            "pLDDT": 93.8,
            "category": "Face-to-face"
        },
        "A0A7C2C1L7": {
            "pLDDT": 97.4,
            "category": "DUF1931"
        },
        "A0A2E2UX97": {
            "pLDDT": 84.0,
            "category": "Undefined"
        },
        "A0A0F9MN75": {
            "pLDDT": 87.2,
            "category": "Undefined"
        },
        "A0A167ZPM0": {
            "pLDDT": 73.2,
            "category": "RdgC histone"
        },
        "C6A2T6": {
            "pLDDT": 93.1,
            "category": "DUF1931"
        },
        "A0A2R6EQW3": {
            "pLDDT": 92.4,
            "category": "Face-to-face"
        },
        "A0A7D5R350": {
            "pLDDT": 94.3,
            "category": "Nucleosomal"
        },
        "A0A327HC86": {
            "pLDDT": 78.6,
            "category": "Poseidoniia double"
        },
        "L0J5M6": {
            "pLDDT": 94.3,
            "category": "DUF1931"
        },
        "A0A7T9HFE1": {
            "pLDDT": 95.8,
            "category": "Nucleosomal"
        },
        "U1R4M4": {
            "pLDDT": 97.1,
            "category": "Halo double"
        },
        "A0A257ANS2": {
            "pLDDT": 95.0,
            "category": "Nucleosomal"
        },
        "A0A2D6BK07": {
            "pLDDT": 79.8,
            "category": "Face-to-face"
        },
        "A0A125RBG3": {
            "pLDDT": 79.4,
            "category": "Coiled-coil histone"
        },
        "A0A125RBG4": {
            "pLDDT": 83.0,
            "category": "Coiled-coil histone"
        },
        "A0A2E8AWR7": {
            "pLDDT": 84.3,
            "category": "Beta-propeller"
        },
        "A0A370LI64": {
            "pLDDT": 93.8,
            "category": "Nucleosomal"
        },
        "A0A1Z9AYT0": {
            "pLDDT": 82.9,
            "category": "Poseidoniia double"
        },
        "A0A498KRS4": {
            "pLDDT": 93.9,
            "category": "Face-to-face"
        },
        "A0A1V5JD42": {
            "pLDDT": 92.7,
            "category": "IHF histone"
        },
        "A0A124EAZ7": {
            "pLDDT": 96.5,
            "category": "Nucleosomal"
        },
        "A0A497PTC2": {
            "pLDDT": 88.4,
            "category": "Face-to-face"
        },
        "A0A124HLK2": {
            "pLDDT": 92.4,
            "category": "DUF1931"
        },
        "A0A662QPU9": {
            "pLDDT": 63.4,
            "category": "Undefined"
        },
        "A0A524FR67": {
            "pLDDT": 91.2,
            "category": "Nucleosomal"
        },
        "A0A328SKI7": {
            "pLDDT": 96.9,
            "category": "Nucleosomal"
        },
        "A0A1V4UL24": {
            "pLDDT": 95.3,
            "category": "Nucleosomal"
        },
        "A0A2G9PGA5": {
            "pLDDT": 96.5,
            "category": "Nucleosomal"
        },
        "A0A533VLJ7": {
            "pLDDT": 93.9,
            "category": "Nucleosomal"
        },
        "A0A7C4BED9": {
            "pLDDT": 89.3,
            "category": "Undefined"
        },
        "A0A0B3AZ98": {
            "pLDDT": 93.2,
            "category": "Nucleosomal"
        },
        "A0A838U2B4": {
            "pLDDT": 94.6,
            "category": "Nucleosomal"
        },
        "A0A523U8B5": {
            "pLDDT": 91.9,
            "category": "Face-to-face"
        },
        "A0A2P6W9G8": {
            "pLDDT": 92.9,
            "category": "Face-to-face"
        },
        "A0A5N5U4Y8": {
            "pLDDT": 92.2,
            "category": "Face-to-face"
        },
        "A0A3A5JIP1": {
            "pLDDT": 94.0,
            "category": "Face-to-face"
        },
        "A0A544YXE2": {
            "pLDDT": 93.9,
            "category": "DUF1931"
        },
        "A0A2H9NTP5": {
            "pLDDT": 95.4,
            "category": "Nucleosomal"
        },
        "A0A7D6GJA7": {
            "pLDDT": 96.9,
            "category": "Halo double"
        },
        "A0A7J2QWE2": {
            "pLDDT": 88.3,
            "category": "Face-to-face"
        },
        "A0A2R4WYC8": {
            "pLDDT": 92.9,
            "category": "Face-to-face"
        },
        "L9XT16": {
            "pLDDT": 97.4,
            "category": "Halo double"
        },
        "A0A429A8W3": {
            "pLDDT": 94.8,
            "category": "DUF1931"
        },
        "A0A101S4K2": {
            "pLDDT": 95.2,
            "category": "DUF1931"
        },
        "A0A2E6NJW5": {
            "pLDDT": 75.8,
            "category": "Face-to-face"
        },
        "A0A7J3UHF7": {
            "pLDDT": 92.1,
            "category": "Nucleosomal"
        },
        "A0A7X7ZL04": {
            "pLDDT": 79.3,
            "category": "Transmembrane histone"
        },
        "A0A6A9SM53": {
            "pLDDT": 96.9,
            "category": "Halo double"
        },
        "A0A1Q9NAM9": {
            "pLDDT": 93.9,
            "category": "Nucleosomal"
        },
        "A0A842SAN4": {
            "pLDDT": 94.1,
            "category": "Face-to-face"
        },
        "A0A831W2Z9": {
            "pLDDT": 92.4,
            "category": "Bacterial dimer"
        },
        "A0A524LK47": {
            "pLDDT": 92.9,
            "category": "Face-to-face"
        },
        "A0A3M6KFE9": {
            "pLDDT": 85.0,
            "category": "Nucleosomal"
        },
        "A0A7J4B2J3": {
            "pLDDT": 96.2,
            "category": "Nucleosomal"
        },
        "A0A842UFQ0": {
            "pLDDT": 90.3,
            "category": "Face-to-face"
        },
        "A0A842VSX0": {
            "pLDDT": 92.0,
            "category": "Nucleosomal"
        },
        "A0A151EZR4": {
            "pLDDT": 77.9,
            "category": "Thermoplasmatota"
        },
        "A0A2Z4LB91": {
            "pLDDT": 96.8,
            "category": "Nucleosomal"
        },
        "A0A5C9EHF2": {
            "pLDDT": 86.9,
            "category": "Face-to-face"
        },
        "A0A151F2L7": {
            "pLDDT": 95.2,
            "category": "Nucleosomal"
        },
        "A0A256XJF0": {
            "pLDDT": 95.7,
            "category": "Nucleosomal"
        },
        "N6VQJ2": {
            "pLDDT": 95.4,
            "category": "Nucleosomal"
        },
        "A0A842MNR3": {
            "pLDDT": 94.1,
            "category": "Nucleosomal"
        },
        "A0A5S9PUU4": {
            "pLDDT": 87.0,
            "category": "Beta-propeller"
        },
        "A0A496R340": {
            "pLDDT": 88.5,
            "category": "Bacterial dimer"
        },
        "A0A3M2E106": {
            "pLDDT": 87.1,
            "category": "Face-to-face"
        },
        "A0A133VF25": {
            "pLDDT": 96.4,
            "category": "Nucleosomal"
        },
        "A0A0F9MHI1": {
            "pLDDT": 90.6,
            "category": "Bacterial dimer"
        },
        "A0A3M1S117": {
            "pLDDT": 92.5,
            "category": "Face-to-face"
        },
        "A0A2G9NZ39": {
            "pLDDT": 90.8,
            "category": "Face-to-face"
        },
        "A0A2H0VRH6": {
            "pLDDT": 91.4,
            "category": "Bacterial dimer"
        },
        "A0A133VJV1": {
            "pLDDT": 96.0,
            "category": "Nucleosomal"
        },
        "A0A1F9WYX0": {
            "pLDDT": 83.0,
            "category": "Bacterial dimer"
        },
        "A0A6A9S847": {
            "pLDDT": 91.7,
            "category": "Face-to-face"
        },
        "A0A7L4PLV1": {
            "pLDDT": 88.3,
            "category": "Coiled-coil histone"
        },
        "A0A7C3Z5J5": {
            "pLDDT": 84.0,
            "category": "Coiled-coil histone"
        },
        "A0A7J2NFI4": {
            "pLDDT": 87.2,
            "category": "Undefined"
        },
        "A0A151AAS1": {
            "pLDDT": 93.1,
            "category": "Face-to-face"
        },
        "A0A482TG54": {
            "pLDDT": 97.0,
            "category": "Halo double"
        },
        "A0A532TXR5": {
            "pLDDT": 91.9,
            "category": "Nucleosomal"
        },
        "A0A842R1Y8": {
            "pLDDT": 94.3,
            "category": "Nucleosomal"
        },
        "A0A843LRW8": {
            "pLDDT": 96.0,
            "category": "Nucleosomal"
        },
        "A0A850MZ07": {
            "pLDDT": 93.5,
            "category": "Nucleosomal"
        },
        "A0A2Z4L8Z7": {
            "pLDDT": 95.9,
            "category": "Nucleosomal"
        },
        "A0A3M2AIN5": {
            "pLDDT": 82.6,
            "category": "Face-to-face"
        },
        "Q2NGP1": {
            "pLDDT": 96.4,
            "category": "Nucleosomal"
        },
        "A0A7J3S6S6": {
            "pLDDT": 95.4,
            "category": "Nucleosomal"
        },
        "W0K3X0": {
            "pLDDT": 94.5,
            "category": "Face-to-face"
        },
        "A0A656YYG9": {
            "pLDDT": 94.9,
            "category": "Nucleosomal"
        },
        "A0A662K6T1": {
            "pLDDT": 89.3,
            "category": "Face-to-face"
        },
        "A0A0U3PZV3": {
            "pLDDT": 95.2,
            "category": "DUF1931"
        },
        "A0A519BS89": {
            "pLDDT": 91.1,
            "category": "Face-to-face"
        },
        "A0A4U7DBG4": {
            "pLDDT": 92.2,
            "category": "Face-to-face"
        },
        "A0A0B3AHA4": {
            "pLDDT": 88.6,
            "category": "Face-to-face"
        },
        "A0A2R6LXV8": {
            "pLDDT": 92.0,
            "category": "Face-to-face"
        },
        "A0A315XQH9": {
            "pLDDT": 96.0,
            "category": "Nucleosomal"
        },
        "A0A832SM56": {
            "pLDDT": 97.0,
            "category": "Nucleosomal"
        },
        "A0A219AM80": {
            "pLDDT": 95.9,
            "category": "Nucleosomal"
        },
        "A0A328RX71": {
            "pLDDT": 96.4,
            "category": "Nucleosomal"
        },
        "A0A1J4VTS9": {
            "pLDDT": 89.2,
            "category": "Nucleosomal"
        },
        "A0A2D7DNC7": {
            "pLDDT": 74.4,
            "category": "ZZ histone"
        },
        "A0A166AH38": {
            "pLDDT": 72.3,
            "category": "Coiled-coil histone"
        },
        "A0A6M2ACT9": {
            "pLDDT": 89.6,
            "category": "Bacterial dimer"
        },
        "A0A7C3UEG7": {
            "pLDDT": 96.7,
            "category": "Nucleosomal"
        },
        "A0A238XD76": {
            "pLDDT": 85.8,
            "category": "RdgC histone"
        },
        "A0A0F8V827": {
            "pLDDT": 83.0,
            "category": "Undefined"
        },
        "D3E233": {
            "pLDDT": 80.9,
            "category": "Coiled-coil histone"
        },
        "A0A6B9TGE5": {
            "pLDDT": 96.3,
            "category": "Nucleosomal"
        },
        "A0A7C2N9V8": {
            "pLDDT": 93.1,
            "category": "Nucleosomal"
        },
        "A0A060HNU7": {
            "pLDDT": 95.6,
            "category": "Nucleosomal"
        },
        "A0A075GFR2": {
            "pLDDT": 95.7,
            "category": "Undefined"
        },
        "A0A7J3DN03": {
            "pLDDT": 96.9,
            "category": "Nucleosomal"
        },
        "A0A1V4TWG7": {
            "pLDDT": 95.7,
            "category": "Nucleosomal"
        },
        "A0A832VST1": {
            "pLDDT": 95.6,
            "category": "Nucleosomal"
        },
        "A0A2R6KUJ0": {
            "pLDDT": 92.8,
            "category": "Face-to-face"
        },
        "A0A2R6L2G9": {
            "pLDDT": 94.8,
            "category": "Face-to-face"
        },
        "Q0RMJ7": {
            "pLDDT": 92.4,
            "category": "DUF1931"
        },
        "A0A218NMX9": {
            "pLDDT": 82.4,
            "category": "Nucleosomal"
        },
        "A0A849QDV4": {
            "pLDDT": 93.0,
            "category": "Nucleosomal"
        },
        "A3CTR7": {
            "pLDDT": 95.6,
            "category": "Nucleosomal"
        },
        "A0A832UET7": {
            "pLDDT": 94.8,
            "category": "Nucleosomal"
        },
        "M6HN23": {
            "pLDDT": 89.9,
            "category": "Face-to-face"
        },
        "Q1Q6V0": {
            "pLDDT": 91.1,
            "category": "Bacterial dimer"
        },
        "A0A368NAG4": {
            "pLDDT": 91.4,
            "category": "Face-to-face"
        },
        "I3ZVF1": {
            "pLDDT": 96.1,
            "category": "Nucleosomal"
        },
        "A0A2H0PEF3": {
            "pLDDT": 94.3,
            "category": "Bacterial dimer"
        },
        "A0A7C0TZ09": {
            "pLDDT": 96.0,
            "category": "Nucleosomal"
        },
        "A0A867ZGV8": {
            "pLDDT": 89.9,
            "category": "Face-to-face"
        },
        "A0A151E7M7": {
            "pLDDT": 93.8,
            "category": "Nucleosomal"
        },
        "A0A1N7CJQ4": {
            "pLDDT": 94.1,
            "category": "Face-to-face"
        },
        "A0A662QNS9": {
            "pLDDT": 90.8,
            "category": "Face-to-face"
        },
        "A0A7V2QDX8": {
            "pLDDT": 96.3,
            "category": "DUF1931"
        },
        "M0I0R5": {
            "pLDDT": 91.2,
            "category": "Face-to-face"
        },
        "A0A2H9MMV6": {
            "pLDDT": 92.2,
            "category": "Nucleosomal"
        },
        "A0A1X2L222": {
            "pLDDT": 82.3,
            "category": "Undefined"
        },
        "A0A328SJV5": {
            "pLDDT": 96.9,
            "category": "Nucleosomal"
        },
        "A0A497S989": {
            "pLDDT": 84.1,
            "category": "Face-to-face"
        },
        "A0A0S8E952": {
            "pLDDT": 89.9,
            "category": "Face-to-face"
        },
        "A0A347APC5": {
            "pLDDT": 97.6,
            "category": "Nucleosomal"
        },
        "A0A2G9NV83": {
            "pLDDT": 90.8,
            "category": "Face-to-face"
        },
        "A0A7J4U564": {
            "pLDDT": 90.1,
            "category": "Face-to-face"
        },
        "A0A5E4JRX4": {
            "pLDDT": 94.0,
            "category": "Face-to-face"
        },
        "A0A411PED7": {
            "pLDDT": 86.7,
            "category": "Beta-propeller"
        },
        "M0I8L0": {
            "pLDDT": 96.3,
            "category": "Halo double"
        },
        "A0A3R7DDS6": {
            "pLDDT": 95.3,
            "category": "Nucleosomal"
        },
        "A0A7C4CWD9": {
            "pLDDT": 95.1,
            "category": "Nucleosomal"
        },
        "A0A2D6MMU7": {
            "pLDDT": 93.5,
            "category": "Bacterial dimer"
        },
        "E7QU96": {
            "pLDDT": 97.3,
            "category": "Halo double"
        },
        "A0A7V5C1S4": {
            "pLDDT": 91.5,
            "category": "DUF1931"
        },
        "A0A1V4ZWX6": {
            "pLDDT": 96.3,
            "category": "Nucleosomal"
        },
        "A0A842K380": {
            "pLDDT": 92.1,
            "category": "Face-to-face"
        },
        "M0M032": {
            "pLDDT": 93.1,
            "category": "Face-to-face"
        },
        "A0A3R7IM04": {
            "pLDDT": 93.5,
            "category": "Face-to-face"
        },
        "A0A5D5AS44": {
            "pLDDT": 92.2,
            "category": "Face-to-face"
        },
        "R7PTX2": {
            "pLDDT": 83.5,
            "category": "Coiled-coil histone"
        },
        "A0A2H9N012": {
            "pLDDT": 83.0,
            "category": "Coiled-coil histone"
        },
        "A0A238Z8Y8": {
            "pLDDT": 96.3,
            "category": "DUF1931"
        },
        "A0A497I2I7": {
            "pLDDT": 94.1,
            "category": "Nucleosomal"
        },
        "A0A7C4F2H5": {
            "pLDDT": 96.9,
            "category": "Nucleosomal"
        },
        "A0A524CK09": {
            "pLDDT": 93.0,
            "category": "Nucleosomal"
        },
        "A0A498HAH4": {
            "pLDDT": 95.8,
            "category": "Nucleosomal"
        },
        "A0A7C7H6C6": {
            "pLDDT": 69.9,
            "category": "Face-to-face"
        },
        "A0A7J4BCC8": {
            "pLDDT": 91.9,
            "category": "Nucleosomal"
        },
        "A0A843AIQ4": {
            "pLDDT": 96.4,
            "category": "Nucleosomal"
        },
        "A0A4U7C9M4": {
            "pLDDT": 97.4,
            "category": "Halo double"
        },
        "A0A1V4ZXH5": {
            "pLDDT": 95.7,
            "category": "Nucleosomal"
        },
        "A0A662J3U3": {
            "pLDDT": 97.0,
            "category": "Nucleosomal"
        },
        "A0A842QN38": {
            "pLDDT": 80.0,
            "category": "Face-to-face"
        },
        "A0A7C2ZZ02": {
            "pLDDT": 93.9,
            "category": "Nucleosomal"
        },
        "A0A2E8B4Y4": {
            "pLDDT": 86.2,
            "category": "Beta-propeller"
        },
        "A0A554K9C6": {
            "pLDDT": 95.1,
            "category": "Face-to-face"
        },
        "A0A524A405": {
            "pLDDT": 95.2,
            "category": "Nucleosomal"
        },
        "A0A317JM14": {
            "pLDDT": 74.5,
            "category": "ZZ histone"
        },
        "A0A524DYB4": {
            "pLDDT": 90.8,
            "category": "Undefined"
        },
        "A0A4U7CBD2": {
            "pLDDT": 92.2,
            "category": "Face-to-face"
        },
        "A0A1H5WDE9": {
            "pLDDT": 93.5,
            "category": "Face-to-face"
        },
        "A0A2R6J4H4": {
            "pLDDT": 96.0,
            "category": "Halo double"
        },
        "V6DR83": {
            "pLDDT": 94.2,
            "category": "Face-to-face"
        },
        "A0A842W658": {
            "pLDDT": 93.0,
            "category": "Nucleosomal"
        },
        "A0A497PSE8": {
            "pLDDT": 85.4,
            "category": "Face-to-face"
        },
        "A0A2K8RE01": {
            "pLDDT": 94.8,
            "category": "DUF1931"
        },
        "A0A7K4CB55": {
            "pLDDT": 95.7,
            "category": "Nucleosomal"
        },
        "A0A2Z5PDL5": {
            "pLDDT": 96.0,
            "category": "Methanococcales histone"
        },
        "A0A1V4ZVZ5": {
            "pLDDT": 95.7,
            "category": "Nucleosomal"
        },
        "A0A2E5X7L9": {
            "pLDDT": 93.9,
            "category": "Face-to-face"
        },
        "A0A256Y9Q1": {
            "pLDDT": 89.6,
            "category": "Nucleosomal"
        },
        "A0A1N6WIY6": {
            "pLDDT": 89.9,
            "category": "Face-to-face"
        },
        "A0A7W7DH46": {
            "pLDDT": 83.2,
            "category": "DUF1931"
        },
        "A0A101WZH0": {
            "pLDDT": 92.3,
            "category": "Nucleosomal"
        },
        "L7KTN5": {
            "pLDDT": 95.1,
            "category": "DUF1931"
        },
        "A0A218PEF3": {
            "pLDDT": 89.5,
            "category": "Face-to-face"
        },
        "A0A1V5MCH4": {
            "pLDDT": 78.2,
            "category": "Coiled-coil histone"
        },
        "A0A3A5VP10": {
            "pLDDT": 79.9,
            "category": "Poseidoniia double"
        },
        "A0A2E4KS26": {
            "pLDDT": 78.8,
            "category": "Poseidoniia double"
        },
        "A0A0B3AAJ7": {
            "pLDDT": 90.2,
            "category": "Face-to-face"
        },
        "A0A151EM82": {
            "pLDDT": 91.4,
            "category": "Nucleosomal"
        },
        "A0A843KK86": {
            "pLDDT": 95.3,
            "category": "Nucleosomal"
        },
        "A0A510BDN0": {
            "pLDDT": 93.9,
            "category": "Nucleosomal"
        },
        "A0A842PM50": {
            "pLDDT": 96.3,
            "category": "Halo double"
        },
        "A0A1H3ZW45": {
            "pLDDT": 93.1,
            "category": "Face-to-face"
        },
        "A0A662FLX2": {
            "pLDDT": 91.7,
            "category": "Face-to-face"
        },
        "A0A532TVI5": {
            "pLDDT": 94.9,
            "category": "Nucleosomal"
        },
        "A0A7J4UMS1": {
            "pLDDT": 95.4,
            "category": "Nucleosomal"
        },
        "A0A852W3V9": {
            "pLDDT": 93.8,
            "category": "DUF1931"
        },
        "A0A524EYX9": {
            "pLDDT": 90.0,
            "category": "Face-to-face"
        },
        "A0A497SR00": {
            "pLDDT": 91.2,
            "category": "Face-to-face"
        },
        "A0A524D8X3": {
            "pLDDT": 87.5,
            "category": "Nucleosomal"
        },
        "D2ZNX1": {
            "pLDDT": 96.6,
            "category": "Nucleosomal"
        },
        "A0A2H6AMT6": {
            "pLDDT": 94.6,
            "category": "DUF1931"
        },
        "A0A133VIH5": {
            "pLDDT": 96.0,
            "category": "Nucleosomal"
        },
        "A0A848EPM0": {
            "pLDDT": 96.0,
            "category": "Nucleosomal"
        },
        "A0A3M6KBW3": {
            "pLDDT": 94.3,
            "category": "Undefined"
        },
        "A0A833EET1": {
            "pLDDT": 93.3,
            "category": "Nucleosomal"
        },
        "A0A830F6V0": {
            "pLDDT": 92.3,
            "category": "Face-to-face"
        },
        "A0A843JIE0": {
            "pLDDT": 96.2,
            "category": "Nucleosomal"
        },
        "A0A850MPT7": {
            "pLDDT": 93.3,
            "category": "Nucleosomal"
        },
        "A0A5E4JHT2": {
            "pLDDT": 89.9,
            "category": "Face-to-face"
        },
        "A0A1V6K4B5": {
            "pLDDT": 95.7,
            "category": "Nucleosomal"
        },
        "A0A451AHH7": {
            "pLDDT": 66.7,
            "category": "Transmembrane histone"
        },
        "A0A328Q8U6": {
            "pLDDT": 94.1,
            "category": "Nucleosomal"
        },
        "A0A7C5K0B8": {
            "pLDDT": 88.4,
            "category": "Face-to-face"
        },
        "A0A843FLF9": {
            "pLDDT": 77.8,
            "category": "Nucleosomal"
        },
        "A0A5C0SJE3": {
            "pLDDT": 96.5,
            "category": "Nucleosomal"
        },
        "A0A2P6W4W1": {
            "pLDDT": 92.9,
            "category": "Face-to-face"
        },
        "A0A328SFG9": {
            "pLDDT": 94.9,
            "category": "Nucleosomal"
        },
        "A0A7C0V589": {
            "pLDDT": 94.2,
            "category": "Nucleosomal"
        },
        "A0A3N5MSP9": {
            "pLDDT": 96.1,
            "category": "Nucleosomal"
        },
        "A0A2A2F9W7": {
            "pLDDT": 93.5,
            "category": "Face-to-face"
        },
        "A0A2P6W280": {
            "pLDDT": 96.8,
            "category": "Nucleosomal"
        },
        "A0A1Q1FI08": {
            "pLDDT": 96.8,
            "category": "Halo double"
        },
        "A0A0C2CN73": {
            "pLDDT": 88.5,
            "category": "Face-to-face"
        },
        "A0A3D3KQ33": {
            "pLDDT": 91.8,
            "category": "Face-to-face"
        },
        "A0A368TKU0": {
            "pLDDT": 94.2,
            "category": "Undefined"
        },
        "A0A662QA04": {
            "pLDDT": 95.1,
            "category": "Nucleosomal"
        },
        "F8ALG2": {
            "pLDDT": 96.5,
            "category": "Nucleosomal"
        },
        "A0A495Q9B7": {
            "pLDDT": 92.6,
            "category": "DUF1931"
        },
        "A0A6G1YYP0": {
            "pLDDT": 96.7,
            "category": "Halo double"
        },
        "A0A219AKS3": {
            "pLDDT": 96.1,
            "category": "Nucleosomal"
        },
        "A0A2D6P4N4": {
            "pLDDT": 86.5,
            "category": "Face-to-face"
        },
        "A0A497SC40": {
            "pLDDT": 82.9,
            "category": "Face-to-face"
        },
        "A0A7J2IPA4": {
            "pLDDT": 94.4,
            "category": "Nucleosomal"
        },
        "A0A7J3S225": {
            "pLDDT": 95.1,
            "category": "Nucleosomal"
        },
        "A0A396TTT5": {
            "pLDDT": 88.5,
            "category": "Beta-propeller"
        },
        "N1W8F4": {
            "pLDDT": 88.3,
            "category": "Face-to-face"
        },
        "B9AH23": {
            "pLDDT": 79.6,
            "category": "Coiled-coil histone"
        },
        "A0A2R6F6P5": {
            "pLDDT": 89.6,
            "category": "Halo double"
        },
        "A0A3A5HEZ9": {
            "pLDDT": 96.1,
            "category": "Nucleosomal"
        },
        "A0A521H8P0": {
            "pLDDT": 96.9,
            "category": "Face-to-face"
        },
        "A0A5M3W4D7": {
            "pLDDT": 94.2,
            "category": "DUF1931"
        },
        "A0A2E4J3I1": {
            "pLDDT": 67.8,
            "category": "Undefined"
        },
        "A0A2E4J3I2": {
            "pLDDT": 85.7,
            "category": "Undefined"
        },
        "A0A1J4RM28": {
            "pLDDT": 91.9,
            "category": "Nucleosomal"
        },
        "A0A7J4P3Y8": {
            "pLDDT": 93.8,
            "category": "Nucleosomal"
        },
        "A0A7J3EDJ3": {
            "pLDDT": 96.7,
            "category": "Nucleosomal"
        },
        "A0A7J2IEY3": {
            "pLDDT": 81.3,
            "category": "Coiled-coil histone"
        },
        "A0A1Y2JM04": {
            "pLDDT": 93.0,
            "category": "DUF1931"
        },
        "A0A7J4SJZ8": {
            "pLDDT": 95.2,
            "category": "Halo double"
        },
        "A0A239NLI7": {
            "pLDDT": 95.4,
            "category": "DUF1931"
        },
        "A0A7C3XE96": {
            "pLDDT": 94.4,
            "category": "Nucleosomal"
        },
        "A0A2H9MF74": {
            "pLDDT": 91.9,
            "category": "Nucleosomal"
        },
        "A0A2D6L4A9": {
            "pLDDT": 91.5,
            "category": "Face-to-face"
        },
        "A0A2H9MZL1": {
            "pLDDT": 95.8,
            "category": "Face-to-face"
        },
        "A0A830EUY3": {
            "pLDDT": 91.7,
            "category": "Face-to-face"
        },
        "G2SF47": {
            "pLDDT": 93.1,
            "category": "DUF1931"
        },
        "A0A497RE85": {
            "pLDDT": 91.4,
            "category": "Nucleosomal"
        },
        "A0A830FDK8": {
            "pLDDT": 92.5,
            "category": "Face-to-face"
        },
        "A0A558ADT7": {
            "pLDDT": 92.9,
            "category": "DUF1931"
        },
        "O59627": {
            "pLDDT": 96.7,
            "category": "Nucleosomal"
        },
        "G0HNE0": {
            "pLDDT": 96.1,
            "category": "Nucleosomal"
        },
        "A0A3M1TRV9": {
            "pLDDT": 82.2,
            "category": "Face-to-face"
        },
        "A0A2R6D215": {
            "pLDDT": 96.9,
            "category": "Halo double"
        },
        "A0A497L1N7": {
            "pLDDT": 94.8,
            "category": "Nucleosomal"
        },
        "A0A7K4N3A9": {
            "pLDDT": 93.1,
            "category": "Nucleosomal"
        },
        "A0A1D2WS93": {
            "pLDDT": 97.8,
            "category": "Nucleosomal"
        },
        "I3D0X7": {
            "pLDDT": 94.1,
            "category": "Nucleosomal"
        },
        "A0A2I0Q259": {
            "pLDDT": 95.5,
            "category": "Nucleosomal"
        },
        "A0A2R6FX08": {
            "pLDDT": 96.6,
            "category": "Undefined"
        },
        "A0A2R6N7K2": {
            "pLDDT": 96.9,
            "category": "Halo double"
        },
        "A0A2E8AHM6": {
            "pLDDT": 88.2,
            "category": "Undefined"
        },
        "A0A550HK09": {
            "pLDDT": 95.3,
            "category": "Nucleosomal"
        },
        "A0A662I6V7": {
            "pLDDT": 96.5,
            "category": "Nucleosomal"
        },
        "A0A850M1W7": {
            "pLDDT": 92.1,
            "category": "Nucleosomal"
        },
        "E4NTS7": {
            "pLDDT": 97.0,
            "category": "Halo double"
        },
        "A0A7C2TM41": {
            "pLDDT": 95.2,
            "category": "Nucleosomal"
        },
        "A0A328SA05": {
            "pLDDT": 96.8,
            "category": "Nucleosomal"
        },
        "A0A7C5PBA7": {
            "pLDDT": 94.7,
            "category": "Nucleosomal"
        },
        "A0A2I0NTY6": {
            "pLDDT": 95.9,
            "category": "Nucleosomal"
        },
        "A0A832PEW6": {
            "pLDDT": 96.8,
            "category": "Nucleosomal"
        },
        "I0XMV3": {
            "pLDDT": 85.0,
            "category": "Face-to-face"
        },
        "A0A101FUX7": {
            "pLDDT": 93.3,
            "category": "Nucleosomal"
        },
        "A0A897N342": {
            "pLDDT": 72.4,
            "category": "Face-to-face"
        },
        "A0A5Q0UGA9": {
            "pLDDT": 90.8,
            "category": "Coiled-coil histone"
        },
        "A0A7L4RG07": {
            "pLDDT": 87.4,
            "category": "Coiled-coil histone"
        },
        "A0A1B1TAP9": {
            "pLDDT": 80.7,
            "category": "Poseidoniia double"
        },
        "G2NZ66": {
            "pLDDT": 94.4,
            "category": "DUF1931"
        },
        "A0A836PUZ8": {
            "pLDDT": 93.9,
            "category": "Nucleosomal"
        },
        "A0A3E0HPW1": {
            "pLDDT": 90.8,
            "category": "DUF1931"
        },
        "A0A662N4P1": {
            "pLDDT": 93.0,
            "category": "DUF1931"
        },
        "A0A524M540": {
            "pLDDT": 91.2,
            "category": "Nucleosomal"
        },
        "A0A2Z2MHK2": {
            "pLDDT": 96.3,
            "category": "Nucleosomal"
        },
        "A0A5B9M0W5": {
            "pLDDT": 85.2,
            "category": "Coiled-coil histone"
        },
        "A0A6G3ZP35": {
            "pLDDT": 97.3,
            "category": "Halo double"
        },
        "A0A7W1B921": {
            "pLDDT": 90.9,
            "category": "Bacterial dimer"
        },
        "A0A554KIB0": {
            "pLDDT": 92.1,
            "category": "Undefined"
        },
        "A0A554R067": {
            "pLDDT": 93.7,
            "category": "DUF1931"
        },
        "M0L0Q3": {
            "pLDDT": 91.7,
            "category": "Face-to-face"
        },
        "A0A1A0M9M9": {
            "pLDDT": 93.8,
            "category": "DUF1931"
        },
        "A0A1F9U0R5": {
            "pLDDT": 82.1,
            "category": "Bacterial dimer"
        },
        "V4HHT5": {
            "pLDDT": 97.1,
            "category": "Halo double"
        },
        "A0A1F6QW03": {
            "pLDDT": 93.2,
            "category": "Nucleosomal"
        },
        "A0A497HYU2": {
            "pLDDT": 97.8,
            "category": "Nucleosomal"
        },
        "A0A0U5D191": {
            "pLDDT": 92.9,
            "category": "Face-to-face"
        },
        "A0A147JUX3": {
            "pLDDT": 96.7,
            "category": "Nucleosomal"
        },
        "A0A2P6W6T5": {
            "pLDDT": 96.7,
            "category": "Nucleosomal"
        },
        "F2KNB3": {
            "pLDDT": 95.7,
            "category": "Nucleosomal"
        },
        "A0A660SUQ8": {
            "pLDDT": 90.0,
            "category": "Bacterial dimer"
        },
        "A0A3A5JGU7": {
            "pLDDT": 94.0,
            "category": "Face-to-face"
        },
        "A0A8A2U385": {
            "pLDDT": 92.2,
            "category": "Face-to-face"
        },
        "A0A238X234": {
            "pLDDT": 92.2,
            "category": "Face-to-face"
        },
        "A0A2H9Q3V2": {
            "pLDDT": 92.1,
            "category": "Face-to-face"
        },
        "A0A1F5CYU9": {
            "pLDDT": 94.1,
            "category": "Nucleosomal"
        },
        "A0A842WBN8": {
            "pLDDT": 93.2,
            "category": "Face-to-face"
        },
        "A0A368PFD0": {
            "pLDDT": 95.2,
            "category": "Nucleosomal"
        },
        "D4GQ55": {
            "pLDDT": 94.0,
            "category": "Face-to-face"
        },
        "A0A846PK31": {
            "pLDDT": 93.3,
            "category": "Nucleosomal"
        },
        "A0A7T5R8J5": {
            "pLDDT": 94.7,
            "category": "Face-to-face"
        },
        "A0A564Q7Z0": {
            "pLDDT": 96.5,
            "category": "Nucleosomal"
        },
        "A0A1F5DGT1": {
            "pLDDT": 95.3,
            "category": "Nucleosomal"
        },
        "Q18K87": {
            "pLDDT": 97.3,
            "category": "Halo double"
        },
        "A0A662P5G3": {
            "pLDDT": 97.1,
            "category": "Nucleosomal"
        },
        "A0A842M3L4": {
            "pLDDT": 96.3,
            "category": "Nucleosomal"
        },
        "A0A7C7ZJY5": {
            "pLDDT": 92.1,
            "category": "Bacterial dimer"
        },
        "A0A328RVS8": {
            "pLDDT": 95.2,
            "category": "Nucleosomal"
        },
        "A0A5E4LNQ3": {
            "pLDDT": 84.8,
            "category": "Nucleosomal"
        },
        "A0A5B9D9F4": {
            "pLDDT": 93.5,
            "category": "Nucleosomal"
        },
        "A0A524DIF9": {
            "pLDDT": 94.2,
            "category": "Nucleosomal"
        },
        "A0A0E3RIW4": {
            "pLDDT": 95.7,
            "category": "Nucleosomal"
        },
        "A0A519BTD5": {
            "pLDDT": 85.2,
            "category": "Coiled-coil histone"
        },
        "A0A1D8S744": {
            "pLDDT": 92.4,
            "category": "Face-to-face"
        },
        "A0A7K4MQF1": {
            "pLDDT": 93.1,
            "category": "Nucleosomal"
        },
        "A0A0M4N9I8": {
            "pLDDT": 89.9,
            "category": "Face-to-face"
        },
        "A0A2E5YTP9": {
            "pLDDT": 78.2,
            "category": "Face-to-face"
        },
        "A0A497JI14": {
            "pLDDT": 97.0,
            "category": "Nucleosomal"
        },
        "G2MPE8": {
            "pLDDT": 92.1,
            "category": "Face-to-face"
        },
        "A0A7D4YH18": {
            "pLDDT": 97.2,
            "category": "Halo double"
        },
        "A0A843LIQ1": {
            "pLDDT": 96.6,
            "category": "Nucleosomal"
        },
        "A0A2H4VLQ3": {
            "pLDDT": 95.2,
            "category": "Nucleosomal"
        },
        "A0A3A5HKR9": {
            "pLDDT": 78.0,
            "category": "Coiled-coil histone"
        },
        "A0A2H4VLQ6": {
            "pLDDT": 80.7,
            "category": "Coiled-coil histone"
        },
        "A0A170SYI5": {
            "pLDDT": 97.1,
            "category": "Nucleosomal"
        },
        "A0A1V4U1K5": {
            "pLDDT": 81.5,
            "category": "Undefined"
        },
        "A0A7C4MBU0": {
            "pLDDT": 93.3,
            "category": "Nucleosomal"
        },
        "I3R1W4": {
            "pLDDT": 96.5,
            "category": "Halo double"
        },
        "A0A853CS45": {
            "pLDDT": 95.9,
            "category": "DUF1931"
        },
        "S3UQY5": {
            "pLDDT": 87.4,
            "category": "Face-to-face"
        },
        "A0A7H9MJT3": {
            "pLDDT": 94.6,
            "category": "Bacterial dimer"
        },
        "A0A1H9KBE2": {
            "pLDDT": 97.4,
            "category": "Halo double"
        },
        "A0A097QTQ8": {
            "pLDDT": 96.3,
            "category": "Nucleosomal"
        },
        "A0A133U7S2": {
            "pLDDT": 94.9,
            "category": "Nucleosomal"
        },
        "A8B1G1": {
            "pLDDT": 96.5,
            "category": "Nucleosomal"
        },
        "A8B1G4": {
            "pLDDT": 96.4,
            "category": "Nucleosomal"
        },
        "A0A368TJ81": {
            "pLDDT": 97.0,
            "category": "Nucleosomal"
        },
        "A0A662GJ74": {
            "pLDDT": 92.9,
            "category": "Nucleosomal"
        },
        "A0A0D6JSX7": {
            "pLDDT": 96.5,
            "category": "Halo double"
        },
        "A0A534VYK3": {
            "pLDDT": 91.3,
            "category": "Face-to-face"
        },
        "A0A2H9LQE1": {
            "pLDDT": 96.0,
            "category": "Undefined"
        },
        "A0A843ML00": {
            "pLDDT": 95.3,
            "category": "Nucleosomal"
        },
        "A0A3A6QKJ7": {
            "pLDDT": 93.3,
            "category": "Face-to-face"
        },
        "A0A4R9IY18": {
            "pLDDT": 83.4,
            "category": "Face-to-face"
        },
        "A0A7V7WKS1": {
            "pLDDT": 92.9,
            "category": "Bacterial dimer"
        },
        "A0A7J2HH21": {
            "pLDDT": 95.1,
            "category": "Nucleosomal"
        },
        "M0K7B2": {
            "pLDDT": 94.0,
            "category": "Face-to-face"
        },
        "L9VFZ5": {
            "pLDDT": 93.9,
            "category": "Face-to-face"
        },
        "A0A0M9AS20": {
            "pLDDT": 92.2,
            "category": "Face-to-face"
        },
        "A0A133VCG6": {
            "pLDDT": 90.3,
            "category": "Undefined"
        },
        "A0A2P6W3I9": {
            "pLDDT": 96.7,
            "category": "Nucleosomal"
        },
        "A0A2V7W4H4": {
            "pLDDT": 79.4,
            "category": "Transmembrane histone"
        },
        "A0A897NMT0": {
            "pLDDT": 96.5,
            "category": "Halo double"
        },
        "L9YZW3": {
            "pLDDT": 97.3,
            "category": "Halo double"
        },
        "A0A1S6GXX4": {
            "pLDDT": 88.5,
            "category": "Face-to-face"
        },
        "W8NVG4": {
            "pLDDT": 96.2,
            "category": "Nucleosomal"
        },
        "M0NBB3": {
            "pLDDT": 92.4,
            "category": "Face-to-face"
        },
        "A0A0P6XSQ8": {
            "pLDDT": 96.3,
            "category": "DUF1931"
        },
        "M0EX78": {
            "pLDDT": 92.2,
            "category": "Face-to-face"
        },
        "A0A6G2KHY0": {
            "pLDDT": 91.9,
            "category": "Nucleosomal"
        },
        "A0A2Z2MX31": {
            "pLDDT": 96.8,
            "category": "Nucleosomal"
        },
        "A0A7J4L151": {
            "pLDDT": 90.3,
            "category": "Face-to-face"
        },
        "A0A523A8K9": {
            "pLDDT": 92.0,
            "category": "Nucleosomal"
        },
        "A0A7K4AZD2": {
            "pLDDT": 96.1,
            "category": "Nucleosomal"
        },
        "A0A075MS86": {
            "pLDDT": 96.9,
            "category": "Nucleosomal"
        },
        "A0A4P8WQ42": {
            "pLDDT": 93.1,
            "category": "Face-to-face"
        },
        "A0A133UCH2": {
            "pLDDT": 95.8,
            "category": "Nucleosomal"
        },
        "A0A533WB40": {
            "pLDDT": 94.4,
            "category": "Nucleosomal"
        },
        "A0A554MWD3": {
            "pLDDT": 93.0,
            "category": "Halo double"
        },
        "A0A1V5NCE7": {
            "pLDDT": 91.0,
            "category": "Face-to-face"
        },
        "A0A2Z2HIE0": {
            "pLDDT": 94.2,
            "category": "Nucleosomal"
        },
        "A0A1D8MR91": {
            "pLDDT": 96.5,
            "category": "Nucleosomal"
        },
        "A0A5S9I9R5": {
            "pLDDT": 96.0,
            "category": "DUF1931"
        },
        "A0A151EH72": {
            "pLDDT": 95.4,
            "category": "Nucleosomal"
        },
        "M3GRV7": {
            "pLDDT": 88.5,
            "category": "Face-to-face"
        },
        "A0A1D2RFK9": {
            "pLDDT": 96.4,
            "category": "Nucleosomal"
        },
        "A0A832QQI6": {
            "pLDDT": 97.5,
            "category": "Nucleosomal"
        },
        "N0BAY1": {
            "pLDDT": 96.7,
            "category": "Nucleosomal"
        },
        "A0A117LQN1": {
            "pLDDT": 96.0,
            "category": "Nucleosomal"
        },
        "A0A7J2R4L5": {
            "pLDDT": 70.6,
            "category": "Undefined"
        },
        "A0A8B5WPZ2": {
            "pLDDT": 85.5,
            "category": "Bacterial dimer"
        },
        "A0A223Z033": {
            "pLDDT": 95.8,
            "category": "Nucleosomal"
        },
        "A0A1D2QII9": {
            "pLDDT": 94.0,
            "category": "Face-to-face"
        },
        "A0A543CUZ5": {
            "pLDDT": 93.7,
            "category": "DUF1931"
        },
        "A0A7T5R859": {
            "pLDDT": 95.8,
            "category": "Nucleosomal"
        },
        "A0A2D5XD35": {
            "pLDDT": 92.5,
            "category": "Undefined"
        },
        "A0A2R6LKV9": {
            "pLDDT": 95.9,
            "category": "Halo double"
        },
        "A0A1P8XJ32": {
            "pLDDT": 96.2,
            "category": "DUF1931"
        },
        "A0A843HEV1": {
            "pLDDT": 95.7,
            "category": "Nucleosomal"
        },
        "A0A7J2K8L1": {
            "pLDDT": 95.4,
            "category": "Nucleosomal"
        },
        "A0A842W7F7": {
            "pLDDT": 90.5,
            "category": "Nucleosomal"
        },
        "A0A2E7RLJ0": {
            "pLDDT": 90.1,
            "category": "Face-to-face"
        },
        "A0A7J2Z1W4": {
            "pLDDT": 86.4,
            "category": "Coiled-coil histone"
        },
        "A0A2R6F370": {
            "pLDDT": 97.1,
            "category": "Undefined"
        },
        "A0A843CBR1": {
            "pLDDT": 94.5,
            "category": "Nucleosomal"
        },
        "A0A524EQ11": {
            "pLDDT": 87.9,
            "category": "Nucleosomal"
        },
        "A0A497T889": {
            "pLDDT": 82.8,
            "category": "Coiled-coil histone"
        },
        "A0A482S4F8": {
            "pLDDT": 73.9,
            "category": "Undefined"
        },
        "A0A832S4B2": {
            "pLDDT": 89.9,
            "category": "Nucleosomal"
        },
        "Q74P81": {
            "pLDDT": 76.1,
            "category": "RdgC histone"
        },
        "A0A6A8GDD5": {
            "pLDDT": 90.9,
            "category": "Face-to-face"
        },
        "A0A7J3T055": {
            "pLDDT": 95.3,
            "category": "Nucleosomal"
        },
        "A0A450WHC2": {
            "pLDDT": 79.5,
            "category": "Transmembrane histone"
        },
        "A0A832RWS0": {
            "pLDDT": 95.7,
            "category": "Nucleosomal"
        },
        "A0A097QQZ5": {
            "pLDDT": 96.2,
            "category": "Nucleosomal"
        },
        "A0A328Q1U1": {
            "pLDDT": 79.6,
            "category": "Coiled-coil histone"
        },
        "A0A7J9TRW8": {
            "pLDDT": 95.4,
            "category": "Nucleosomal"
        },
        "A0A2E5QEV5": {
            "pLDDT": 85.0,
            "category": "Undefined"
        },
        "A0A7C1AY03": {
            "pLDDT": 95.9,
            "category": "Nucleosomal"
        },
        "A0A2E9CFW5": {
            "pLDDT": 94.0,
            "category": "Face-to-face"
        },
        "A0A0B0EII8": {
            "pLDDT": 81.8,
            "category": "Face-to-face"
        },
        "A0A7L4PY31": {
            "pLDDT": 95.6,
            "category": "Nucleosomal"
        },
        "A0A1Y0I431": {
            "pLDDT": 83.4,
            "category": "Beta-propeller"
        },
        "A0A7J2MUC7": {
            "pLDDT": 96.1,
            "category": "Undefined"
        },
        "A0A7C2XQE4": {
            "pLDDT": 94.5,
            "category": "Nucleosomal"
        },
        "A0A7J2MUC8": {
            "pLDDT": 85.6,
            "category": "Undefined"
        },
        "A0A0B3AUF0": {
            "pLDDT": 89.6,
            "category": "Face-to-face"
        },
        "A0A2G9NHB9": {
            "pLDDT": 91.2,
            "category": "Face-to-face"
        },
        "A0A2D6W4L7": {
            "pLDDT": 93.7,
            "category": "Nucleosomal"
        },
        "A0A1Y5YTP1": {
            "pLDDT": 76.1,
            "category": "RdgC histone"
        },
        "A0A1V4UHU9": {
            "pLDDT": 86.0,
            "category": "Undefined"
        },
        "A0A8J7QKA2": {
            "pLDDT": 88.1,
            "category": "Face-to-face"
        },
        "A0A0B3AFF2": {
            "pLDDT": 97.1,
            "category": "Nucleosomal"
        },
        "A0A848EQ92": {
            "pLDDT": 89.5,
            "category": "Face-to-face"
        },
        "A0A7J3BD70": {
            "pLDDT": 95.1,
            "category": "Nucleosomal"
        },
        "A0A1D2Q9K1": {
            "pLDDT": 96.9,
            "category": "Halo double"
        },
        "A0A2Z4L6H8": {
            "pLDDT": 54.1,
            "category": "Undefined"
        },
        "A0A2D6WWJ0": {
            "pLDDT": 96.0,
            "category": "Nucleosomal"
        },
        "M7U0S7": {
            "pLDDT": 86.9,
            "category": "Undefined"
        },
        "A0A315Y1M9": {
            "pLDDT": 92.9,
            "category": "Nucleosomal"
        },
        "A0A3Q9EEG7": {
            "pLDDT": 92.2,
            "category": "Face-to-face"
        },
        "A0A0F9KZN1": {
            "pLDDT": 87.7,
            "category": "Face-to-face"
        },
        "A0A2G9N4L4": {
            "pLDDT": 86.3,
            "category": "Face-to-face"
        },
        "A0A2G9N4L9": {
            "pLDDT": 91.7,
            "category": "Nucleosomal"
        },
        "A0A2D6NWY2": {
            "pLDDT": 84.9,
            "category": "Face-to-face"
        },
        "B9LQW4": {
            "pLDDT": 97.2,
            "category": "Halo double"
        },
        "A0A2N1UCC2": {
            "pLDDT": 84.9,
            "category": "Face-to-face"
        },
        "A0A662SK85": {
            "pLDDT": 93.1,
            "category": "Nucleosomal"
        },
        "A0A7L4P5S5": {
            "pLDDT": 83.6,
            "category": "Coiled-coil histone"
        },
        "A0A6N7CXC4": {
            "pLDDT": 93.3,
            "category": "DUF1931"
        },
        "A0A1D2WAA9": {
            "pLDDT": 95.7,
            "category": "Nucleosomal"
        },
        "A0A7L8W108": {
            "pLDDT": 92.2,
            "category": "DUF1931"
        },
        "A0A7C1A0V2": {
            "pLDDT": 92.3,
            "category": "Bacterial dimer"
        },
        "A0A532T4Y2": {
            "pLDDT": 94.1,
            "category": "Face-to-face"
        },
        "A0A4U7E2B3": {
            "pLDDT": 97.1,
            "category": "Halo double"
        },
        "I3ZWQ0": {
            "pLDDT": 92.3,
            "category": "Face-to-face"
        },
        "A0A4R2HS65": {
            "pLDDT": 74.9,
            "category": "Transmembrane histone"
        },
        "A0A1I5AK19": {
            "pLDDT": 95.3,
            "category": "DUF1931"
        },
        "A0A523W3L3": {
            "pLDDT": 95.1,
            "category": "Nucleosomal"
        },
        "A0A843BU05": {
            "pLDDT": 94.8,
            "category": "Nucleosomal"
        },
        "A0A7J2R0K8": {
            "pLDDT": 95.8,
            "category": "Nucleosomal"
        },
        "A0A497SHD0": {
            "pLDDT": 80.2,
            "category": "Face-to-face"
        },
        "A0A2D6R6A0": {
            "pLDDT": 95.4,
            "category": "Nucleosomal"
        },
        "A0A662FLL7": {
            "pLDDT": 94.0,
            "category": "Nucleosomal"
        },
        "A0A2S8IYW2": {
            "pLDDT": 97.7,
            "category": "DUF1931"
        },
        "A0A1V4UD94": {
            "pLDDT": 96.2,
            "category": "Nucleosomal"
        },
        "A0A497HXV0": {
            "pLDDT": 96.7,
            "category": "Nucleosomal"
        },
        "A0A7Y0PPT8": {
            "pLDDT": 94.0,
            "category": "DUF1931"
        },
        "A0A5E4IRK5": {
            "pLDDT": 95.8,
            "category": "Nucleosomal"
        },
        "A0A7C3WHW2": {
            "pLDDT": 93.3,
            "category": "Face-to-face"
        },
        "A0A7W0VSJ5": {
            "pLDDT": 85.2,
            "category": "Face-to-face"
        },
        "A0A150WCZ0": {
            "pLDDT": 94.6,
            "category": "Bacterial dimer"
        },
        "A0A2Z5PL52": {
            "pLDDT": 96.0,
            "category": "Methanococcales histone"
        },
        "A0A0E3X0P2": {
            "pLDDT": 96.2,
            "category": "Nucleosomal"
        },
        "G0QDC8": {
            "pLDDT": 94.3,
            "category": "Undefined"
        },
        "A0A1H3J092": {
            "pLDDT": 93.2,
            "category": "Face-to-face"
        },
        "A0A1H3FXI0": {
            "pLDDT": 92.1,
            "category": "Face-to-face"
        },
        "A0A3S8WQ98": {
            "pLDDT": 94.8,
            "category": "DUF1931"
        },
        "A0A534VZT2": {
            "pLDDT": 84.8,
            "category": "ZZ histone"
        },
        "A0A366MA96": {
            "pLDDT": 91.7,
            "category": "Nucleosomal"
        },
        "K8P1Q8": {
            "pLDDT": 89.8,
            "category": "DUF1931"
        },
        "A0A1N7EZX5": {
            "pLDDT": 93.9,
            "category": "Face-to-face"
        },
        "A0A532THE7": {
            "pLDDT": 88.9,
            "category": "Face-to-face"
        },
        "A0A3R7XDV1": {
            "pLDDT": 94.7,
            "category": "Nucleosomal"
        },
        "A0A1V5AQ29": {
            "pLDDT": 93.8,
            "category": "Nucleosomal"
        },
        "A0A524L8G8": {
            "pLDDT": 80.9,
            "category": "Face-to-face"
        },
        "A0A497LSP0": {
            "pLDDT": 95.4,
            "category": "Nucleosomal"
        },
        "A0A0F7PG32": {
            "pLDDT": 92.9,
            "category": "Face-to-face"
        },
        "M0NGJ0": {
            "pLDDT": 90.6,
            "category": "Face-to-face"
        },
        "Q2NHP7": {
            "pLDDT": 97.7,
            "category": "Nucleosomal"
        },
        "M0NRF5": {
            "pLDDT": 92.2,
            "category": "Face-to-face"
        },
        "A0A3A5VIM2": {
            "pLDDT": 89.9,
            "category": "Undefined"
        },
        "D3S4U7": {
            "pLDDT": 95.7,
            "category": "Nucleosomal"
        },
        "A0A832SV22": {
            "pLDDT": 91.0,
            "category": "Methanococcales histone"
        },
        "A0A832RQ71": {
            "pLDDT": 96.0,
            "category": "Nucleosomal"
        },
        "A0A2R6DE40": {
            "pLDDT": 94.8,
            "category": "Face-to-face"
        },
        "A0A7J3LMV4": {
            "pLDDT": 93.2,
            "category": "Nucleosomal"
        },
        "A0A1M7GBC7": {
            "pLDDT": 89.7,
            "category": "DUF1931"
        },
        "A0A7C4JAA7": {
            "pLDDT": 97.1,
            "category": "Nucleosomal"
        },
        "A0A557SSF2": {
            "pLDDT": 93.4,
            "category": "Nucleosomal"
        },
        "A0A328S4G9": {
            "pLDDT": 96.3,
            "category": "Nucleosomal"
        },
        "A0A2D6NCI1": {
            "pLDDT": 91.4,
            "category": "Face-to-face"
        },
        "E8PNA9": {
            "pLDDT": 97.1,
            "category": "DUF1931"
        },
        "A0A7C7YVX2": {
            "pLDDT": 96.9,
            "category": "Face-to-face"
        },
        "A0A5E4JAX1": {
            "pLDDT": 84.5,
            "category": "Coiled-coil histone"
        },
        "A0A1D8MTE2": {
            "pLDDT": 96.7,
            "category": "Nucleosomal"
        },
        "A0A151A9H5": {
            "pLDDT": 92.1,
            "category": "Face-to-face"
        },
        "A0A662HSR3": {
            "pLDDT": 93.7,
            "category": "Nucleosomal"
        },
        "A0A5B9D7L9": {
            "pLDDT": 96.7,
            "category": "Nucleosomal"
        },
        "A0A347APG5": {
            "pLDDT": 75.4,
            "category": "Coiled-coil histone"
        },
        "A0A371K7B7": {
            "pLDDT": 92.2,
            "category": "Face-to-face"
        },
        "A0A7K4B1S6": {
            "pLDDT": 95.8,
            "category": "Nucleosomal"
        },
        "A0A832Z6S6": {
            "pLDDT": 89.1,
            "category": "Nucleosomal"
        },
        "M6Y516": {
            "pLDDT": 89.6,
            "category": "Face-to-face"
        },
        "D9PX60": {
            "pLDDT": 96.2,
            "category": "Nucleosomal"
        },
        "A0A2I0PRV5": {
            "pLDDT": 43.0,
            "category": "Undefined"
        },
        "A0A832T5V1": {
            "pLDDT": 96.3,
            "category": "Nucleosomal"
        },
        "A0A2Z2HR07": {
            "pLDDT": 97.3,
            "category": "Halo double"
        },
        "B7QZX8": {
            "pLDDT": 90.3,
            "category": "Face-to-face"
        },
        "A0A1D7V2G0": {
            "pLDDT": 88.3,
            "category": "Face-to-face"
        },
        "A0A2R6F0P5": {
            "pLDDT": 91.8,
            "category": "Face-to-face"
        },
        "A0A533VUB7": {
            "pLDDT": 95.0,
            "category": "Nucleosomal"
        },
        "A0A7J3KEK0": {
            "pLDDT": 95.9,
            "category": "Nucleosomal"
        },
        "A0A5E4IGQ7": {
            "pLDDT": 95.3,
            "category": "Nucleosomal"
        },
        "A0A832VYG9": {
            "pLDDT": 97.5,
            "category": "Nucleosomal"
        },
        "A0A1A3TBL0": {
            "pLDDT": 94.1,
            "category": "DUF1931"
        },
        "A0A7J4FZL4": {
            "pLDDT": 95.5,
            "category": "Nucleosomal"
        },
        "A0A842KL34": {
            "pLDDT": 96.1,
            "category": "Nucleosomal"
        },
        "A0A662W6M7": {
            "pLDDT": 96.4,
            "category": "Nucleosomal"
        },
        "A0A534QV65": {
            "pLDDT": 92.4,
            "category": "Face-to-face"
        },
        "V6HHX7": {
            "pLDDT": 87.4,
            "category": "Face-to-face"
        },
        "D2ZML2": {
            "pLDDT": 79.6,
            "category": "Coiled-coil histone"
        },
        "A0A2H9MIY1": {
            "pLDDT": 95.4,
            "category": "Nucleosomal"
        },
        "A0A7C7SQD2": {
            "pLDDT": 69.0,
            "category": "Undefined"
        },
        "A0A2H0NZH6": {
            "pLDDT": 93.1,
            "category": "Face-to-face"
        },
        "A0A832V3P7": {
            "pLDDT": 95.8,
            "category": "Nucleosomal"
        },
        "V4HAY6": {
            "pLDDT": 94.3,
            "category": "Face-to-face"
        },
        "A0A8J8F3B2": {
            "pLDDT": 96.9,
            "category": "Halo double"
        },
        "A0A7V2T9S7": {
            "pLDDT": 94.5,
            "category": "DUF1931"
        },
        "A0A419FS79": {
            "pLDDT": 87.2,
            "category": "Face-to-face"
        },
        "A0A4V6DZM9": {
            "pLDDT": 97.4,
            "category": "Halo double"
        },
        "A0A059MUC2": {
            "pLDDT": 95.2,
            "category": "DUF1931"
        },
        "L9YQ59": {
            "pLDDT": 93.1,
            "category": "Face-to-face"
        },
        "A0A830FBB9": {
            "pLDDT": 92.9,
            "category": "Face-to-face"
        },
        "A0A662A3C8": {
            "pLDDT": 89.0,
            "category": "Undefined"
        },
        "A0A838YFD4": {
            "pLDDT": 94.0,
            "category": "Nucleosomal"
        },
        "M0CX07": {
            "pLDDT": 93.1,
            "category": "Face-to-face"
        },
        "A0A524F741": {
            "pLDDT": 93.6,
            "category": "Nucleosomal"
        },
        "A0A497RNW9": {
            "pLDDT": 94.4,
            "category": "Nucleosomal"
        },
        "A0A2U3CEV2": {
            "pLDDT": 96.8,
            "category": "Nucleosomal"
        },
        "A0A2R6HBG3": {
            "pLDDT": 94.1,
            "category": "Face-to-face"
        },
        "A0A516WXR9": {
            "pLDDT": 95.0,
            "category": "DUF1931"
        },
        "A0A1I2S3Y9": {
            "pLDDT": 91.6,
            "category": "DUF1931"
        },
        "L9YZY6": {
            "pLDDT": 93.9,
            "category": "Face-to-face"
        },
        "A0A378NKV0": {
            "pLDDT": 94.6,
            "category": "DUF1931"
        },
        "A0A2R6H538": {
            "pLDDT": 96.9,
            "category": "Halo double"
        },
        "A0A832THP8": {
            "pLDDT": 94.3,
            "category": "Undefined"
        },
        "M0GPP7": {
            "pLDDT": 96.6,
            "category": "Halo double"
        },
        "A0A2A5VNN0": {
            "pLDDT": 90.5,
            "category": "Face-to-face"
        },
        "A0A7V7D512": {
            "pLDDT": 88.0,
            "category": "Face-to-face"
        },
        "A0A524ACZ6": {
            "pLDDT": 94.9,
            "category": "Nucleosomal"
        },
        "A1RX27": {
            "pLDDT": 91.2,
            "category": "Nucleosomal"
        },
        "A0A3R7GU23": {
            "pLDDT": 97.0,
            "category": "Halo double"
        },
        "A0A2E9DXH5": {
            "pLDDT": 83.1,
            "category": "Poseidoniia double"
        },
        "A0A075I2V9": {
            "pLDDT": 93.8,
            "category": "Undefined"
        },
        "A0A497RIW1": {
            "pLDDT": 79.0,
            "category": "Coiled-coil histone"
        },
        "A0A2I0NP81": {
            "pLDDT": 95.6,
            "category": "Nucleosomal"
        },
        "A0A3R9G6T4": {
            "pLDDT": 95.8,
            "category": "Nucleosomal"
        },
        "A0A3M6K0G6": {
            "pLDDT": 94.2,
            "category": "Nucleosomal"
        },
        "A0A662FE05": {
            "pLDDT": 94.2,
            "category": "Nucleosomal"
        },
        "A0A7W8FKX9": {
            "pLDDT": 94.4,
            "category": "DUF1931"
        },
        "A0A1F9RV46": {
            "pLDDT": 89.7,
            "category": "Bacterial dimer"
        },
        "A0A239LV05": {
            "pLDDT": 94.1,
            "category": "DUF1931"
        },
        "A0A3M1H6N1": {
            "pLDDT": 92.8,
            "category": "Undefined"
        },
        "A0A133UMZ1": {
            "pLDDT": 95.7,
            "category": "Nucleosomal"
        },
        "A0A6M1YF76": {
            "pLDDT": 89.5,
            "category": "Bacterial dimer"
        },
        "A0A330M656": {
            "pLDDT": 86.1,
            "category": "Beta-propeller"
        },
        "Q9UWP8": {
            "pLDDT": 91.8,
            "category": "Face-to-face"
        },
        "A0A7J3LM54": {
            "pLDDT": 93.0,
            "category": "Nucleosomal"
        },
        "G0QD11": {
            "pLDDT": 73.2,
            "category": "Nanohalo coiled-coil"
        },
        "A0A842UGY6": {
            "pLDDT": 96.1,
            "category": "Nucleosomal"
        },
        "A0A832YR84": {
            "pLDDT": 93.8,
            "category": "Nucleosomal"
        },
        "A0A662PGN3": {
            "pLDDT": 96.3,
            "category": "Nucleosomal"
        },
        "A0A347AG96": {
            "pLDDT": 95.7,
            "category": "Nucleosomal"
        },
        "A0A660UTF6": {
            "pLDDT": 95.6,
            "category": "Undefined"
        },
        "M6FE73": {
            "pLDDT": 88.5,
            "category": "Face-to-face"
        },
        "A0A7C5NWI8": {
            "pLDDT": 96.5,
            "category": "Nucleosomal"
        },
        "M0CHU8": {
            "pLDDT": 93.9,
            "category": "Face-to-face"
        },
        "M0BHW2": {
            "pLDDT": 97.0,
            "category": "Halo double"
        },
        "F6BE57": {
            "pLDDT": 96.2,
            "category": "Nucleosomal"
        },
        "A0A1F2Q434": {
            "pLDDT": 95.1,
            "category": "DUF1931"
        },
        "A0A8D6HBM1": {
            "pLDDT": 94.3,
            "category": "DUF1931"
        },
        "A0A3M9ZWA7": {
            "pLDDT": 92.4,
            "category": "Nucleosomal"
        },
        "A0A219ALW7": {
            "pLDDT": 96.3,
            "category": "Nucleosomal"
        },
        "A0A497RMK7": {
            "pLDDT": 96.0,
            "category": "Nucleosomal"
        },
        "A0A3L6JLC1": {
            "pLDDT": 90.0,
            "category": "Face-to-face"
        },
        "F7PPY7": {
            "pLDDT": 93.0,
            "category": "Face-to-face"
        },
        "A0A2D6BII3": {
            "pLDDT": 94.5,
            "category": "Undefined"
        },
        "A0A7T3FW01": {
            "pLDDT": 94.9,
            "category": "Halo double"
        },
        "A0A1L9C3E0": {
            "pLDDT": 95.6,
            "category": "Nucleosomal"
        },
        "A0A371KST3": {
            "pLDDT": 96.8,
            "category": "Halo double"
        },
        "A0A7C2R431": {
            "pLDDT": 84.7,
            "category": "Nucleosomal"
        },
        "N0BCL7": {
            "pLDDT": 95.6,
            "category": "Nucleosomal"
        },
        "A0A257MLV1": {
            "pLDDT": 93.5,
            "category": "Undefined"
        },
        "A0A6A9T9M9": {
            "pLDDT": 92.2,
            "category": "Face-to-face"
        },
        "A0A7J2MUA9": {
            "pLDDT": 94.1,
            "category": "Undefined"
        },
        "A0A7J3P9K3": {
            "pLDDT": 88.3,
            "category": "Undefined"
        },
        "A0A1D2WJL4": {
            "pLDDT": 96.5,
            "category": "Nucleosomal"
        },
        "A0A6B9TE54": {
            "pLDDT": 96.0,
            "category": "Nucleosomal"
        },
        "A0A2D6ACS8": {
            "pLDDT": 68.3,
            "category": "Undefined"
        },
        "A0A842R7B1": {
            "pLDDT": 81.7,
            "category": "Undefined"
        },
        "A0A1V6N2G5": {
            "pLDDT": 95.9,
            "category": "Nucleosomal"
        },
        "A0A2E9MTI9": {
            "pLDDT": 94.0,
            "category": "Nucleosomal"
        },
        "A0A7J4FX44": {
            "pLDDT": 93.3,
            "category": "Nucleosomal"
        },
        "A0A257AJX6": {
            "pLDDT": 96.3,
            "category": "Nucleosomal"
        },
        "W0I1Z8": {
            "pLDDT": 95.9,
            "category": "Nucleosomal"
        },
        "A0A218P2E2": {
            "pLDDT": 96.7,
            "category": "Nucleosomal"
        },
        "A0A2G9MDS7": {
            "pLDDT": 90.0,
            "category": "Face-to-face"
        },
        "A0A5E4JKH4": {
            "pLDDT": 97.2,
            "category": "Nucleosomal"
        },
        "A0A2H9QFL4": {
            "pLDDT": 76.1,
            "category": "Coiled-coil histone"
        },
        "A0A7V4QPX6": {
            "pLDDT": 85.7,
            "category": "Bacterial dimer"
        },
        "A0A523AR98": {
            "pLDDT": 84.2,
            "category": "Nucleosomal"
        },
        "A0A7C4TRW3": {
            "pLDDT": 96.6,
            "category": "Nucleosomal"
        },
        "A0A842T2J6": {
            "pLDDT": 94.2,
            "category": "Nucleosomal"
        },
        "A0A2S9XMF4": {
            "pLDDT": 79.8,
            "category": "ZZ histone"
        },
        "A0A3S5JT78": {
            "pLDDT": 80.4,
            "category": "Poseidoniia double"
        },
        "A0A2R6G8V2": {
            "pLDDT": 90.0,
            "category": "Halo double"
        },
        "A0A2P2E1Q2": {
            "pLDDT": 88.1,
            "category": "Face-to-face"
        },
        "A0A7J2LQQ4": {
            "pLDDT": 93.7,
            "category": "Undefined"
        },
        "A0A1I2WKQ9": {
            "pLDDT": 55.7,
            "category": "Undefined"
        },
        "A0A1H6ED86": {
            "pLDDT": 90.6,
            "category": "DUF1931"
        },
        "M0E5D8": {
            "pLDDT": 97.1,
            "category": "Halo double"
        },
        "A0A3M1H8D3": {
            "pLDDT": 93.8,
            "category": "Nucleosomal"
        },
        "A0A430S5G7": {
            "pLDDT": 97.1,
            "category": "DUF1931"
        },
        "A0A520JV22": {
            "pLDDT": 73.2,
            "category": "Nucleosomal"
        },
        "A0A371KH79": {
            "pLDDT": 96.8,
            "category": "Halo double"
        },
        "A0A5E4JRR1": {
            "pLDDT": 91.7,
            "category": "Face-to-face"
        },
        "A0A7C4BFG3": {
            "pLDDT": 96.6,
            "category": "Nucleosomal"
        },
        "A0A523WEW0": {
            "pLDDT": 95.4,
            "category": "Nucleosomal"
        },
        "A0A2D6Q7B9": {
            "pLDDT": 96.4,
            "category": "Face-to-face"
        },
        "A0A075G8I3": {
            "pLDDT": 94.0,
            "category": "Undefined"
        },
        "A0A328SL91": {
            "pLDDT": 95.8,
            "category": "Nucleosomal"
        },
        "A0A1G1HBN4": {
            "pLDDT": 92.8,
            "category": "Nucleosomal"
        },
        "A0A497S6Y3": {
            "pLDDT": 81.5,
            "category": "Coiled-coil histone"
        },
        "A0A842LDP8": {
            "pLDDT": 96.8,
            "category": "Nucleosomal"
        },
        "A0A1M6ZY81": {
            "pLDDT": 94.4,
            "category": "Face-to-face"
        },
        "A0A3M1CW59": {
            "pLDDT": 90.0,
            "category": "Face-to-face"
        },
        "A0A7J3M025": {
            "pLDDT": 97.3,
            "category": "Nucleosomal"
        },
        "A0A7C6FZU1": {
            "pLDDT": 78.2,
            "category": "Coiled-coil histone"
        },
        "A0A7Y9GAY3": {
            "pLDDT": 94.7,
            "category": "DUF1931"
        },
        "K6U3A5": {
            "pLDDT": 97.6,
            "category": "Nucleosomal"
        },
        "A0A7V2XGK7": {
            "pLDDT": 86.1,
            "category": "Face-to-face"
        },
        "A0A421EK77": {
            "pLDDT": 97.1,
            "category": "Halo double"
        },
        "A0A120JZY5": {
            "pLDDT": 96.0,
            "category": "Nucleosomal"
        },
        "A0A2H9PST3": {
            "pLDDT": 83.8,
            "category": "Face-to-face"
        },
        "A0A830EX68": {
            "pLDDT": 89.2,
            "category": "Face-to-face"
        },
        "A0A2Z2MQ55": {
            "pLDDT": 96.5,
            "category": "Nucleosomal"
        },
        "M0MUD7": {
            "pLDDT": 91.9,
            "category": "Face-to-face"
        },
        "A0A223ZDV6": {
            "pLDDT": 97.5,
            "category": "Nucleosomal"
        },
        "A0A662RTM7": {
            "pLDDT": 96.9,
            "category": "Undefined"
        },
        "A0A2S9YIA0": {
            "pLDDT": 82.3,
            "category": "Face-to-face"
        },
        "A0A2E3ZJB9": {
            "pLDDT": 85.1,
            "category": "Poseidoniia double"
        },
        "A0A0M4QAZ6": {
            "pLDDT": 93.6,
            "category": "DUF1931"
        },
        "A0A7Y3GYG0": {
            "pLDDT": 94.5,
            "category": "Undefined"
        },
        "A0A2H9Q2X0": {
            "pLDDT": 96.4,
            "category": "Undefined"
        },
        "A0A7J4IMR8": {
            "pLDDT": 88.6,
            "category": "Face-to-face"
        },
        "A0A2V2MXN6": {
            "pLDDT": 93.5,
            "category": "Undefined"
        },
        "A0A1X2DQU4": {
            "pLDDT": 94.2,
            "category": "DUF1931"
        },
        "U2YSB2": {
            "pLDDT": 89.6,
            "category": "Halo double"
        },
        "A0A7J2X207": {
            "pLDDT": 96.8,
            "category": "Nucleosomal"
        },
        "C7DGD3": {
            "pLDDT": 97.5,
            "category": "Nucleosomal"
        },
        "A0A1V5B8F6": {
            "pLDDT": 93.6,
            "category": "Nucleosomal"
        },
        "F1SVE7": {
            "pLDDT": 94.2,
            "category": "Undefined"
        },
        "A0A842JWX5": {
            "pLDDT": 94.5,
            "category": "DUF1931"
        },
        "A0A1F3XVV8": {
            "pLDDT": 90.0,
            "category": "Bacterial dimer"
        },
        "A0A7J4KZT2": {
            "pLDDT": 97.3,
            "category": "Nucleosomal"
        },
        "A0A523PUF1": {
            "pLDDT": 95.7,
            "category": "Face-to-face"
        },
        "A0A1I6KZG2": {
            "pLDDT": 96.3,
            "category": "Halo double"
        },
        "A0A534QCT1": {
            "pLDDT": 96.3,
            "category": "Undefined"
        },
        "A0A523SPF5": {
            "pLDDT": 95.2,
            "category": "Nucleosomal"
        },
        "A0A4Z1A137": {
            "pLDDT": 84.8,
            "category": "Face-to-face"
        },
        "A0A7J4IKH1": {
            "pLDDT": 95.7,
            "category": "Nucleosomal"
        },
        "A0A1S8B0B8": {
            "pLDDT": 92.2,
            "category": "Face-to-face"
        },
        "A0A532TK07": {
            "pLDDT": 87.1,
            "category": "Nucleosomal"
        },
        "C7P233": {
            "pLDDT": 93.9,
            "category": "Face-to-face"
        },
        "A0A126QYE7": {
            "pLDDT": 79.8,
            "category": "Coiled-coil histone"
        },
        "A0A843M8X9": {
            "pLDDT": 91.8,
            "category": "Nucleosomal"
        },
        "A0A7C0WMU8": {
            "pLDDT": 89.8,
            "category": "IHF histone"
        },
        "T0FC67": {
            "pLDDT": 89.6,
            "category": "Face-to-face"
        },
        "A0A7C4D7L8": {
            "pLDDT": 95.7,
            "category": "Nucleosomal"
        },
        "A0A2R6GLD8": {
            "pLDDT": 91.7,
            "category": "Face-to-face"
        },
        "I7CNZ7": {
            "pLDDT": 93.7,
            "category": "Face-to-face"
        },
        "A0A1N7GG59": {
            "pLDDT": 97.2,
            "category": "Halo double"
        },
        "A0A7J3SCY2": {
            "pLDDT": 94.7,
            "category": "Nucleosomal"
        },
        "A0A2R6HX45": {
            "pLDDT": 91.3,
            "category": "Halo double"
        },
        "A0A523VQR1": {
            "pLDDT": 87.7,
            "category": "Face-to-face"
        },
        "A0A7C7ZM11": {
            "pLDDT": 92.9,
            "category": "Bacterial dimer"
        },
        "A0A0E3P1N3": {
            "pLDDT": 96.3,
            "category": "Nucleosomal"
        },
        "A0A7C8CPF4": {
            "pLDDT": 88.0,
            "category": "Bacterial dimer"
        },
        "A0A1H8MQB7": {
            "pLDDT": 93.3,
            "category": "Face-to-face"
        },
        "A0A2R6M8K3": {
            "pLDDT": 96.8,
            "category": "Halo double"
        },
        "A0A7U3CZ78": {
            "pLDDT": 97.4,
            "category": "Nucleosomal"
        },
        "A0A1I3KWG9": {
            "pLDDT": 97.6,
            "category": "Halo double"
        },
        "A0A5J5K6T8": {
            "pLDDT": 90.7,
            "category": "DUF1931"
        },
        "T0FUQ2": {
            "pLDDT": 88.3,
            "category": "Face-to-face"
        },
        "A0A2G9PHP3": {
            "pLDDT": 94.4,
            "category": "Nucleosomal"
        },
        "A0A1V5IKR2": {
            "pLDDT": 96.9,
            "category": "Nucleosomal"
        },
        "A0A7J2K8W7": {
            "pLDDT": 95.3,
            "category": "Nucleosomal"
        },
        "A0A532TVR1": {
            "pLDDT": 90.8,
            "category": "Face-to-face"
        },
        "D0MI80": {
            "pLDDT": 93.1,
            "category": "DUF1931"
        },
        "A0A662R274": {
            "pLDDT": 93.2,
            "category": "Nucleosomal"
        },
        "M0L6G7": {
            "pLDDT": 92.2,
            "category": "Face-to-face"
        },
        "A0A1Q7MCX9": {
            "pLDDT": 95.1,
            "category": "Nucleosomal"
        },
        "G0QF64": {
            "pLDDT": 96.4,
            "category": "Undefined"
        },
        "A0A1Q9N2V2": {
            "pLDDT": 91.5,
            "category": "Undefined"
        },
        "A0A8J7YKT9": {
            "pLDDT": 90.3,
            "category": "Face-to-face"
        },
        "A0A0B3AT26": {
            "pLDDT": 94.7,
            "category": "Nucleosomal"
        },
        "A0A370VYZ7": {
            "pLDDT": 94.3,
            "category": "DUF1931"
        },
        "A0A1Q9NJR1": {
            "pLDDT": 85.9,
            "category": "Nucleosomal"
        },
        "A0A843M5U2": {
            "pLDDT": 79.6,
            "category": "Coiled-coil histone"
        },
        "A0A0F7FKG7": {
            "pLDDT": 91.9,
            "category": "Nucleosomal"
        },
        "A0A843L8A9": {
            "pLDDT": 95.5,
            "category": "Nucleosomal"
        },
        "A0A497N0W1": {
            "pLDDT": 93.6,
            "category": "Nucleosomal"
        },
        "A0A554IS48": {
            "pLDDT": 91.0,
            "category": "Face-to-face"
        },
        "A0A358V0T9": {
            "pLDDT": 79.5,
            "category": "Face-to-face"
        },
        "A0A7J4R9X9": {
            "pLDDT": 94.8,
            "category": "Nucleosomal"
        },
        "A0A2G9M6A5": {
            "pLDDT": 96.3,
            "category": "Face-to-face"
        },
        "A0A7T5UUU3": {
            "pLDDT": 93.8,
            "category": "Nucleosomal"
        },
        "A0A1I6P7E5": {
            "pLDDT": 93.9,
            "category": "Face-to-face"
        },
        "A0A2H0S0K3": {
            "pLDDT": 94.5,
            "category": "Face-to-face"
        },
        "A0A0A2WLE1": {
            "pLDDT": 97.2,
            "category": "DUF1931"
        },
        "A0A1F3Y6H6": {
            "pLDDT": 82.6,
            "category": "Bacterial dimer"
        },
        "A0A1F9VK35": {
            "pLDDT": 83.6,
            "category": "Bacterial dimer"
        },
        "A0A524CUC3": {
            "pLDDT": 87.6,
            "category": "Face-to-face"
        },
        "H3ZPI5": {
            "pLDDT": 96.9,
            "category": "Nucleosomal"
        },
        "A0A484I7B8": {
            "pLDDT": 92.6,
            "category": "Nucleosomal"
        },
        "A0A1J4Y1A1": {
            "pLDDT": 95.5,
            "category": "Undefined"
        },
        "A0A1S6HDW0": {
            "pLDDT": 95.2,
            "category": "Nucleosomal"
        },
        "A0A6B0GP28": {
            "pLDDT": 92.6,
            "category": "Face-to-face"
        },
        "A0A7C5RBL9": {
            "pLDDT": 97.3,
            "category": "Undefined"
        },
        "A0A662M696": {
            "pLDDT": 96.1,
            "category": "Nucleosomal"
        },
        "A0A7J2PQ49": {
            "pLDDT": 94.6,
            "category": "Nucleosomal"
        },
        "A0A1J4VY00": {
            "pLDDT": 90.8,
            "category": "Face-to-face"
        },
        "X1C569": {
            "pLDDT": 90.8,
            "category": "Face-to-face"
        },
        "A0A2E4B717": {
            "pLDDT": 80.7,
            "category": "Poseidoniia double"
        },
        "A0A498EN39": {
            "pLDDT": 91.2,
            "category": "Face-to-face"
        },
        "A0A147JRS5": {
            "pLDDT": 94.5,
            "category": "Nucleosomal"
        },
        "A0A2D6U115": {
            "pLDDT": 88.1,
            "category": "Face-to-face"
        },
        "A0A7I7X7P7": {
            "pLDDT": 93.8,
            "category": "DUF1931"
        },
        "A0A7J9QW00": {
            "pLDDT": 95.4,
            "category": "Nucleosomal"
        },
        "A0A1D2WG49": {
            "pLDDT": 95.6,
            "category": "Nucleosomal"
        },
        "F6BAL4": {
            "pLDDT": 96.3,
            "category": "Nucleosomal"
        },
        "A0A1Q5JPG0": {
            "pLDDT": 94.0,
            "category": "DUF1931"
        },
        "A0A7G9YMX3": {
            "pLDDT": 94.8,
            "category": "Nucleosomal"
        },
        "M0BL41": {
            "pLDDT": 93.8,
            "category": "Face-to-face"
        },
        "A0A256XCC7": {
            "pLDDT": 89.6,
            "category": "Nucleosomal"
        },
        "W0JIT2": {
            "pLDDT": 96.6,
            "category": "Halo double"
        },
        "A0A3L6JK82": {
            "pLDDT": 95.7,
            "category": "Nucleosomal"
        },
        "A0A218NLQ0": {
            "pLDDT": 90.0,
            "category": "Undefined"
        },
        "A0A6V8DF36": {
            "pLDDT": 80.6,
            "category": "Poseidoniia double"
        },
        "A0A6A8RRC5": {
            "pLDDT": 86.1,
            "category": "Coiled-coil histone"
        },
        "A0A662FE67": {
            "pLDDT": 92.2,
            "category": "Face-to-face"
        },
        "P48782": {
            "pLDDT": 94.9,
            "category": "Nucleosomal"
        },
        "A0A328PGV4": {
            "pLDDT": 91.0,
            "category": "Coiled-coil histone"
        },
        "A0A7J4TA12": {
            "pLDDT": 93.0,
            "category": "Nucleosomal"
        },
        "A0A2M9YZ09": {
            "pLDDT": 88.3,
            "category": "Face-to-face"
        },
        "A0A2G9PZ11": {
            "pLDDT": 93.8,
            "category": "Face-to-face"
        },
        "A0A8I0U3R0": {
            "pLDDT": 89.9,
            "category": "Face-to-face"
        },
        "A0A101F003": {
            "pLDDT": 96.3,
            "category": "Nucleosomal"
        },
        "A0A830GAX3": {
            "pLDDT": 92.0,
            "category": "Face-to-face"
        },
        "M0FFW6": {
            "pLDDT": 96.8,
            "category": "Halo double"
        },
        "A0A1B1KF07": {
            "pLDDT": 95.0,
            "category": "DUF1931"
        },
        "A0A843III2": {
            "pLDDT": 79.4,
            "category": "Coiled-coil histone"
        },
        "A0A315SLZ4": {
            "pLDDT": 94.2,
            "category": "DUF1931"
        },
        "A0A849R562": {
            "pLDDT": 96.9,
            "category": "Nucleosomal"
        },
        "F8LDV9": {
            "pLDDT": 94.3,
            "category": "Bacterial dimer"
        },
        "A0A367IDR8": {
            "pLDDT": 80.5,
            "category": "Poseidoniia double"
        },
        "A0A1F2P6L7": {
            "pLDDT": 95.6,
            "category": "Nucleosomal"
        },
        "A0A2H9Q828": {
            "pLDDT": 85.2,
            "category": "Coiled-coil histone"
        },
        "A0A830GPV9": {
            "pLDDT": 93.4,
            "category": "Face-to-face"
        },
        "A0A2R6DTY3": {
            "pLDDT": 92.3,
            "category": "Face-to-face"
        },
        "A0A8J7U6J6": {
            "pLDDT": 87.8,
            "category": "Face-to-face"
        },
        "A0A2D6KUG9": {
            "pLDDT": 90.4,
            "category": "Undefined"
        },
        "A0A5E4IZP4": {
            "pLDDT": 80.5,
            "category": "Coiled-coil histone"
        },
        "A0A5E4JHR8": {
            "pLDDT": 84.0,
            "category": "Coiled-coil histone"
        },
        "A0A2G1WKG9": {
            "pLDDT": 92.2,
            "category": "Face-to-face"
        },
        "A0A3R7GME3": {
            "pLDDT": 97.2,
            "category": "Halo double"
        },
        "A0A133UG88": {
            "pLDDT": 95.3,
            "category": "Nucleosomal"
        },
        "A0A7L4RF83": {
            "pLDDT": 97.8,
            "category": "Nucleosomal"
        },
        "A0A4D6HNT3": {
            "pLDDT": 93.9,
            "category": "Face-to-face"
        },
        "A0A662T9B5": {
            "pLDDT": 91.9,
            "category": "Nucleosomal"
        },
        "A0A328SAD4": {
            "pLDDT": 95.8,
            "category": "Nucleosomal"
        },
        "A0A497FPR7": {
            "pLDDT": 89.4,
            "category": "Nucleosomal"
        },
        "A0A7C3XTR3": {
            "pLDDT": 85.1,
            "category": "Bacterial dimer"
        },
        "A0A0F9PQ32": {
            "pLDDT": 88.8,
            "category": "Face-to-face"
        },
        "A0A832JRX0": {
            "pLDDT": 90.3,
            "category": "Nucleosomal"
        },
        "A0A660TM59": {
            "pLDDT": 92.5,
            "category": "Nucleosomal"
        },
        "A0A850MN19": {
            "pLDDT": 89.9,
            "category": "Nucleosomal"
        },
        "A0A843J6T8": {
            "pLDDT": 80.6,
            "category": "Coiled-coil histone"
        },
        "A0A257AHD9": {
            "pLDDT": 93.8,
            "category": "Nucleosomal"
        },
        "A0A429G5C5": {
            "pLDDT": 93.8,
            "category": "Nucleosomal"
        },
        "A0A8A3S742": {
            "pLDDT": 95.4,
            "category": "Nucleosomal"
        },
        "A0A524D1T5": {
            "pLDDT": 88.1,
            "category": "Face-to-face"
        },
        "A0A4Q3L5F5": {
            "pLDDT": 86.2,
            "category": "Face-to-face"
        },
        "A0A8J8G0E3": {
            "pLDDT": 89.1,
            "category": "Undefined"
        },
        "A0A0U3E656": {
            "pLDDT": 81.1,
            "category": "Coiled-coil histone"
        },
        "A0A2E0IB00": {
            "pLDDT": 76.1,
            "category": "Poseidoniia double"
        },
        "A0A256YYD9": {
            "pLDDT": 91.0,
            "category": "Nucleosomal"
        },
        "A0A2H9HZD3": {
            "pLDDT": 93.7,
            "category": "Nucleosomal"
        },
        "A0A846PMQ9": {
            "pLDDT": 93.8,
            "category": "Nucleosomal"
        },
        "A0A1F6Z251": {
            "pLDDT": 93.7,
            "category": "Face-to-face"
        },
        "A0A432Q392": {
            "pLDDT": 95.9,
            "category": "Nucleosomal"
        },
        "F4HJH2": {
            "pLDDT": 96.6,
            "category": "Nucleosomal"
        },
        "A0A2E1LA58": {
            "pLDDT": 83.2,
            "category": "Poseidoniia double"
        },
        "R9A929": {
            "pLDDT": 84.8,
            "category": "Face-to-face"
        },
        "B0R7H1": {
            "pLDDT": 94.1,
            "category": "Face-to-face"
        },
        "N6VQ57": {
            "pLDDT": 88.2,
            "category": "Methanococcales histone"
        },
        "A0A5E4JKJ5": {
            "pLDDT": 76.0,
            "category": "Nucleosomal"
        },
        "A0A2A2H2I6": {
            "pLDDT": 93.8,
            "category": "Nucleosomal"
        },
        "A0A7X8HDP6": {
            "pLDDT": 89.6,
            "category": "Bacterial dimer"
        },
        "A0A523RHN7": {
            "pLDDT": 84.5,
            "category": "Undefined"
        },
        "U2YTW4": {
            "pLDDT": 95.3,
            "category": "Undefined"
        },
        "A0A7V5BPE3": {
            "pLDDT": 95.2,
            "category": "DUF1931"
        },
        "A0A7J2LAC1": {
            "pLDDT": 94.6,
            "category": "Nucleosomal"
        },
        "A0A833A2Z5": {
            "pLDDT": 94.4,
            "category": "Face-to-face"
        },
        "A0A4C2EP19": {
            "pLDDT": 93.8,
            "category": "Face-to-face"
        },
        "A0A2G9PSX9": {
            "pLDDT": 82.6,
            "category": "Coiled-coil histone"
        },
        "A0A2G9PK59": {
            "pLDDT": 93.6,
            "category": "Nucleosomal"
        },
        "A0A2V7W1L4": {
            "pLDDT": 88.4,
            "category": "Beta-propeller"
        },
        "A0A1F6R5J3": {
            "pLDDT": 93.1,
            "category": "Nucleosomal"
        },
        "A0A432Q8B2": {
            "pLDDT": 96.8,
            "category": "Nucleosomal"
        },
        "A0A1Y5LSK8": {
            "pLDDT": 93.3,
            "category": "DUF1931"
        },
        "A0A1V5JAU1": {
            "pLDDT": 88.8,
            "category": "IHF histone"
        },
        "A0A2I0PPQ5": {
            "pLDDT": 96.5,
            "category": "Nucleosomal"
        },
        "A0A257A2F6": {
            "pLDDT": 97.7,
            "category": "Nucleosomal"
        },
        "A0A559TUR6": {
            "pLDDT": 93.1,
            "category": "DUF1931"
        },
        "A0A147JW97": {
            "pLDDT": 96.8,
            "category": "Nucleosomal"
        },
        "A0A2E2TTN3": {
            "pLDDT": 83.6,
            "category": "Poseidoniia double"
        },
        "A0A1G2YMK7": {
            "pLDDT": 86.0,
            "category": "Face-to-face"
        },
        "A0A0G0ZRF0": {
            "pLDDT": 80.0,
            "category": "Face-to-face"
        },
        "A0A371M3P9": {
            "pLDDT": 93.0,
            "category": "Face-to-face"
        },
        "M0MKX2": {
            "pLDDT": 94.0,
            "category": "Face-to-face"
        },
        "A0A328Q9D9": {
            "pLDDT": 97.1,
            "category": "Nucleosomal"
        },
        "A0A328SIW3": {
            "pLDDT": 97.1,
            "category": "Nucleosomal"
        },
        "A0A842V0K1": {
            "pLDDT": 82.2,
            "category": "Face-to-face"
        },
        "A0A497J867": {
            "pLDDT": 96.5,
            "category": "Nucleosomal"
        },
        "A0A063ZF05": {
            "pLDDT": 95.6,
            "category": "Nucleosomal"
        },
        "A0A2U3CIL6": {
            "pLDDT": 96.1,
            "category": "Nucleosomal"
        },
        "A0A7C1V5Q5": {
            "pLDDT": 96.0,
            "category": "Nucleosomal"
        },
        "A0A6V8CWK0": {
            "pLDDT": 83.7,
            "category": "Poseidoniia double"
        },
        "A0A7C3Z595": {
            "pLDDT": 82.0,
            "category": "Undefined"
        },
        "A0A7M3MNJ9": {
            "pLDDT": 82.1,
            "category": "Face-to-face"
        },
        "A0A7K4F1Z4": {
            "pLDDT": 94.3,
            "category": "Nucleosomal"
        },
        "A0A2H9QMG2": {
            "pLDDT": 89.2,
            "category": "Nucleosomal"
        },
        "A0A7J2IVM9": {
            "pLDDT": 93.7,
            "category": "Nucleosomal"
        },
        "A0A2L1C9N6": {
            "pLDDT": 96.4,
            "category": "Nucleosomal"
        },
        "B6YXB0": {
            "pLDDT": 96.1,
            "category": "Nucleosomal"
        },
        "A0A6A8GDE4": {
            "pLDDT": 96.9,
            "category": "Halo double"
        },
        "A0A843KRF9": {
            "pLDDT": 95.7,
            "category": "Nucleosomal"
        },
        "A0A3A6QLR3": {
            "pLDDT": 96.9,
            "category": "Halo double"
        },
        "A0A258VR48": {
            "pLDDT": 80.7,
            "category": "ZZ histone"
        },
        "A0A662F9B7": {
            "pLDDT": 91.1,
            "category": "Undefined"
        },
        "L9WKX4": {
            "pLDDT": 93.9,
            "category": "Face-to-face"
        },
        "A0A1V4UDR7": {
            "pLDDT": 80.7,
            "category": "Nucleosomal"
        },
        "A0A7G9ZCQ4": {
            "pLDDT": 94.9,
            "category": "Nucleosomal"
        },
        "A0A7C6AIA7": {
            "pLDDT": 94.6,
            "category": "Nucleosomal"
        },
        "A0A8J8EGP3": {
            "pLDDT": 92.1,
            "category": "Face-to-face"
        },
        "A0A2E4BA34": {
            "pLDDT": 83.4,
            "category": "Undefined"
        },
        "A0A3M0XED0": {
            "pLDDT": 93.3,
            "category": "Nucleosomal"
        },
        "A0A1F9G6Y1": {
            "pLDDT": 79.5,
            "category": "ZZ histone"
        },
        "Q8TSX3": {
            "pLDDT": 96.3,
            "category": "Nucleosomal"
        },
        "A0A2R6KBR0": {
            "pLDDT": 97.0,
            "category": "Halo double"
        },
        "A0A1J4LPZ6": {
            "pLDDT": 92.2,
            "category": "Face-to-face"
        },
        "G0H212": {
            "pLDDT": 96.5,
            "category": "Nucleosomal"
        },
        "A0A7K3Z1U6": {
            "pLDDT": 95.2,
            "category": "Nucleosomal"
        },
        "Q60264": {
            "pLDDT": 96.0,
            "category": "Nucleosomal"
        },
        "A0A1V6K9M0": {
            "pLDDT": 95.7,
            "category": "Nucleosomal"
        },
        "A0A662R8B2": {
            "pLDDT": 93.7,
            "category": "Nucleosomal"
        },
        "A0A328Q7S4": {
            "pLDDT": 93.5,
            "category": "Nucleosomal"
        },
        "A0A537H572": {
            "pLDDT": 94.1,
            "category": "Nucleosomal"
        },
        "A0A2E8TBW0": {
            "pLDDT": 94.1,
            "category": "Nucleosomal"
        },
        "A0A522YSX4": {
            "pLDDT": 85.6,
            "category": "Bacterial dimer"
        },
        "A0A661EN10": {
            "pLDDT": 77.8,
            "category": "Face-to-face"
        },
        "A0A1V4UCH6": {
            "pLDDT": 85.2,
            "category": "Undefined"
        },
        "A0A2G9PKP6": {
            "pLDDT": 92.5,
            "category": "Face-to-face"
        },
        "W0JPW1": {
            "pLDDT": 93.9,
            "category": "Face-to-face"
        },
        "A0A842WE24": {
            "pLDDT": 76.4,
            "category": "Coiled-coil histone"
        },
        "A0A6A8AV56": {
            "pLDDT": 90.8,
            "category": "Undefined"
        },
        "V4GN65": {
            "pLDDT": 94.0,
            "category": "Face-to-face"
        },
        "H0AAH5": {
            "pLDDT": 95.0,
            "category": "Undefined"
        },
        "A0A660TA47": {
            "pLDDT": 93.2,
            "category": "Bacterial dimer"
        },
        "A0A2E5YCP5": {
            "pLDDT": 92.2,
            "category": "Face-to-face"
        },
        "A0A524DIH9": {
            "pLDDT": 94.7,
            "category": "Face-to-face"
        },
        "A0A1Y3GG93": {
            "pLDDT": 97.1,
            "category": "Nucleosomal"
        },
        "A0A151AJZ1": {
            "pLDDT": 97.1,
            "category": "Halo double"
        },
        "A0A368NB43": {
            "pLDDT": 96.8,
            "category": "Halo double"
        },
        "A0A836T1T1": {
            "pLDDT": 94.4,
            "category": "Nucleosomal"
        },
        "A0A7Y3J330": {
            "pLDDT": 85.5,
            "category": "Bacterial dimer"
        },
        "A0A126R090": {
            "pLDDT": 96.1,
            "category": "Nucleosomal"
        },
        "H0AB43": {
            "pLDDT": 86.4,
            "category": "Undefined"
        },
        "A0A7L4QXR9": {
            "pLDDT": 95.1,
            "category": "Nucleosomal"
        },
        "U6EC16": {
            "pLDDT": 91.7,
            "category": "Nucleosomal"
        },
        "W2U298": {
            "pLDDT": 97.1,
            "category": "DUF1931"
        },
        "A0A2A2HAD6": {
            "pLDDT": 96.5,
            "category": "Nucleosomal"
        },
        "A0A7J4UY01": {
            "pLDDT": 94.9,
            "category": "Nucleosomal"
        },
        "A0A0B5HW46": {
            "pLDDT": 95.7,
            "category": "Nucleosomal"
        },
        "A0A2G9NLW8": {
            "pLDDT": 89.2,
            "category": "Undefined"
        },
        "A0A5D3KZV5": {
            "pLDDT": 86.0,
            "category": "DUF1931"
        },
        "A0A7L4NYF7": {
            "pLDDT": 82.6,
            "category": "Coiled-coil histone"
        },
        "A0A6V8CGZ3": {
            "pLDDT": 84.6,
            "category": "Poseidoniia double"
        },
        "A0A0R2P0N4": {
            "pLDDT": 91.3,
            "category": "Undefined"
        },
        "A0A660UTZ6": {
            "pLDDT": 82.3,
            "category": "Face-to-face"
        },
        "A0A521ET06": {
            "pLDDT": 92.7,
            "category": "Face-to-face"
        },
        "A0A7J4DUX6": {
            "pLDDT": 94.9,
            "category": "DUF1931"
        },
        "A0A0F7P9V9": {
            "pLDDT": 95.7,
            "category": "Halo double"
        },
        "A0A662QDT7": {
            "pLDDT": 95.4,
            "category": "Nucleosomal"
        },
        "A0A166SWP2": {
            "pLDDT": 97.4,
            "category": "Halo double"
        },
        "N1UX82": {
            "pLDDT": 89.9,
            "category": "Face-to-face"
        },
        "A0A328SUA1": {
            "pLDDT": 96.8,
            "category": "Nucleosomal"
        },
        "A0A3G9A916": {
            "pLDDT": 95.1,
            "category": "DUF1931"
        },
        "A0A842TKJ7": {
            "pLDDT": 94.1,
            "category": "Nucleosomal"
        },
        "A0A2H6H102": {
            "pLDDT": 93.6,
            "category": "Face-to-face"
        },
        "A0A5C8NIB2": {
            "pLDDT": 80.2,
            "category": "Transmembrane histone"
        },
        "A0A842R8C4": {
            "pLDDT": 89.8,
            "category": "Nucleosomal"
        },
        "A0A3R7WEE9": {
            "pLDDT": 95.1,
            "category": "Nucleosomal"
        },
        "A0A328S048": {
            "pLDDT": 96.3,
            "category": "Undefined"
        },
        "A0A6B0T3C7": {
            "pLDDT": 90.2,
            "category": "Face-to-face"
        },
        "A0A1H6RCI3": {
            "pLDDT": 91.6,
            "category": "Face-to-face"
        },
        "A0A7J2PVW2": {
            "pLDDT": 87.2,
            "category": "Undefined"
        },
        "A0A150IHS7": {
            "pLDDT": 88.1,
            "category": "Coiled-coil histone"
        },
        "A0A8F7GLY6": {
            "pLDDT": 95.2,
            "category": "DUF1931"
        },
        "A0A539ELE4": {
            "pLDDT": 84.1,
            "category": "Bacterial dimer"
        },
        "F2KMN7": {
            "pLDDT": 97.4,
            "category": "Nucleosomal"
        },
        "A0A256HJS1": {
            "pLDDT": 97.1,
            "category": "Halo double"
        },
        "M0LF47": {
            "pLDDT": 97.5,
            "category": "Halo double"
        },
        "A0A1F6QVP6": {
            "pLDDT": 96.6,
            "category": "Nucleosomal"
        },
        "A0A2G9M9C4": {
            "pLDDT": 93.2,
            "category": "Nucleosomal"
        },
        "A0A2R6JKJ9": {
            "pLDDT": 96.1,
            "category": "Halo double"
        },
        "A0A497IT48": {
            "pLDDT": 96.8,
            "category": "Nucleosomal"
        },
        "A0A7K4CHU8": {
            "pLDDT": 93.8,
            "category": "Nucleosomal"
        },
        "A0A832UPC6": {
            "pLDDT": 92.2,
            "category": "Face-to-face"
        },
        "A0A6B1BLQ2": {
            "pLDDT": 92.0,
            "category": "Nucleosomal"
        },
        "A0A2R6FQP5": {
            "pLDDT": 92.8,
            "category": "Face-to-face"
        },
        "Q6LXK3": {
            "pLDDT": 96.5,
            "category": "Nucleosomal"
        },
        "A0A133UNB9": {
            "pLDDT": 93.9,
            "category": "Nucleosomal"
        },
        "A0A399WQ92": {
            "pLDDT": 92.1,
            "category": "Bacterial dimer"
        },
        "A0A849PY48": {
            "pLDDT": 93.8,
            "category": "Nucleosomal"
        },
        "A0A2E4Y315": {
            "pLDDT": 76.5,
            "category": "Face-to-face"
        },
        "A0A7J3RBG4": {
            "pLDDT": 80.1,
            "category": "Coiled-coil histone"
        },
        "A0A2E5YKX8": {
            "pLDDT": 85.3,
            "category": "ZZ histone"
        },
        "A0A1H7F5F4": {
            "pLDDT": 96.5,
            "category": "Nucleosomal"
        },
        "A0A7J4LW29": {
            "pLDDT": 93.6,
            "category": "Nucleosomal"
        },
        "A0A7L4RK32": {
            "pLDDT": 97.1,
            "category": "Nucleosomal"
        },
        "A0A1B8X0S4": {
            "pLDDT": 95.8,
            "category": "Nucleosomal"
        },
        "A0A1J1EK71": {
            "pLDDT": 96.9,
            "category": "DUF1931"
        },
        "A0A662TEB6": {
            "pLDDT": 96.8,
            "category": "Nucleosomal"
        },
        "A0A651GSQ8": {
            "pLDDT": 81.3,
            "category": "Face-to-face"
        },
        "A0A7C4HH67": {
            "pLDDT": 93.6,
            "category": "Nucleosomal"
        },
        "A0A7C6YMF9": {
            "pLDDT": 95.7,
            "category": "Nucleosomal"
        },
        "A0A2H9NFX3": {
            "pLDDT": 95.4,
            "category": "Nucleosomal"
        },
        "A0A534Q2D1": {
            "pLDDT": 79.9,
            "category": "Face-to-face"
        },
        "A0A842KUW2": {
            "pLDDT": 93.6,
            "category": "Nucleosomal"
        },
        "A0A842VJL9": {
            "pLDDT": 95.4,
            "category": "Nucleosomal"
        },
        "A0A2E6JKZ6": {
            "pLDDT": 85.0,
            "category": "Poseidoniia double"
        },
        "A0A524NZE1": {
            "pLDDT": 79.4,
            "category": "Undefined"
        },
        "A0A2H9L8M5": {
            "pLDDT": 87.4,
            "category": "Undefined"
        },
        "A0A6N7CPX4": {
            "pLDDT": 92.4,
            "category": "DUF1931"
        },
        "A0A2H9LBY9": {
            "pLDDT": 89.6,
            "category": "Nucleosomal"
        },
        "B1L604": {
            "pLDDT": 94.9,
            "category": "Nucleosomal"
        },
        "A0A524DE19": {
            "pLDDT": 94.2,
            "category": "Face-to-face"
        },
        "A0A1V5JBV7": {
            "pLDDT": 88.4,
            "category": "IHF histone"
        },
        "A0A1H1EAJ6": {
            "pLDDT": 91.1,
            "category": "Face-to-face"
        },
        "A0A662T9D5": {
            "pLDDT": 95.7,
            "category": "Nucleosomal"
        },
        "A0A2G9LYK1": {
            "pLDDT": 91.8,
            "category": "Undefined"
        },
        "A0A2P6W315": {
            "pLDDT": 96.8,
            "category": "Nucleosomal"
        },
        "A0A5C9ETQ6": {
            "pLDDT": 96.0,
            "category": "Face-to-face"
        },
        "A0A662WC68": {
            "pLDDT": 97.5,
            "category": "Nucleosomal"
        },
        "A0A4U7DX51": {
            "pLDDT": 93.0,
            "category": "Face-to-face"
        },
        "A0A538P8V2": {
            "pLDDT": 95.0,
            "category": "Nucleosomal"
        },
        "A0A1Z2TKZ9": {
            "pLDDT": 96.8,
            "category": "Nucleosomal"
        },
        "A0A6G9D2B0": {
            "pLDDT": 95.6,
            "category": "DUF1931"
        },
        "A0A6G2FX32": {
            "pLDDT": 92.7,
            "category": "Face-to-face"
        },
        "A0A842UB21": {
            "pLDDT": 91.5,
            "category": "Nucleosomal"
        },
        "A0A8J8P961": {
            "pLDDT": 91.7,
            "category": "Face-to-face"
        },
        "Q0SK49": {
            "pLDDT": 91.9,
            "category": "DUF1931"
        },
        "A0A7J4K016": {
            "pLDDT": 93.0,
            "category": "Nucleosomal"
        },
        "A0A7J9SLF6": {
            "pLDDT": 89.4,
            "category": "Undefined"
        },
        "A0A2D6TNM1": {
            "pLDDT": 92.8,
            "category": "Face-to-face"
        },
        "A0A7C5Q091": {
            "pLDDT": 94.8,
            "category": "Face-to-face"
        },
        "A0A518D1Z8": {
            "pLDDT": 76.6,
            "category": "Face-to-face"
        },
        "A0A7J3WF30": {
            "pLDDT": 87.8,
            "category": "Nucleosomal"
        },
        "A0A523SLD0": {
            "pLDDT": 93.4,
            "category": "Bacterial dimer"
        },
        "A0A1H1DPN0": {
            "pLDDT": 96.9,
            "category": "Halo double"
        },
        "A0A4Z0E480": {
            "pLDDT": 94.1,
            "category": "DUF1931"
        },
        "A0A170SU38": {
            "pLDDT": 96.0,
            "category": "Nucleosomal"
        },
        "A0A0U3SZY8": {
            "pLDDT": 96.9,
            "category": "Nucleosomal"
        },
        "A0A6G7GTJ9": {
            "pLDDT": 90.7,
            "category": "Bacterial dimer"
        },
        "A0A5C0SI94": {
            "pLDDT": 91.4,
            "category": "Face-to-face"
        },
        "A0A2R6HWX7": {
            "pLDDT": 91.9,
            "category": "Face-to-face"
        },
        "A0A7C7PUJ3": {
            "pLDDT": 96.3,
            "category": "DUF1931"
        },
        "A0A497HGH8": {
            "pLDDT": 72.3,
            "category": "Thermoplasmatota"
        },
        "A0A1Y3AFI2": {
            "pLDDT": 97.4,
            "category": "Halo double"
        },
        "A0A3N5B4F0": {
            "pLDDT": 80.0,
            "category": "Coiled-coil histone"
        },
        "A0A7J3XEF3": {
            "pLDDT": 96.9,
            "category": "Nucleosomal"
        },
        "A0A832EZM9": {
            "pLDDT": 94.4,
            "category": "Nucleosomal"
        },
        "A0A4R9I195": {
            "pLDDT": 84.2,
            "category": "Face-to-face"
        },
        "A0A3A6PNY3": {
            "pLDDT": 96.9,
            "category": "Halo double"
        },
        "A0A101DRU7": {
            "pLDDT": 97.4,
            "category": "Nucleosomal"
        },
        "A0A147JZI9": {
            "pLDDT": 92.9,
            "category": "Undefined"
        },
        "A0A166RM48": {
            "pLDDT": 92.9,
            "category": "Face-to-face"
        },
        "A0A7C1LGB3": {
            "pLDDT": 84.9,
            "category": "Undefined"
        },
        "A0A497M5V2": {
            "pLDDT": 96.6,
            "category": "Nucleosomal"
        },
        "A0A0Q1A6C2": {
            "pLDDT": 96.0,
            "category": "Nucleosomal"
        },
        "A0A7Y3L400": {
            "pLDDT": 89.2,
            "category": "Bacterial dimer"
        },
        "Q4JH29": {
            "pLDDT": 93.3,
            "category": "Undefined"
        },
        "A0A2E4JW32": {
            "pLDDT": 86.2,
            "category": "Face-to-face"
        },
        "A0A832WNR9": {
            "pLDDT": 93.0,
            "category": "Nucleosomal"
        },
        "A0A2H5A1U4": {
            "pLDDT": 91.7,
            "category": "Face-to-face"
        },
        "A0A7K4BVA4": {
            "pLDDT": 87.9,
            "category": "Coiled-coil histone"
        },
        "A0A532T4S6": {
            "pLDDT": 91.8,
            "category": "Undefined"
        },
        "G0HNM8": {
            "pLDDT": 96.5,
            "category": "Nucleosomal"
        },
        "A0A7W8Z2I9": {
            "pLDDT": 91.3,
            "category": "DUF1931"
        },
        "A9A6R3": {
            "pLDDT": 96.4,
            "category": "Nucleosomal"
        },
        "D2RS00": {
            "pLDDT": 93.9,
            "category": "Face-to-face"
        },
        "A0A842YSS4": {
            "pLDDT": 93.2,
            "category": "Undefined"
        },
        "A0A7C0VRX4": {
            "pLDDT": 93.1,
            "category": "Nucleosomal"
        },
        "A0A075WLU9": {
            "pLDDT": 96.8,
            "category": "Nucleosomal"
        },
        "A0A238WDZ3": {
            "pLDDT": 93.2,
            "category": "Face-to-face"
        },
        "A0A554NC87": {
            "pLDDT": 94.4,
            "category": "Face-to-face"
        },
        "A0A0B0SFT0": {
            "pLDDT": 97.1,
            "category": "DUF1931"
        },
        "A0A524D6E4": {
            "pLDDT": 94.9,
            "category": "Nucleosomal"
        },
        "A0A2A3IVK1": {
            "pLDDT": 70.6,
            "category": "DUF1931"
        },
        "A0A662HNJ0": {
            "pLDDT": 89.4,
            "category": "Nucleosomal"
        },
        "A0A2J6H1K4": {
            "pLDDT": 94.4,
            "category": "Nucleosomal"
        },
        "A0A0F9SFS7": {
            "pLDDT": 83.6,
            "category": "Undefined"
        },
        "A0A7C5XJM2": {
            "pLDDT": 95.5,
            "category": "Nucleosomal"
        },
        "A0A2H9NGD1": {
            "pLDDT": 95.8,
            "category": "Face-to-face"
        },
        "A0A662NID5": {
            "pLDDT": 96.0,
            "category": "Nucleosomal"
        },
        "A0A5C9E985": {
            "pLDDT": 92.4,
            "category": "Nucleosomal"
        },
        "A0B552": {
            "pLDDT": 94.0,
            "category": "Nucleosomal"
        },
        "A0A7V0PNE8": {
            "pLDDT": 92.3,
            "category": "Bacterial dimer"
        },
        "A0A7K3Y9A3": {
            "pLDDT": 95.9,
            "category": "Nucleosomal"
        },
        "A0A385L5S2": {
            "pLDDT": 95.1,
            "category": "DUF1931"
        },
        "A0A7C0XSL3": {
            "pLDDT": 96.3,
            "category": "Nucleosomal"
        },
        "A0A2P6W1N7": {
            "pLDDT": 92.9,
            "category": "Face-to-face"
        },
        "H1KYR8": {
            "pLDDT": 96.2,
            "category": "Nucleosomal"
        },
        "A0A8B3S2G3": {
            "pLDDT": 86.8,
            "category": "Nucleosomal"
        },
        "L0JPP8": {
            "pLDDT": 97.4,
            "category": "Halo double"
        },
        "D3RX55": {
            "pLDDT": 96.2,
            "category": "Nucleosomal"
        },
        "A0A2R6CWP3": {
            "pLDDT": 90.2,
            "category": "Face-to-face"
        },
        "A0A662IKQ0": {
            "pLDDT": 87.7,
            "category": "Undefined"
        },
        "A0A7C4JA02": {
            "pLDDT": 86.3,
            "category": "Face-to-face"
        },
        "A0A830EFW1": {
            "pLDDT": 93.1,
            "category": "Nucleosomal"
        },
        "A0A6B0HI17": {
            "pLDDT": 92.2,
            "category": "Face-to-face"
        },
        "Q74MT3": {
            "pLDDT": 90.6,
            "category": "Nucleosomal"
        },
        "A0A0B3AXW7": {
            "pLDDT": 93.0,
            "category": "Face-to-face"
        },
        "A0A842U002": {
            "pLDDT": 93.1,
            "category": "Nucleosomal"
        },
        "A0A482SHK0": {
            "pLDDT": 95.5,
            "category": "Undefined"
        },
        "A0A2R6ILZ4": {
            "pLDDT": 96.8,
            "category": "Halo double"
        },
        "A0A2J4G7C7": {
            "pLDDT": 90.1,
            "category": "Nucleosomal"
        },
        "A0A2E1ML02": {
            "pLDDT": 82.9,
            "category": "Poseidoniia double"
        },
        "A0A7X5TFU2": {
            "pLDDT": 92.7,
            "category": "Bacterial dimer"
        },
        "A0A842S4G5": {
            "pLDDT": 93.9,
            "category": "Nucleosomal"
        },
        "A0A482RS58": {
            "pLDDT": 74.1,
            "category": "Undefined"
        },
        "A0A7G2DBC0": {
            "pLDDT": 90.2,
            "category": "Face-to-face"
        },
        "A0A3P3R5D5": {
            "pLDDT": 92.0,
            "category": "Face-to-face"
        },
        "A0A842N0B6": {
            "pLDDT": 95.3,
            "category": "Nucleosomal"
        },
        "A0A2H4VCT0": {
            "pLDDT": 97.6,
            "category": "Nucleosomal"
        },
        "A0A7M2XVK3": {
            "pLDDT": 95.4,
            "category": "DUF1931"
        },
        "A0A256IIT1": {
            "pLDDT": 97.1,
            "category": "Halo double"
        },
        "A0A2G9PKV1": {
            "pLDDT": 94.8,
            "category": "Nucleosomal"
        },
        "A0A1G3C302": {
            "pLDDT": 91.4,
            "category": "Bacterial dimer"
        },
        "A0A1J5CKR2": {
            "pLDDT": 88.7,
            "category": "Nucleosomal"
        },
        "A0A5E4LPW5": {
            "pLDDT": 92.9,
            "category": "Face-to-face"
        },
        "A0A7C7W092": {
            "pLDDT": 93.1,
            "category": "Bacterial dimer"
        },
        "A0A328Q576": {
            "pLDDT": 95.0,
            "category": "Undefined"
        },
        "M6G861": {
            "pLDDT": 89.9,
            "category": "Face-to-face"
        },
        "A0A7C3TI96": {
            "pLDDT": 93.8,
            "category": "Nucleosomal"
        },
        "A0A2R6EBF6": {
            "pLDDT": 95.8,
            "category": "Halo double"
        },
        "A0A328SJL0": {
            "pLDDT": 96.0,
            "category": "Nucleosomal"
        },
        "M0KYT7": {
            "pLDDT": 97.5,
            "category": "Halo double"
        },
        "A0A7C5TUM7": {
            "pLDDT": 91.4,
            "category": "Undefined"
        },
        "A0A7Y6UEK4": {
            "pLDDT": 78.6,
            "category": "ZZ histone"
        },
        "A0A7C2FN77": {
            "pLDDT": 88.8,
            "category": "DUF1931"
        },
        "A0A843ANQ7": {
            "pLDDT": 95.9,
            "category": "Nucleosomal"
        },
        "A0A7J2IYX5": {
            "pLDDT": 89.4,
            "category": "Face-to-face"
        },
        "A0A1G3B2D1": {
            "pLDDT": 84.0,
            "category": "Bacterial dimer"
        },
        "A0A497MLU2": {
            "pLDDT": 92.7,
            "category": "Nucleosomal"
        },
        "A0A7C0Z8B0": {
            "pLDDT": 93.2,
            "category": "Nucleosomal"
        },
        "A0A5Q0UIZ6": {
            "pLDDT": 93.9,
            "category": "Face-to-face"
        },
        "A0A4R8MQL3": {
            "pLDDT": 83.4,
            "category": "Face-to-face"
        },
        "A0A368TJ71": {
            "pLDDT": 95.2,
            "category": "Nucleosomal"
        },
        "A0A897NLF9": {
            "pLDDT": 96.5,
            "category": "Halo double"
        },
        "A0A2H0C4V8": {
            "pLDDT": 94.5,
            "category": "Face-to-face"
        },
        "A0A7K4D1R2": {
            "pLDDT": 93.6,
            "category": "Nucleosomal"
        },
        "A0A842LQ77": {
            "pLDDT": 95.8,
            "category": "Nucleosomal"
        },
        "A0A850LSW6": {
            "pLDDT": 93.5,
            "category": "Nucleosomal"
        },
        "A0A842R691": {
            "pLDDT": 82.4,
            "category": "Undefined"
        },
        "A0A2E6VRS9": {
            "pLDDT": 83.2,
            "category": "Face-to-face"
        },
        "A0A7C6YH25": {
            "pLDDT": 95.1,
            "category": "Nucleosomal"
        },
        "A0A2H9N872": {
            "pLDDT": 94.9,
            "category": "Nucleosomal"
        },
        "A0A4R8CMA7": {
            "pLDDT": 92.8,
            "category": "DUF1931"
        },
        "A0A432IE34": {
            "pLDDT": 89.9,
            "category": "Face-to-face"
        },
        "A0A662JKX6": {
            "pLDDT": 91.5,
            "category": "Nucleosomal"
        },
        "A0A8A2UDX5": {
            "pLDDT": 97.3,
            "category": "Halo double"
        },
        "A0A5E4KPP3": {
            "pLDDT": 93.8,
            "category": "Nucleosomal"
        },
        "A0A662QIX8": {
            "pLDDT": 90.0,
            "category": "Face-to-face"
        },
        "A0A497JPK4": {
            "pLDDT": 95.5,
            "category": "Nucleosomal"
        },
        "A0A1V4V0G8": {
            "pLDDT": 93.7,
            "category": "Nucleosomal"
        },
        "A0A1Q9NJV8": {
            "pLDDT": 86.0,
            "category": "Nucleosomal"
        },
        "A0A1V4U1C6": {
            "pLDDT": 86.5,
            "category": "Nucleosomal"
        },
        "A0A842YNW0": {
            "pLDDT": 85.5,
            "category": "Coiled-coil histone"
        },
        "A0A661ARC1": {
            "pLDDT": 92.9,
            "category": "Nucleosomal"
        },
        "A0A1V4TZ27": {
            "pLDDT": 96.4,
            "category": "Nucleosomal"
        },
        "A0A1I6YLZ9": {
            "pLDDT": 96.4,
            "category": "Nucleosomal"
        },
        "A0A842UVU6": {
            "pLDDT": 94.2,
            "category": "Nucleosomal"
        },
        "A0A7Y3GWD6": {
            "pLDDT": 81.2,
            "category": "Face-to-face"
        },
        "A0A495R2W9": {
            "pLDDT": 97.6,
            "category": "Halo double"
        },
        "A0A101F1E2": {
            "pLDDT": 93.1,
            "category": "DUF1931"
        },
        "A0A7J4KE43": {
            "pLDDT": 95.9,
            "category": "Nucleosomal"
        },
        "A0A662QR28": {
            "pLDDT": 96.4,
            "category": "Nucleosomal"
        },
        "Q5V028": {
            "pLDDT": 97.6,
            "category": "Halo double"
        },
        "D3SVB1": {
            "pLDDT": 92.2,
            "category": "Face-to-face"
        },
        "A0A2G9P5J0": {
            "pLDDT": 91.7,
            "category": "Face-to-face"
        },
        "A0A2D6M217": {
            "pLDDT": 90.9,
            "category": "Face-to-face"
        },
        "M0LNB5": {
            "pLDDT": 97.3,
            "category": "Halo double"
        },
        "A0A482RFZ4": {
            "pLDDT": 69.8,
            "category": "Undefined"
        },
        "A0A7C3R2F7": {
            "pLDDT": 94.5,
            "category": "Nucleosomal"
        },
        "A0A1G7JNX0": {
            "pLDDT": 97.4,
            "category": "DUF1931"
        },
        "A0A842PB15": {
            "pLDDT": 81.2,
            "category": "Poseidoniia double"
        },
        "A0A328PGI2": {
            "pLDDT": 97.4,
            "category": "Nucleosomal"
        },
        "A0A1G3XSU2": {
            "pLDDT": 95.7,
            "category": "Nucleosomal"
        },
        "A0A7J4PXC6": {
            "pLDDT": 89.7,
            "category": "Undefined"
        },
        "A0A830FTF4": {
            "pLDDT": 91.7,
            "category": "Face-to-face"
        },
        "A0A2H9PGN4": {
            "pLDDT": 91.6,
            "category": "Nucleosomal"
        },
        "A0A7C1ZPS3": {
            "pLDDT": 96.7,
            "category": "Nucleosomal"
        },
        "A0A7J2GYZ3": {
            "pLDDT": 84.7,
            "category": "Face-to-face"
        },
        "A0A7J4L8L1": {
            "pLDDT": 96.1,
            "category": "Nucleosomal"
        },
        "A0A2Z2MFT8": {
            "pLDDT": 94.2,
            "category": "DUF1931"
        },
        "A0A2G9P0L8": {
            "pLDDT": 82.2,
            "category": "Coiled-coil histone"
        },
        "A0A257A093": {
            "pLDDT": 94.6,
            "category": "Nucleosomal"
        },
        "A0A7G9Z4G1": {
            "pLDDT": 94.8,
            "category": "Nucleosomal"
        },
        "A0A7T9CDA9": {
            "pLDDT": 96.6,
            "category": "Nucleosomal"
        },
        "A0A842L4F2": {
            "pLDDT": 97.4,
            "category": "Nucleosomal"
        },
        "A0A1Q7P4N1": {
            "pLDDT": 95.1,
            "category": "Nucleosomal"
        },
        "A0A1E3XAB4": {
            "pLDDT": 91.1,
            "category": "Face-to-face"
        },
        "A0A640XSG0": {
            "pLDDT": 92.1,
            "category": "Bacterial dimer"
        },
        "A0A523JAA4": {
            "pLDDT": 91.0,
            "category": "Undefined"
        },
        "A0A7K4BBF5": {
            "pLDDT": 96.1,
            "category": "Nucleosomal"
        },
        "A0A7J9Q4U8": {
            "pLDDT": 81.4,
            "category": "Face-to-face"
        },
        "A0A2H9PHL5": {
            "pLDDT": 83.0,
            "category": "Coiled-coil histone"
        },
        "A0A0C1CUX7": {
            "pLDDT": 95.9,
            "category": "DUF1931"
        },
        "A0A6M1ZS67": {
            "pLDDT": 76.4,
            "category": "Bacterial dimer"
        },
        "A0A846NQM8": {
            "pLDDT": 97.1,
            "category": "Nucleosomal"
        },
        "A0A1H6FT22": {
            "pLDDT": 97.4,
            "category": "Halo double"
        },
        "A0A166A494": {
            "pLDDT": 94.3,
            "category": "Nucleosomal"
        },
        "A0A2D6W2V2": {
            "pLDDT": 93.9,
            "category": "Undefined"
        },
        "A0A518EQB7": {
            "pLDDT": 66.0,
            "category": "Face-to-face"
        },
        "A0A6V8EAA1": {
            "pLDDT": 86.5,
            "category": "Poseidoniia double"
        },
        "A0A149ZKN4": {
            "pLDDT": 91.8,
            "category": "DUF1931"
        },
        "A0A1I5TDW4": {
            "pLDDT": 97.4,
            "category": "Halo double"
        },
        "A0A7V3JHZ2": {
            "pLDDT": 95.9,
            "category": "DUF1931"
        },
        "A0A2R6LKN6": {
            "pLDDT": 95.8,
            "category": "Halo double"
        },
        "A0A7L4PEQ6": {
            "pLDDT": 96.9,
            "category": "Nucleosomal"
        },
        "Q3M1A9": {
            "pLDDT": 93.8,
            "category": "DUF1931"
        },
        "A0A151B8X3": {
            "pLDDT": 81.0,
            "category": "Undefined"
        },
        "H0AER2": {
            "pLDDT": 91.4,
            "category": "Nucleosomal"
        },
        "A0A497I0D4": {
            "pLDDT": 95.7,
            "category": "Nucleosomal"
        },
        "A0A1G8XDT3": {
            "pLDDT": 96.7,
            "category": "Halo double"
        },
        "D5VTW4": {
            "pLDDT": 91.9,
            "category": "Methanococcales histone"
        },
        "A0A1D2X3F1": {
            "pLDDT": 96.6,
            "category": "Nucleosomal"
        },
        "A0A6N0NMA0": {
            "pLDDT": 91.0,
            "category": "Coiled-coil histone"
        },
        "F0TB06": {
            "pLDDT": 96.0,
            "category": "Nucleosomal"
        },
        "A0A1Z9EJR4": {
            "pLDDT": 76.1,
            "category": "Poseidoniia double"
        },
        "A0A7J9P1A1": {
            "pLDDT": 62.9,
            "category": "Undefined"
        },
        "A0A353ESF2": {
            "pLDDT": 95.6,
            "category": "Bacterial dimer"
        },
        "I6V1Y9": {
            "pLDDT": 92.7,
            "category": "Face-to-face"
        },
        "A0A6I6NHD8": {
            "pLDDT": 94.7,
            "category": "DUF1931"
        },
        "C6A4V1": {
            "pLDDT": 94.4,
            "category": "Nucleosomal"
        },
        "A0A8G1H6G7": {
            "pLDDT": 92.3,
            "category": "Face-to-face"
        },
        "D3S6Z4": {
            "pLDDT": 95.3,
            "category": "Nucleosomal"
        },
        "A0A2M7DT38": {
            "pLDDT": 78.1,
            "category": "Bacterial dimer"
        },
        "A0A1Q9MSL6": {
            "pLDDT": 92.7,
            "category": "Nucleosomal"
        },
        "A0A7J4ENF3": {
            "pLDDT": 95.8,
            "category": "Nucleosomal"
        },
        "A0A2G9MRI8": {
            "pLDDT": 95.4,
            "category": "Nucleosomal"
        },
        "A0A7J4QD62": {
            "pLDDT": 94.8,
            "category": "Nucleosomal"
        },
        "A0A662W6J0": {
            "pLDDT": 96.2,
            "category": "Nucleosomal"
        },
        "A0A1D2X334": {
            "pLDDT": 94.3,
            "category": "Undefined"
        },
        "A0A7C1B5F1": {
            "pLDDT": 97.6,
            "category": "Nucleosomal"
        },
        "A0A2E5QDQ0": {
            "pLDDT": 81.6,
            "category": "Poseidoniia double"
        },
        "A0A1V4YQP3": {
            "pLDDT": 95.5,
            "category": "Nucleosomal"
        },
        "A0A842NUH0": {
            "pLDDT": 95.9,
            "category": "Nucleosomal"
        },
        "D8J956": {
            "pLDDT": 96.2,
            "category": "Halo double"
        },
        "A0A4C2EI40": {
            "pLDDT": 97.4,
            "category": "Halo double"
        },
        "A0A124FF31": {
            "pLDDT": 93.1,
            "category": "DUF1931"
        },
        "A0A1F6LPN0": {
            "pLDDT": 85.2,
            "category": "Face-to-face"
        },
        "A0A4U7EGT6": {
            "pLDDT": 97.1,
            "category": "Halo double"
        },
        "A0A482RJH5": {
            "pLDDT": 71.9,
            "category": "Undefined"
        },
        "A0A7V2N2F1": {
            "pLDDT": 83.8,
            "category": "Face-to-face"
        },
        "A0A1Y5F7X1": {
            "pLDDT": 78.2,
            "category": "Face-to-face"
        },
        "A0A2W4J0W2": {
            "pLDDT": 92.5,
            "category": "Face-to-face"
        },
        "A0A0B3B0U1": {
            "pLDDT": 96.2,
            "category": "Nucleosomal"
        },
        "M0HIW6": {
            "pLDDT": 96.7,
            "category": "Halo double"
        },
        "A0A2H9LXD1": {
            "pLDDT": 75.3,
            "category": "Face-to-face"
        },
        "A0A842NMV4": {
            "pLDDT": 86.0,
            "category": "Face-to-face"
        },
        "A0A7C3TRR2": {
            "pLDDT": 93.0,
            "category": "Nucleosomal"
        },
        "A0A842TR04": {
            "pLDDT": 91.5,
            "category": "Face-to-face"
        },
        "A0A5E4JAM0": {
            "pLDDT": 94.3,
            "category": "Undefined"
        },
        "A0A524C4X0": {
            "pLDDT": 94.4,
            "category": "Nucleosomal"
        },
        "A0A2E3KFT6": {
            "pLDDT": 93.8,
            "category": "Undefined"
        },
        "I7BI30": {
            "pLDDT": 97.3,
            "category": "Halo double"
        },
        "M0HWY8": {
            "pLDDT": 96.8,
            "category": "Halo double"
        },
        "A0A498L1N4": {
            "pLDDT": 97.1,
            "category": "Halo double"
        },
        "A0A3R7FPV8": {
            "pLDDT": 97.2,
            "category": "Halo double"
        },
        "A0A4Z1DCS4": {
            "pLDDT": 95.0,
            "category": "DUF1931"
        },
        "D1Z211": {
            "pLDDT": 95.7,
            "category": "Nucleosomal"
        },
        "A0A3M0CW62": {
            "pLDDT": 96.8,
            "category": "Halo double"
        },
        "A0A1Z9I2D8": {
            "pLDDT": 91.9,
            "category": "Face-to-face"
        },
        "A0A2Z4LB54": {
            "pLDDT": 81.0,
            "category": "Coiled-coil histone"
        },
        "A0A420W6P4": {
            "pLDDT": 96.3,
            "category": "DUF1931"
        },
        "A0A1V4UG65": {
            "pLDDT": 95.5,
            "category": "Nucleosomal"
        },
        "M0P8Y8": {
            "pLDDT": 92.2,
            "category": "Face-to-face"
        },
        "A0A1G2XG06": {
            "pLDDT": 85.3,
            "category": "Face-to-face"
        },
        "A0A7Z9G8R7": {
            "pLDDT": 84.7,
            "category": "ZZ histone"
        },
        "A0A831NPA5": {
            "pLDDT": 96.3,
            "category": "Nucleosomal"
        },
        "A0A1F9VBW1": {
            "pLDDT": 83.5,
            "category": "Bacterial dimer"
        },
        "A0A3M2ATE9": {
            "pLDDT": 89.5,
            "category": "Bacterial dimer"
        },
        "A0A2D6A2E9": {
            "pLDDT": 76.0,
            "category": "Face-to-face"
        },
        "A0A5E4J4E6": {
            "pLDDT": 93.6,
            "category": "Nucleosomal"
        },
        "A0A560DFL1": {
            "pLDDT": 90.6,
            "category": "DUF1931"
        },
        "A0A327H7J8": {
            "pLDDT": 78.6,
            "category": "Poseidoniia double"
        },
        "Q2NHB9": {
            "pLDDT": 95.0,
            "category": "Undefined"
        },
        "A0A523KJV0": {
            "pLDDT": 76.2,
            "category": "Face-to-face"
        },
        "A0A2U3CGV4": {
            "pLDDT": 91.0,
            "category": "Undefined"
        },
        "Q9HSP8": {
            "pLDDT": 91.8,
            "category": "Halo double"
        },
        "U1N995": {
            "pLDDT": 97.6,
            "category": "Halo double"
        },
        "A0A100XXV4": {
            "pLDDT": 96.1,
            "category": "Nucleosomal"
        },
        "Q8F3E8": {
            "pLDDT": 89.9,
            "category": "Face-to-face"
        },
        "A0A2H9L354": {
            "pLDDT": 95.8,
            "category": "Nucleosomal"
        },
        "A0A524E2Z5": {
            "pLDDT": 84.0,
            "category": "Face-to-face"
        },
        "A0A2G9LK25": {
            "pLDDT": 82.4,
            "category": "Nucleosomal"
        },
        "A0A7W2AUL5": {
            "pLDDT": 78.0,
            "category": "Undefined"
        },
        "A0A534W9A3": {
            "pLDDT": 80.1,
            "category": "Face-to-face"
        },
        "A0A2U1S748": {
            "pLDDT": 78.2,
            "category": "Coiled-coil histone"
        },
        "A0A2G1WSC7": {
            "pLDDT": 97.4,
            "category": "Halo double"
        },
        "Q2FMX3": {
            "pLDDT": 95.7,
            "category": "Nucleosomal"
        },
        "A0A2G1WZY0": {
            "pLDDT": 97.1,
            "category": "Halo double"
        },
        "A0A842KRL2": {
            "pLDDT": 91.3,
            "category": "Coiled-coil histone"
        },
        "A0A2A2FDG5": {
            "pLDDT": 92.2,
            "category": "Face-to-face"
        },
        "A0A2E1VRS0": {
            "pLDDT": 96.4,
            "category": "Face-to-face"
        },
        "A0A5E4HYS3": {
            "pLDDT": 96.1,
            "category": "Nucleosomal"
        },
        "A0A5D5AQJ2": {
            "pLDDT": 97.4,
            "category": "Halo double"
        },
        "L9ZGH5": {
            "pLDDT": 97.3,
            "category": "Halo double"
        },
        "Q2Y4Y8": {
            "pLDDT": 94.5,
            "category": "Nucleosomal"
        },
        "A0A1I6KB96": {
            "pLDDT": 93.0,
            "category": "Face-to-face"
        },
        "A0A846PN12": {
            "pLDDT": 94.8,
            "category": "Nucleosomal"
        },
        "A0A4P5VUA6": {
            "pLDDT": 74.8,
            "category": "Bacterial dimer"
        },
        "A0A1J5DEK3": {
            "pLDDT": 83.4,
            "category": "ZZ histone"
        },
        "A0A2S2KRW9": {
            "pLDDT": 94.2,
            "category": "Nucleosomal"
        },
        "A0A4U7DZA5": {
            "pLDDT": 92.2,
            "category": "Face-to-face"
        },
        "A0A842NXW9": {
            "pLDDT": 95.8,
            "category": "Nucleosomal"
        },
        "A0A2H1XGH2": {
            "pLDDT": 89.9,
            "category": "Face-to-face"
        },
        "A0A534NQU5": {
            "pLDDT": 90.7,
            "category": "Face-to-face"
        },
        "A0A1G1IVY5": {
            "pLDDT": 77.8,
            "category": "Bacterial dimer"
        },
        "A0A7C2HBZ2": {
            "pLDDT": 95.1,
            "category": "Nucleosomal"
        },
        "A0A2I0P1Z0": {
            "pLDDT": 96.7,
            "category": "Nucleosomal"
        },
        "A0A5E4JAP0": {
            "pLDDT": 81.9,
            "category": "Coiled-coil histone"
        },
        "A0A2A2H7H2": {
            "pLDDT": 95.9,
            "category": "Nucleosomal"
        },
        "M0CL16": {
            "pLDDT": 97.3,
            "category": "Halo double"
        },
        "A0A7J4JHF1": {
            "pLDDT": 88.2,
            "category": "Undefined"
        },
        "A0A6M1Z6N0": {
            "pLDDT": 89.4,
            "category": "Bacterial dimer"
        },
        "G7WMC0": {
            "pLDDT": 93.6,
            "category": "Nucleosomal"
        },
        "A0A432STY4": {
            "pLDDT": 89.3,
            "category": "DUF1931"
        },
        "M0LQ94": {
            "pLDDT": 91.7,
            "category": "Face-to-face"
        },
        "A0A832T4V6": {
            "pLDDT": 95.7,
            "category": "DUF1931"
        },
        "A0A6B0SPS0": {
            "pLDDT": 97.5,
            "category": "Halo double"
        },
        "A0A1G7XX63": {
            "pLDDT": 93.9,
            "category": "DUF1931"
        },
        "A0A524G590": {
            "pLDDT": 82.2,
            "category": "Face-to-face"
        },
        "A0A7D4XZZ6": {
            "pLDDT": 92.2,
            "category": "Face-to-face"
        },
        "A0A7G9Z0C0": {
            "pLDDT": 96.5,
            "category": "Nucleosomal"
        },
        "A0A850LUG3": {
            "pLDDT": 93.5,
            "category": "Nucleosomal"
        },
        "A0A2I0Q3J1": {
            "pLDDT": 97.6,
            "category": "Nucleosomal"
        },
        "A0A524EH89": {
            "pLDDT": 86.1,
            "category": "Undefined"
        },
        "A0A7J3D273": {
            "pLDDT": 93.3,
            "category": "Nucleosomal"
        },
        "A0A5B1BHV7": {
            "pLDDT": 77.1,
            "category": "Transmembrane histone"
        },
        "A0A1E7GEG3": {
            "pLDDT": 96.2,
            "category": "Nucleosomal"
        },
        "A0A0P7GTE8": {
            "pLDDT": 97.1,
            "category": "Halo double"
        },
        "A0A4Q1B7N2": {
            "pLDDT": 57.0,
            "category": "Undefined"
        },
        "A0A2H4U5U6": {
            "pLDDT": 97.8,
            "category": "Nucleosomal"
        },
        "A0A0B3AVR6": {
            "pLDDT": 93.1,
            "category": "Nucleosomal"
        },
        "A0A1H1HWW5": {
            "pLDDT": 93.9,
            "category": "Face-to-face"
        },
        "A0A345DZB8": {
            "pLDDT": 97.1,
            "category": "Halo double"
        },
        "A0A5N5U9P5": {
            "pLDDT": 96.2,
            "category": "Halo double"
        },
        "A0A846NFA3": {
            "pLDDT": 95.6,
            "category": "Nucleosomal"
        },
        "A0A162FK86": {
            "pLDDT": 96.9,
            "category": "Nucleosomal"
        },
        "A0A524DJC7": {
            "pLDDT": 95.0,
            "category": "Undefined"
        },
        "A0A075LSE8": {
            "pLDDT": 97.9,
            "category": "Nucleosomal"
        },
        "A0A150IVM8": {
            "pLDDT": 88.2,
            "category": "Coiled-coil histone"
        },
        "A0A2R6CZ02": {
            "pLDDT": 95.1,
            "category": "Halo double"
        },
        "A0A2Z2M6J5": {
            "pLDDT": 96.0,
            "category": "Nucleosomal"
        },
        "A0A5C9E9Y9": {
            "pLDDT": 92.5,
            "category": "Undefined"
        },
        "A0A550H0Z9": {
            "pLDDT": 95.2,
            "category": "Nucleosomal"
        },
        "R9SMH5": {
            "pLDDT": 75.1,
            "category": "Coiled-coil histone"
        },
        "A0A7J4FBU6": {
            "pLDDT": 94.1,
            "category": "Nucleosomal"
        },
        "Q2NG91": {
            "pLDDT": 94.1,
            "category": "Nucleosomal"
        },
        "A0A293NCX8": {
            "pLDDT": 65.9,
            "category": "Undefined"
        },
        "A0A1A0KUF1": {
            "pLDDT": 93.7,
            "category": "DUF1931"
        },
        "A0A850M3B1": {
            "pLDDT": 94.0,
            "category": "Nucleosomal"
        },
        "A0A1Z9BSG9": {
            "pLDDT": 89.6,
            "category": "Bacterial dimer"
        },
        "A0A538QLF7": {
            "pLDDT": 86.0,
            "category": "Face-to-face"
        },
        "E6X1K6": {
            "pLDDT": 96.1,
            "category": "DUF1931"
        },
        "M0MVG0": {
            "pLDDT": 94.1,
            "category": "Halo double"
        },
        "A0A533VNC3": {
            "pLDDT": 94.0,
            "category": "Nucleosomal"
        },
        "A6GGA7": {
            "pLDDT": 79.3,
            "category": "ZZ histone"
        },
        "A0A1I0Q266": {
            "pLDDT": 97.5,
            "category": "Halo double"
        },
        "I6V1B6": {
            "pLDDT": 97.1,
            "category": "Nucleosomal"
        },
        "A0A497NQV0": {
            "pLDDT": 94.6,
            "category": "Nucleosomal"
        },
        "A0A4U5JDD9": {
            "pLDDT": 93.3,
            "category": "Face-to-face"
        },
        "A0A7J3IGZ5": {
            "pLDDT": 95.6,
            "category": "Nucleosomal"
        },
        "A0A7J4UUP7": {
            "pLDDT": 95.0,
            "category": "Halo double"
        },
        "A0A7Z1U3R0": {
            "pLDDT": 95.4,
            "category": "DUF1931"
        },
        "P95669": {
            "pLDDT": 96.7,
            "category": "Nucleosomal"
        },
        "A0A7M3YID8": {
            "pLDDT": 85.0,
            "category": "Poseidoniia double"
        },
        "A0A7K4CSF8": {
            "pLDDT": 95.2,
            "category": "Nucleosomal"
        },
        "M0GF17": {
            "pLDDT": 91.2,
            "category": "Face-to-face"
        },
        "A0A0R3LP18": {
            "pLDDT": 89.7,
            "category": "DUF1931"
        },
        "A0A1F9U9V2": {
            "pLDDT": 86.5,
            "category": "Bacterial dimer"
        },
        "A0A537IDZ7": {
            "pLDDT": 94.4,
            "category": "Nucleosomal"
        },
        "A0A7C7J7V7": {
            "pLDDT": 81.3,
            "category": "Poseidoniia double"
        },
        "A0A0M8XKL4": {
            "pLDDT": 94.6,
            "category": "DUF1931"
        },
        "A0A2R6ENL6": {
            "pLDDT": 92.8,
            "category": "Face-to-face"
        },
        "A0A524L7Q9": {
            "pLDDT": 75.4,
            "category": "Undefined"
        },
        "A0A7K4EV71": {
            "pLDDT": 94.3,
            "category": "Nucleosomal"
        },
        "A0A3N6LWK9": {
            "pLDDT": 93.7,
            "category": "Face-to-face"
        },
        "A0A7W7IB41": {
            "pLDDT": 90.7,
            "category": "DUF1931"
        },
        "B7R0I1": {
            "pLDDT": 92.9,
            "category": "DUF1931"
        },
        "A0A7J4KBI9": {
            "pLDDT": 95.6,
            "category": "Nucleosomal"
        },
        "A0A497TIY1": {
            "pLDDT": 95.4,
            "category": "Undefined"
        },
        "A0A2E9GVV8": {
            "pLDDT": 78.7,
            "category": "ZZ histone"
        },
        "A0A7V1IMN2": {
            "pLDDT": 95.7,
            "category": "DUF1931"
        },
        "D6GVQ6": {
            "pLDDT": 85.2,
            "category": "Face-to-face"
        },
        "A0A7W4FZ31": {
            "pLDDT": 87.4,
            "category": "Beta-propeller"
        },
        "A0A2E9DZJ8": {
            "pLDDT": 84.3,
            "category": "Poseidoniia double"
        },
        "A0A101XF49": {
            "pLDDT": 91.7,
            "category": "Nucleosomal"
        },
        "A0A7J2IQN4": {
            "pLDDT": 77.7,
            "category": "Undefined"
        },
        "E1QV35": {
            "pLDDT": 92.3,
            "category": "Nucleosomal"
        },
        "A0A1H7H240": {
            "pLDDT": 96.4,
            "category": "Nucleosomal"
        },
        "A0A498ER75": {
            "pLDDT": 92.2,
            "category": "Face-to-face"
        },
        "A0A1F9GLG1": {
            "pLDDT": 90.6,
            "category": "Face-to-face"
        },
        "A0A842VZU5": {
            "pLDDT": 90.1,
            "category": "Undefined"
        },
        "X0PKL9": {
            "pLDDT": 94.7,
            "category": "DUF1931"
        },
        "A0A3M2ACD4": {
            "pLDDT": 70.8,
            "category": "Face-to-face"
        },
        "A0A419KZ33": {
            "pLDDT": 95.8,
            "category": "Undefined"
        },
        "A0A7Y6PQ04": {
            "pLDDT": 89.9,
            "category": "DUF1931"
        },
        "A0A2V3JEX7": {
            "pLDDT": 96.9,
            "category": "Undefined"
        },
        "A0A7J2S9R0": {
            "pLDDT": 75.2,
            "category": "Thermoplasmatota"
        },
        "A0A450YNR7": {
            "pLDDT": 78.9,
            "category": "Face-to-face"
        },
        "D7DRP5": {
            "pLDDT": 96.4,
            "category": "Nucleosomal"
        },
        "A0A7I7YZQ9": {
            "pLDDT": 94.4,
            "category": "DUF1931"
        },
        "A0A1W6LM19": {
            "pLDDT": 71.1,
            "category": "Face-to-face"
        },
        "A0A2D7UYD2": {
            "pLDDT": 86.0,
            "category": "Face-to-face"
        },
        "A0A353FL24": {
            "pLDDT": 83.9,
            "category": "Face-to-face"
        },
        "A0A7J4LY84": {
            "pLDDT": 90.2,
            "category": "Face-to-face"
        },
        "Q8TXD1": {
            "pLDDT": 84.3,
            "category": "Undefined"
        },
        "A0A3M1JP48": {
            "pLDDT": 82.7,
            "category": "Undefined"
        },
        "A0A075HM52": {
            "pLDDT": 94.8,
            "category": "Nucleosomal"
        },
        "A0A842N485": {
            "pLDDT": 96.7,
            "category": "Nucleosomal"
        },
        "A0A7J4IW72": {
            "pLDDT": 85.1,
            "category": "Coiled-coil histone"
        },
        "A0A1H8VZ52": {
            "pLDDT": 96.7,
            "category": "Halo double"
        },
        "A0A5Q0UEJ8": {
            "pLDDT": 96.9,
            "category": "Nucleosomal"
        },
        "A0A1I1CYU1": {
            "pLDDT": 97.0,
            "category": "Halo double"
        },
        "A0A133V410": {
            "pLDDT": 95.1,
            "category": "Nucleosomal"
        },
        "A0A482TFH5": {
            "pLDDT": 92.7,
            "category": "Face-to-face"
        },
        "A0A846NIX6": {
            "pLDDT": 95.6,
            "category": "Undefined"
        },
        "A0A897N8E8": {
            "pLDDT": 96.3,
            "category": "Halo double"
        },
        "A0A151EQV4": {
            "pLDDT": 97.2,
            "category": "Nucleosomal"
        },
        "Q0W3U2": {
            "pLDDT": 96.5,
            "category": "Nucleosomal"
        },
        "A0A497T9W6": {
            "pLDDT": 85.5,
            "category": "Coiled-coil histone"
        },
        "A0A6A9T6Q6": {
            "pLDDT": 97.1,
            "category": "Halo double"
        },
        "A0A497S7X4": {
            "pLDDT": 96.1,
            "category": "Nucleosomal"
        },
        "A0A2V2MRE4": {
            "pLDDT": 77.2,
            "category": "Nucleosomal"
        },
        "M0MEJ4": {
            "pLDDT": 94.4,
            "category": "Halo double"
        },
        "A0A7Y3M9S8": {
            "pLDDT": 87.1,
            "category": "Beta-propeller"
        },
        "A0A7C5Q4T4": {
            "pLDDT": 93.0,
            "category": "Nucleosomal"
        },
        "A0A2G9N2E6": {
            "pLDDT": 92.6,
            "category": "Face-to-face"
        },
        "A0A2R6K7K5": {
            "pLDDT": 92.6,
            "category": "Face-to-face"
        },
        "A0A524FT65": {
            "pLDDT": 94.9,
            "category": "Nucleosomal"
        },
        "A0A0K1IQR2": {
            "pLDDT": 96.7,
            "category": "Halo double"
        },
        "A0A842RID9": {
            "pLDDT": 92.3,
            "category": "Undefined"
        },
        "A0A662FZ57": {
            "pLDDT": 89.3,
            "category": "Nucleosomal"
        },
        "A0A2M9XYU3": {
            "pLDDT": 84.8,
            "category": "Face-to-face"
        },
        "A0A498E3E6": {
            "pLDDT": 90.8,
            "category": "Face-to-face"
        },
        "A0A1F8WE83": {
            "pLDDT": 95.6,
            "category": "Bacterial dimer"
        },
        "A0A532TAS4": {
            "pLDDT": 91.8,
            "category": "Nucleosomal"
        },
        "A0A842Z5Y3": {
            "pLDDT": 64.2,
            "category": "Undefined"
        },
        "A0A0L8LVX8": {
            "pLDDT": 93.8,
            "category": "DUF1931"
        },
        "A0A1D2WJD0": {
            "pLDDT": 79.6,
            "category": "Coiled-coil histone"
        },
        "A0A2M9XC52": {
            "pLDDT": 85.0,
            "category": "Face-to-face"
        },
        "A0A7C5DKU2": {
            "pLDDT": 92.6,
            "category": "Face-to-face"
        },
        "A0A2R6MCM0": {
            "pLDDT": 95.3,
            "category": "Halo double"
        },
        "A0A1H6SH10": {
            "pLDDT": 96.6,
            "category": "Halo double"
        },
        "A0A847V9T8": {
            "pLDDT": 95.4,
            "category": "Nucleosomal"
        },
        "A0A0S8G1S7": {
            "pLDDT": 90.6,
            "category": "Face-to-face"
        },
        "A0A521SQY4": {
            "pLDDT": 91.3,
            "category": "Undefined"
        },
        "A0A7J4LGI1": {
            "pLDDT": 92.4,
            "category": "Nucleosomal"
        },
        "A0A534YH26": {
            "pLDDT": 82.4,
            "category": "Face-to-face"
        },
        "A0A2H9RKA8": {
            "pLDDT": 95.4,
            "category": "Face-to-face"
        },
        "A0A2H0WAZ4": {
            "pLDDT": 76.6,
            "category": "ZZ histone"
        },
        "A0A2E7LTP1": {
            "pLDDT": 85.8,
            "category": "Coiled-coil histone"
        },
        "A0A1D2WX89": {
            "pLDDT": 79.6,
            "category": "Coiled-coil histone"
        },
        "A0A0F8FW05": {
            "pLDDT": 95.5,
            "category": "Nucleosomal"
        },
        "A0A7C0UTV9": {
            "pLDDT": 94.5,
            "category": "Nucleosomal"
        },
        "A0A328SBW4": {
            "pLDDT": 96.8,
            "category": "Nucleosomal"
        },
        "A0A520FND9": {
            "pLDDT": 93.2,
            "category": "DUF1931"
        },
        "A0A063ZTS2": {
            "pLDDT": 93.9,
            "category": "Face-to-face"
        },
        "A0A2P6W073": {
            "pLDDT": 96.6,
            "category": "Nucleosomal"
        },
        "H1Z4J4": {
            "pLDDT": 96.7,
            "category": "Nucleosomal"
        },
        "A0A5B9D8Q7": {
            "pLDDT": 82.4,
            "category": "Undefined"
        },
        "A0A7V1N960": {
            "pLDDT": 91.5,
            "category": "Bacterial dimer"
        },
        "A0A3N6LMY7": {
            "pLDDT": 96.8,
            "category": "Halo double"
        },
        "A0A1L3Q2D9": {
            "pLDDT": 95.6,
            "category": "Nucleosomal"
        },
        "A0A3A5JV04": {
            "pLDDT": 91.0,
            "category": "Face-to-face"
        },
        "A0A1F6R5L2": {
            "pLDDT": 85.6,
            "category": "Coiled-coil histone"
        },
        "A0A7K4AIW7": {
            "pLDDT": 93.7,
            "category": "Nucleosomal"
        },
        "J1Z0E2": {
            "pLDDT": 95.0,
            "category": "DUF1931"
        },
        "A0A5C7LNW3": {
            "pLDDT": 88.2,
            "category": "Face-to-face"
        },
        "A0A832TKM6": {
            "pLDDT": 95.7,
            "category": "Nucleosomal"
        },
        "U2FBE8": {
            "pLDDT": 94.5,
            "category": "Halo double"
        },
        "A0A1S6H1E5": {
            "pLDDT": 90.8,
            "category": "Face-to-face"
        },
        "A0A662N8Z7": {
            "pLDDT": 96.5,
            "category": "Nucleosomal"
        },
        "A0A397WNL6": {
            "pLDDT": 90.6,
            "category": "Undefined"
        },
        "A0A256L587": {
            "pLDDT": 97.1,
            "category": "Halo double"
        },
        "A0A430S9F6": {
            "pLDDT": 97.1,
            "category": "DUF1931"
        },
        "L9XBJ4": {
            "pLDDT": 93.1,
            "category": "Face-to-face"
        },
        "A0A3M0BSY1": {
            "pLDDT": 96.0,
            "category": "DUF1931"
        },
        "A0A0X1KIH5": {
            "pLDDT": 96.7,
            "category": "Nucleosomal"
        },
        "A0A4R9LJ18": {
            "pLDDT": 84.8,
            "category": "Face-to-face"
        },
        "A0A5C0XQU7": {
            "pLDDT": 92.7,
            "category": "Face-to-face"
        },
        "U1NGE3": {
            "pLDDT": 89.6,
            "category": "Halo double"
        },
        "A0A1Q7G412": {
            "pLDDT": 94.1,
            "category": "Nucleosomal"
        },
        "M6UUJ8": {
            "pLDDT": 88.5,
            "category": "Face-to-face"
        },
        "A0A1V5QLU4": {
            "pLDDT": 96.7,
            "category": "Nucleosomal"
        },
        "A0A6A9S7M1": {
            "pLDDT": 97.4,
            "category": "Halo double"
        },
        "A0A7K4BC09": {
            "pLDDT": 95.3,
            "category": "Nucleosomal"
        },
        "A0A7J2ZLE3": {
            "pLDDT": 93.4,
            "category": "Nucleosomal"
        },
        "A0A346PJ38": {
            "pLDDT": 97.1,
            "category": "Halo double"
        },
        "A0A519BV35": {
            "pLDDT": 95.2,
            "category": "Nucleosomal"
        },
        "F7PMF2": {
            "pLDDT": 93.3,
            "category": "Face-to-face"
        },
        "A0A133US98": {
            "pLDDT": 95.8,
            "category": "Nucleosomal"
        },
        "A0A7J2JKL8": {
            "pLDDT": 80.1,
            "category": "Coiled-coil histone"
        },
        "A0A521ATR3": {
            "pLDDT": 95.7,
            "category": "DUF1931"
        },
        "H5TMH5": {
            "pLDDT": 94.3,
            "category": "DUF1931"
        },
        "A0A2G1WXA7": {
            "pLDDT": 94.2,
            "category": "Face-to-face"
        },
        "A0A8D4JZN2": {
            "pLDDT": 94.6,
            "category": "DUF1931"
        },
        "A0A822IN43": {
            "pLDDT": 90.5,
            "category": "Nucleosomal"
        },
        "A0A662T171": {
            "pLDDT": 92.9,
            "category": "Nucleosomal"
        },
        "A0A7C3SEN7": {
            "pLDDT": 94.8,
            "category": "Nucleosomal"
        },
        "A0A125RD40": {
            "pLDDT": 95.9,
            "category": "Nucleosomal"
        },
        "M0D944": {
            "pLDDT": 97.1,
            "category": "Halo double"
        },
        "A0A7X9HPB6": {
            "pLDDT": 84.2,
            "category": "Face-to-face"
        },
        "A0A2G9PKJ3": {
            "pLDDT": 85.2,
            "category": "Coiled-coil histone"
        },
        "A0A482T6M6": {
            "pLDDT": 91.7,
            "category": "Face-to-face"
        },
        "A0A7J2TWH3": {
            "pLDDT": 97.3,
            "category": "Nucleosomal"
        },
        "A0A370G2V8": {
            "pLDDT": 85.7,
            "category": "Undefined"
        },
        "B9ACU5": {
            "pLDDT": 97.8,
            "category": "Nucleosomal"
        },
        "A0A1M5QHD7": {
            "pLDDT": 93.7,
            "category": "Face-to-face"
        },
        "A0A218P7E2": {
            "pLDDT": 96.7,
            "category": "Nucleosomal"
        },
        "A0A7D5GK18": {
            "pLDDT": 87.2,
            "category": "RdgC histone"
        },
        "L9WML7": {
            "pLDDT": 97.2,
            "category": "Halo double"
        },
        "A0A849QVL3": {
            "pLDDT": 97.2,
            "category": "Nucleosomal"
        },
        "B2IWP7": {
            "pLDDT": 93.6,
            "category": "DUF1931"
        },
        "M6X1T2": {
            "pLDDT": 89.9,
            "category": "Face-to-face"
        },
        "A0A848EN58": {
            "pLDDT": 61.0,
            "category": "Undefined"
        },
        "A0A7L4NXW3": {
            "pLDDT": 95.4,
            "category": "Nucleosomal"
        },
        "A0A2D6IMW3": {
            "pLDDT": 89.1,
            "category": "Face-to-face"
        },
        "A0A4S3TRV7": {
            "pLDDT": 97.5,
            "category": "Halo double"
        },
        "A0A7D5E6T4": {
            "pLDDT": 96.2,
            "category": "Nucleosomal"
        },
        "A0A662TSZ5": {
            "pLDDT": 91.2,
            "category": "Nucleosomal"
        },
        "A0A7V3H538": {
            "pLDDT": 79.8,
            "category": "Face-to-face"
        },
        "A0A0B5GM27": {
            "pLDDT": 91.7,
            "category": "Face-to-face"
        },
        "A0A1D2WHC1": {
            "pLDDT": 95.2,
            "category": "Nucleosomal"
        },
        "A0A534Q5W1": {
            "pLDDT": 97.1,
            "category": "Face-to-face"
        },
        "A0A2D6P6U7": {
            "pLDDT": 85.7,
            "category": "Coiled-coil histone"
        },
        "D7DTQ7": {
            "pLDDT": 94.9,
            "category": "Methanococcales histone"
        },
        "A0A3M1DGF3": {
            "pLDDT": 93.7,
            "category": "Face-to-face"
        },
        "A0A371M6R0": {
            "pLDDT": 91.2,
            "category": "Face-to-face"
        },
        "A0A097QUY8": {
            "pLDDT": 93.6,
            "category": "DUF1931"
        },
        "A0A842V2M4": {
            "pLDDT": 94.4,
            "category": "Nucleosomal"
        },
        "D8J532": {
            "pLDDT": 93.4,
            "category": "Face-to-face"
        },
        "A0A2H9L1N0": {
            "pLDDT": 97.4,
            "category": "Nucleosomal"
        },
        "A0A833H2J8": {
            "pLDDT": 90.6,
            "category": "Face-to-face"
        },
        "O93641": {
            "pLDDT": 94.2,
            "category": "Undefined"
        },
        "A0A7C5DGC9": {
            "pLDDT": 93.5,
            "category": "Nucleosomal"
        },
        "A0A1Q9N418": {
            "pLDDT": 95.5,
            "category": "Nucleosomal"
        },
        "A0A836REH5": {
            "pLDDT": 96.4,
            "category": "Nucleosomal"
        },
        "A0A2H0PM38": {
            "pLDDT": 78.1,
            "category": "ZZ histone"
        },
        "M3H7F9": {
            "pLDDT": 89.9,
            "category": "Face-to-face"
        },
        "A0A1B1K7A0": {
            "pLDDT": 91.7,
            "category": "DUF1931"
        },
[truncated: 1,821,243 more chars]
