# Supplementary material for: Histones and histone variant families in prokaryotes
Source: Nat Commun. 2024 Sep 11;15:7950. doi: 10.1038/s41467-024-52337-y (PMC11390915; doi:10.1038/s41467-024-52337-y)
Supplement: Supplementary file 4 — Source Data [file 41467_2024_52337_MOESM4_ESM.zip › Source Data Supplementary Figure 25b.csv]

Overview
HMfC (µM)	Average DNA recovery (%)	Standard deviation
0,5	1,41	1,5
1	20,71	7,7
1,5	30,9	9,7
2	35,12	11,1
3	51,52	11,7
4	60,83	13,7
Replicate 1 HMfC
Sample	Bait DNA (biotin-Sso685)	Prey (32P labeled Sso685)	HMfC (µM)	CPM	DNA recovery (%)
1	-	+	-	17583
2	100 fmol	+	0	189
3	-	+	1	352
4	100 fmol	+	1	2517	12,4
5	-	+	1,5	313
6	100 fmol	+	1,5	4238	22,6
7	-	+	2	500
8	100 fmol	+	2	6925	36,9
9	-	+	2,5	301
10	100 fmol	+	2,5	9624	53,6
11	-	+	3	613
12	100 fmol	+	3	7749	41
Replicate 2 HMfC
Sample	Bait DNA (biotin-Sso685)	Prey (32P labeled Sso685)	HMfC (µM)	CPM	DNA recovery (%)
1	-	+	-	7408
2	100 fmol	+	0	78
3	-	+	1	124
4	100 fmol	+	1	1050	12,6
5	-	+	1,5	121
6	100 fmol	+	1,5	2400	31,1
7	-	+	2	156
8	100 fmol	+	2	2661	34,2
9	-	+	2,5	444
10	100 fmol	+	2,5	5935	74,9
11	-	+	3	159
12	100 fmol	+	3	5618	74,5
Replicate 3 HMfC
Sample	Bait DNA (biotin-Sso685)	Prey (32P labeled Sso685)	HMfC (µM)	CPM	DNA recovery (%)
1	-	+	-	26131
2	100 fmol	+	0	151
3	-	+	0,5	82
4	100 fmol	+	0,5	115	0,13
5	-	+	1	53
6	100 fmol	+	1	4969	18,9
7	-	+	1,5	170
8	100 fmol	+	1,5	6355	23,8
9	-	+	2	142
10	100 fmol	+	2	6158	23,2
11	-	+	2,5	151
12	100 fmol	+	2,5	4845	18,1
13	-	+	3,5	3656
14	100 fmol	+	3,5	7357	14,2
15	-	+	4	165
16	100 fmol	+	4	5421	20,2
Replicate 4 HMfC
Sample	Bait DNA (biotin-Sso685)	Prey (32P labeled Sso685)	HMfC (µM)	CPM	DNA recovery (%)
1	-	+	-	28404
2	100 fmol	+	0	456
3	-	+	0,5	408
4	100 fmol	+	0,5	1410	3,59
5	-	+	1	263
6	100 fmol	+	1	5357	18,2
7	-	+	1,5	255				Recounted the 0 value, including control samples (error in machine)
8	100 fmol	+	1,5	5909	20,2			Sample	Bait DNA (biotin-Sso685)	Prey (32P labeled Sso685)	HMfC (µM)	CPM
9	-	+	2	661				1	-	+	-	27635
10	100 fmol	+	2	6630	21,4			2	100 fmol	+	0	419
11	-	+	2,5	379				11	-	+	2,5	393
12	100 fmol	+	2,5	0	19,9			12	100 fmol	+	2,5	5800
13	-	+	3	582
14	100 fmol	+	3	6618	21,6
15	-	+	3,5	400
16	100 fmol	+	3,5	4664	15,3
17	-	+	4	565
18	100 fmol	+	4	3427	10,2
Replicate 5 HMfC
Sample	Bait DNA (biotin-Sso685)	Prey (32P labeled Sso685)	HMfC (µM)	CPM	DNA recovery (%)
1	-	+	-	19070
2	100 fmol	+	0	374
3	-	+	1	136
4	100 fmol	+	1	5893	30,8
5	-	+	1,5	161
6	100 fmol	+	1,5	8439	44,3			restarted the machine due to a stuck vial
7	-	+	2	186
8	100 fmol	+	2	10341	54,3			Sample	Bait DNA (biotin-Sso685)	Prey (32P labeled Sso685)	HMfC (µM)	CPM	DNA recovery (%)
9	-	+	2,5	804				1	-	+	-	18610
10	100 fmol	+	2,5	8340	40,3			2	100 fmol	+	0	371
								11	-	+	3	122
								12	100 fmol	+	3	7911	42,7
								13	-	+	3,5	136
								14	100 fmol	+	3,5	8251	44,5
								15	-	+	4	138
								16	100 fmol	+	4	7426	40
Replicate 6 HMfC
Sample	Bait DNA (biotin-Sso685)	Prey (32P labeled Sso685)	HMfC (µM)	CPM	DNA recovery (%)
1	-	+	-	15301
2	100 fmol	+	0	165
3	-	+	0,5	60
4	100 fmol	+	0,5	138	0,51
5	-	+	1	152
6	100 fmol	+	1	4878	31,2
7	-	+	1,5	200
8	100 fmol	+	1,5	6770	43,4
9	-	+	2	247
10	100 fmol	+	2	6420	40,8
11	-	+	2,5	311
12	100 fmol	+	2,5	9756	62,4
13	-	+	3	179
14	100 fmol	+	3	6571	42,2
15	-	+	3,5	203
16	100 fmol	+	3,5	9599	62,1
17	-	+	4	177
18	100 fmol	+	4	8813	57,1
Replicate 7 HMfC
Sample	Bait DNA (biotin-Sso685)	Prey (32P labeled Sso685)	HMfC (µM)	CPM	DNA recovery (%)
1	-	+	-	5972
2	100 fmol	+	0	22			Recounted the 0 value, including control samples (error in machine)
3	-	+	3	100			Sample	Bait DNA (biotin-Sso685)	Prey (32P labeled Sso685)	HMfC (µM)	CP<	DNA recovery (%)
4	100 fmol	+	3	3435	56,1		1	-	+	-	3159
5	-	+	4	126			2	100 fmol	+	0	121
6	100 fmol	+	4	4486	73,3		11	-	+	7	96
7	-	+	5	118			12	100 fmol	+	7	3446	56,3
8	100 fmol	+	5	3057	49,4
9	-	+	6	161
10	100 fmol	+	6	3120	49,7
11	-	+	7	99
12	100 fmol	+	7	0
Replicate 8 HMfC
Sample	Bait DNA (biotin-Sso685)	Prey (32P labeled Sso685)	HMfC (µM)	CPM	DNA recovery (%)
1	-	+	-	5972
2	100 fmol	+	0	22
3	-	+	3	62
4	100 fmol	+	3	3196	52,7
5	-	+	4	79
6	100 fmol	+	4	4425	73
7	-	+	5	286
8	100 fmol	+	5	3332	51,2
9	-	+	6	166
10	100 fmol	+	6	3751	60,3
11	-	+	7	258
12	100 fmol	+	7	3696	57,8
